# Supplementary material for: Autocatalytic Activation of a Ruthenium-PNN-Pincer Hydrogenation Catalyst
Source: ACS Catal. 2024 Oct 23;14(21):16497–507. doi: 10.1021/acscatal.4c04475 (PMC11536344; doi:10.1021/acscatal.4c04475)
Supplement: Supplementary file 2 — cs4c04475_si_002.xyz [file cs4c04475_si_002.xyz]

2
hydrogen
Solvent-corrected electronic energy = -1.175355199346
Thermal correction to Gibbs free energy = -0.00191660
  H           0.00000000000000      0.00000000000000      0.37097735923225
  H           0.00000000000000      0.00000000000000     -0.37097735923225

52
PCy3
Solvent-corrected electronic energy = -1047.351989674720
Thermal correction to Gibbs free energy = 0.43499262
  P           0.21408204741729     -0.08192744420428     -1.07733536924816
  C           1.80442701194761     -0.14827286851294     -0.07451656408577
  C           2.72028380843379      1.01242111740069     -0.50060695461160
  C           4.05269581722222      0.99098858649367      0.25474410284138
  C           4.77392776511156     -0.34346001007120      0.06581399157527
  C           3.87474818652348     -1.50710640733146      0.48296239793296
  C           2.53803403355354     -1.48522836993402     -0.26710125801228
  C          -0.78906959027204     -1.48993292650937     -0.33061814770208
  C          -1.18668612698990     -1.41384350136488      1.14824029862401
  C          -1.81660079132961     -2.73277518851479      1.61331205584129
  C          -3.02548858184275     -3.10018196533853      0.75054031116704
  C          -2.64772950560196     -3.15771291596882     -0.73110554689780
  C          -2.01095115911375     -1.84380377738248     -1.19743024802801
  C          -0.40070966410909      1.97175687742278      0.97203746711226
  C          -2.49112203246505      3.13375527275014     -0.76520441705134
  C          -0.52785251132392      1.55772780233553     -0.50176291046702
  C          -0.90034779408474      3.40862077936892      1.17230551907001
  C          -2.34411102100261      3.57038129554855      0.69344788261804
  C          -1.98598775600509      1.70122996256002     -0.96635203049698
  H           1.57464575978947     -0.03755866984616      0.99643180578434
  H           2.22380282859205      1.97720087338620     -0.34241096861228
  H           2.91334094506742      0.93149087697617     -1.58116262781797
  H           3.86336955552746      1.15384237003039      1.32627559211315
  H           4.68572209131944      1.82081648521419     -0.08510236588546
  H           5.70932494911040     -0.35866547339246      0.63961807517381
  H           5.04758005045668     -0.45902137378534     -0.99337360326805
  H           3.68057066115286     -1.44420527096458      1.56403017937053
  H           4.38136533127700     -2.46493181181141      0.30761924190037
  H           1.91916121062669     -2.32010240286049      0.08159658909896
  H           2.71691480485502     -1.64748176305960     -1.34096683745595
  H          -0.09299642454714     -2.33839501060951     -0.43903894088184
  H          -1.91974780054982     -0.60756936965215      1.28490612562229
  H          -0.31890985108741     -1.16922591913561      1.77340037272162
  H          -2.10954279204270     -2.65739750958684      2.66869823544965
  H          -1.06537364490646     -3.53393288529028      1.54779734825845
  H          -3.44741547514918     -4.06035866615559      1.07402440283834
  H          -3.81170158101895     -2.34368394604238      0.89304434396709
  H          -3.53184111250703     -3.38288647719841     -1.34153259012162
  H          -1.93349199036136     -3.97915411942389     -0.89080422328523
  H          -2.75943758143213     -1.04304456839239     -1.13505426566460
  H          -1.71352925718234     -1.91779111668881     -2.25102345348169
  H          -0.99087527206239      1.29707685799281      1.60350605498135
  H           0.63790707012667      1.89702522559184      1.31308359065473
  H          -3.53929879547155      3.20901693302191     -1.08245137653575
  H          -1.91361571590291      3.81320513957071     -1.40910819427342
  H           0.05732319287362      2.28557853610988     -1.08990911214761
  H          -0.81545659633774      3.68899768484943      2.23032873872591
  H          -0.25203049572797      4.09612693836194      0.60858183008002
  H          -3.00320446946161      2.95306005699843      1.32215435255788
  H          -2.67267706396082      4.61043357889922      0.81575861549603
  H          -2.62037726891006      1.01889461905252     -0.38409633717112
  H          -2.08206239822423      1.40689685909277     -2.01991317837314

104
Ru-imine
Solvent-corrected electronic energy = -2372.082767549444
Thermal correction to Gibbs free energy = 0.85323084
  Ru         -0.73683709743180      0.66000484832472      0.09946676101359
  P           1.49382212211111     -0.05138340201391     -0.22003287992247
  C           2.46824117845315      1.36957943296769     -1.02924866153793
  C           3.70939214626648      1.03350021681550     -1.87742655336007
  C           4.20876266179767      2.28918882195594     -2.60531939786379
  C           4.54286675590579      3.41225273397354     -1.62389862880365
  C           3.34085817829734      3.73021374389666     -0.73463788314948
  C           2.83264780697561      2.47233139675098     -0.02176712129360
  C           2.55811543667318     -0.66218157448117      1.21704754128722
  C           2.36709268646205      0.13339070227820      2.51714354977948
  C           3.04204406557233     -0.57569190381467      3.69605980691201
  C           4.52715729447108     -0.82054778359762      3.42714724575016
  C           4.72280012672996     -1.59004940296248      2.12083205417785
  C           4.05733942328708     -0.86477924946515      0.94394189412078
  C           1.77986958230582     -1.42452125037072     -1.47545783270708
  C           1.16500703333443     -1.08972721637394     -2.84198447022342
  C           1.52017694253087     -2.15737287689433     -3.88081181301625
  C           1.03790707163375     -3.53538838247499     -3.42656877783384
  C           1.59600130016297     -3.88084350377445     -2.04564633375817
  C           1.26901105482130     -2.79433574094099     -1.01396520095170
  P          -2.07157237298729     -0.80645661049357      1.35212952813556
  C          -2.51748401732781     -2.07191408018726      0.05232807211620
  C          -2.49981324569785     -1.45150547395477     -1.31311385689465
  N          -1.81723619448747     -0.27282639866859     -1.41931341209918
  C          -1.92432248725079      0.44679676285453     -2.60913193761059
  C          -1.38457730214034      1.73138011431522     -2.52960351060002
  N          -0.88617300613895      2.10513960223703     -1.34070104859255
  C          -0.48861398289098      3.51203285798703     -1.23219504918429
  C          -1.65039538992490      4.38038089929486     -0.75669233978805
  C          -2.56164808012728     -0.11763302597860     -3.73839116434622
  C          -3.15888863114471     -1.34679413951303     -3.63718495611818
  C          -3.16032201877260     -2.00901092830427     -2.38348256083720
  C          -1.62153418571636     -1.95205199665816      2.82801106311357
  C          -1.57677812383689     -1.13714410297623      4.12629652156147
  C          -0.20875167267444     -2.47595212060908      2.55759618798721
  C          -2.53618435527975     -3.17410097655683      3.00042006036323
  C          -3.75583374256864      0.05013608915593      1.75493733378481
  C          -4.78654019906171     -0.84159717951103      2.45497979527756
  C          -4.36924240736342      0.51827491869953      0.42455094701490
  C          -3.50077558957660      1.30224817287382      2.60496933203638
  C          -0.33381772694960      1.80341760353438      1.48571482459986
  O          -0.14513631242558      2.57481306013643      2.35083626753473
  H           1.71840942400040      1.79181041583880     -1.71595582432559
  H           4.51489561659364      0.65089520644737     -1.24051750419449
  H           3.49354286581697      0.25772686701573     -2.61756054927964
  H           5.08771506088502      2.03765237007997     -3.21305579522370
  H           3.42889815471280      2.63351721531418     -3.30132106404218
  H           5.38749434127517      3.09899680714486     -0.99204446683800
  H           4.86735392191702      4.31017123264142     -2.16521871942316
  H           3.60333260064229      4.49588210945739      0.00683962317009
  H           2.53422210293688      4.14913290874114     -1.35339470661726
  H           3.62779401367281      2.10702451487699      0.64131195491696
  H           1.97783672738695      2.71551061362095      0.61802683959718
  H           2.14195809992782     -1.66391187291517      1.39844424497098
  H           1.30119487095185      0.27579328729030      2.72139892063971
  H           2.79506317335378      1.13741873485249      2.41015969201259
  H           2.54338560669105     -1.54123210687539      3.86994361149803
  H           2.90988914650856      0.01840275759166      4.60941815698859
  H           4.98343913806891     -1.36491751882913      4.26378497307265
  H           5.04644105458690      0.14682620812376      3.35592936535754
  H           4.28534700455921     -2.59486603731982      2.21951035679017
  H           5.79198239464079     -1.72758945434751      1.91337407367993
  H           4.22071060550820     -1.43510137250244      0.02248143554000
  H           4.54557191416988      0.10881435418271      0.81380230106683
  H           2.87081528894994     -1.50228519929511     -1.59846580317202
  H           1.47673828263848     -0.09943861918587     -3.19313566711089
  H           0.07675620590153     -1.05334900907369     -2.73504680254892
  H           2.61040597403743     -2.17996667810158     -4.03017408289655
  H           1.07047770628809     -1.89630007312580     -4.84740591781890
  H           1.32324769393618     -4.30414050135175     -4.15610323866676
  H          -0.06155296583478     -3.52978360196328     -3.38052578393732
  H           2.68852293981460     -3.99278082284345     -2.11294843156268
  H           1.19987067088656     -4.84579384542047     -1.70352763956608
  H           1.70261224361234     -3.07330175507791     -0.04676091871962
  H           0.18088363263780     -2.73586871134503     -0.87643355352402
  H          -3.48267211843454     -2.55650215277071      0.24059974734036
  H          -1.75235336920797     -2.85673717242799      0.11928690169677
  H          -1.40794329691934      2.42063891847792     -3.37394693286466
  H          -0.12612870720841      3.88032830840734     -2.20556534019864
  H           0.33630864750636      3.59068307130735     -0.51914004980338
  H          -1.33230752305639      5.42548978627685     -0.66608896143482
  H          -2.48748285667159      4.33398551151945     -1.46200376284650
  H          -2.00537943348085      4.04007780287404      0.22168070916002
  H          -2.58323890051992      0.45017060421181     -4.66453143856128
  H          -3.66110990816153     -1.79315662364497     -4.49013994559554
  H          -3.69119422762149     -2.94692738808740     -2.25221950736347
  H          -2.57194547393129     -0.85010732860059      4.47542973249881
  H          -1.11435689957181     -1.74459314557698      4.91578359938080
  H          -0.97320801163332     -0.22858325809198      4.01236241300098
  H           0.08110236812578     -3.16009891530625      3.36623895321154
  H          -0.13625369674708     -3.02714428535058      1.61445906485145
  H           0.50387639446123     -1.65421381707030      2.53186330811329
  H          -2.52471947180236     -3.82200577984024      2.11816227025009
  H          -3.57102933621581     -2.92112324859984      3.22726562211390
  H          -2.15549174191442     -3.77075851109986      3.84065622105371
  H          -4.97358655980214     -1.77237832609014      1.90874733099798
  H          -5.74031669144638     -0.29900796640375      2.50434020849788
  H          -4.50422187080627     -1.08429052309350      3.48232075131758
  H          -4.65353310486570     -0.31724796311894     -0.22346795456761
  H          -5.27996536858419      1.08995282374739      0.64636972628887
  H          -3.68542091626367      1.17085936422448     -0.12795167711766
  H          -4.46075878039121      1.79704543177658      2.80392880910034
  H          -3.03449209321969      1.08214036351444      3.56869932777806
  H          -2.86032139380738      2.01107005851392      2.07225678569349

52
a
Solvent-corrected electronic energy = -1324.678318649609
Thermal correction to Gibbs free energy = 0.38753106
  N           0.98912171728811      0.79281535976790     -0.65809436229768
  C           2.27597328657102      1.13317888117094     -0.32566112337536
  C           0.14957058733419      1.72457152781687     -1.16150192247089
  C           2.75283621149398      2.43054011755707     -0.53477141181249
  C           0.58571355790173      3.02161860116174     -1.40069733068318
  C           1.90427769411923      3.37504202769668     -1.08701886501239
  H           3.77684219294043      2.67628054656532     -0.26976110660964
  H          -0.10239526462224      3.75239041790772     -1.81393477476750
  H           2.25390078446475      4.38694596056954     -1.26800970863966
  N           2.38572488173651     -1.09480199713462      0.39227343024301
  C           3.13936999621656     -2.20743618983394      0.98048955962258
  H           2.48656696073040     -2.70373132554284      1.70742391080622
  H           4.02181545692761     -1.82709065900543      1.51559424752817
  C           3.56427659224646     -3.20271879795210     -0.09312993147956
  H           4.23897972672331     -2.73152514277649     -0.81629935724635
  H           4.08471264560704     -4.04848806685829      0.36884480975735
  H           2.69021331549494     -3.58331166542138     -0.63203495417433
  C           0.04690175372379     -2.90084280542794      0.11988408145747
  O          -0.27174657837901     -3.93849748081997      0.57103166507706
  Ru          0.52626014407149     -1.22952332484672     -0.45637570006046
  C           3.00949637497045      0.05754726934832      0.26506749873830
  H           4.02803300379213      0.20405634193338      0.62695401880492
  C          -1.27411408268949      1.29169860409622     -1.37054641599164
  P          -1.41713527383516     -0.58032724800170     -1.47770135677709
  C          -1.36214042787401     -0.92379237858754     -3.35255685705345
  C          -0.10562230251644     -0.19950060333421     -3.86705385639286
  C          -1.15395796959453     -2.43131968079196     -3.56628217719858
  C          -2.57702832875515     -0.44459606525180     -4.14908004099844
  H          -0.19593921932318      0.89078899160306     -3.81266344233535
  H           0.78874455134808     -0.50034451915517     -3.30562159142299
  H           0.05056930350514     -0.46621246217583     -4.92050830255585
  H          -2.00632165894664     -3.02748996192989     -3.23076733667187
  H          -1.01294024135510     -2.62573569390380     -4.63806166680304
  H          -0.26368485690008     -2.78263940698743     -3.03173178982855
  H          -2.37364944988956     -0.57287231672431     -5.22116580477568
  H          -3.47543947686561     -1.02403369326920     -3.91831597011916
  H          -2.79212687619473      0.61684206599750     -3.98323961418350
  C          -3.13579006158901     -0.91662546815355     -0.74252746311304
  C          -3.56346684549423     -2.34891802844194     -1.08455252156565
  C          -2.97712127692565     -0.80876107180176      0.78299454245787
  C          -4.21600614349722      0.07360711274912     -1.19722706677009
  H          -3.82921801645322     -2.45857064258991     -2.14007637317980
  H          -2.78024507448043     -3.07532491314517     -0.84045137127190
  H          -4.45161138182948     -2.60641273175122     -0.49300501720173
  H          -2.62889099373691      0.18100846964396      1.09935066286332
  H          -3.95448439794502     -0.98372651685667      1.25230788856277
  H          -2.26720397783016     -1.54843579041669      1.16453294579039
  H          -5.16096627347970     -0.18714735728510     -0.70231422308632
  H          -3.97990817987824      1.10458058000493     -0.91444183137672
  H          -4.39309960047347      0.04474678247296     -2.27416799220484
  H          -1.83953930746744      1.58896025640134     -0.47692497462052
  H          -1.73251314038619      1.81256527171004     -2.21887984558626

54
b
Solvent-corrected electronic energy = -1325.880709324600
Thermal correction to Gibbs free energy = 0.40679583
  N           1.17649304529211      1.22965419467145     -0.62611343098962
  C           2.45952176779498      1.43081856149121     -0.17885842334976
  C           0.32450096967397      2.28744409748773     -0.68288980713214
  C           2.95954254151742      2.73187082106390      0.01837238627682
  C           0.76562475982441      3.57928628453578     -0.47392876999104
  C           2.11789779114343      3.80673551441170     -0.15643042022501
  H           3.98805338220073      2.86172832990530      0.34135290293626
  H           0.06168661156668      4.40293457998037     -0.53576753932997
  H           2.47704161536471      4.81949506968920     -0.00024096354786
  N           2.42117942755630     -0.87977003667917      0.13473311080826
  C           3.09742662280378     -2.11608112940338      0.54905158092423
  H           4.18307379937828     -1.95235514521345      0.60939654601342
  H           2.91377820449985     -2.87642040730073     -0.21759337393671
  C           2.56657129111601     -2.59796892242435      1.89445242397892
  H           1.48804205140818     -2.77718186155263      1.84615497953915
  H           3.05908436555555     -3.53532682052968      2.17533751702330
  H           2.76173872589658     -1.85852899457237      2.67894662065950
  C           0.13284363653621     -2.55818672627150     -0.65097164776901
  O          -0.12265421720042     -3.68885861593567     -0.50924689790864
  Ru          0.58856636777675     -0.78806762092275     -0.81279110596154
  C           3.13479326235655      0.23383670417755      0.15996935382192
  H           4.18482764404445      0.23476009298951      0.45226977410825
  C          -1.10931478479453      1.91616964200735     -0.89351901769116
  P          -1.40084351421061      0.26786868799450     -0.04092936647991
  C          -3.09161691681604     -0.31462029039537     -0.70928919638847
  C          -3.17722719540535     -0.02839548557981     -2.21729806118138
  C          -3.18785822800080     -1.83503429315025     -0.51055577938907
  C          -4.28779987120404      0.37633716092586     -0.04311918261111
  H          -3.30323154730890      1.03816111822574     -2.42949219340321
  H          -2.30547319952804     -0.40058756568264     -2.76334232609186
  H          -4.06221833807802     -0.54520766010920     -2.60963827389153
  H          -3.03599159825028     -2.14213428543770      0.52788172331516
  H          -4.18784016993299     -2.16902823694418     -0.81586822966440
  H          -2.45429471313001     -2.35722930056136     -1.13000002252263
  H          -5.20132604714464      0.05892433266594     -0.56262719893131
  H          -4.40274678502303      0.10188694476200      1.00785600641950
  H          -4.23007722329875      1.46700451905295     -0.12127353372864
  C          -1.50988633778264      0.67005197241237      1.83509678645135
  C          -1.99822289492334     -0.58665091977718      2.56801855486281
  C          -0.07789546683231      0.96242157974911      2.31689173122526
  C          -2.37770170473986      1.88252004480145      2.19485520441843
  H          -3.04756934112127     -0.81585777904294      2.36442648609364
  H          -1.39266902038480     -1.46210723728878      2.30241134428169
  H          -1.89922180715257     -0.42934219256895      3.64984156732975
  H           0.31512047895935      1.89748618829477      1.90599676736139
  H          -0.09695561292078      1.06500285803642      3.40966366267249
  H           0.61154945062289      0.15232495810343      2.05821155053186
  H          -2.28788043005550      2.06594554234837      3.27415760806155
  H          -2.03752092553153      2.79050589017099      1.68596455838101
  H          -3.43663764324695      1.74031496516725      1.97813786419833
  H          -1.78688963492052      2.71903253582347     -0.58710811824849
  H          -1.27814261096211      1.71438991967706     -1.95844310802035
  H          -0.34317652189618     -0.60543577323497     -2.11546923084196
  H           1.44851848890966     -1.15741281004373     -2.13143539246645

54
c-TS
Solvent-corrected electronic energy = -1325.852925695867
Thermal correction to Gibbs free energy = 0.40320367
Imaginary vibrational frequency: -1079.83
  N           1.12043474345436      1.21841503368745      0.50270031989434
  C           2.40163519074409      1.27572364134415      1.04257057421712
  C           0.23348421015866      2.22184484417824      0.75384986504014
  C           2.80571854357277      2.43281044715054      1.76507454010419
  C           0.58460073274412      3.33020965773583      1.48778926934212
  C           1.90804017596163      3.44024382788893      1.98470535809883
  H           3.81771518820039      2.47914434892120      2.15641291216191
  H          -0.14701909786651      4.10967478227459      1.67338801190239
  H           2.19848832132393      4.31904908637078      2.55332180940122
  N           2.58050529610277     -0.89432534709228      0.16169632826008
  C           3.35144870795145     -2.14601626507541      0.03963803459591
  H           4.42445386036197     -1.91818379041094     -0.04767121338405
  H           3.03598952671155     -2.64671127713534     -0.88099869249305
  C           3.09137058210668     -3.04942582153405      1.23662137012329
  H           2.02526483127281     -3.29243333100414      1.30329254876987
  H           3.65444776278394     -3.98309223147934      1.12957402338876
  H           3.39812319133866     -2.56811448585088      2.17097254855115
  C           0.21137478963630     -2.15028625114592     -1.25136539240366
  O          -0.07997313553026     -3.20904266536035     -1.65106230367518
  Ru          0.66066266085289     -0.49975889088578     -0.55967666027842
  C           3.17962718113010      0.14548339246451      0.82304651207294
  H           4.23991633415699      0.10183591079361      1.05867434880828
  C          -1.13926852869965      2.02712752545159      0.17489392377090
  P          -1.47531775893137      0.21048574437365     -0.10414643237634
  C          -2.84288455634224      0.21213274615629     -1.43137610136152
  C          -3.51646641567077     -1.16534431519823     -1.49536625251960
  C          -3.89680726456013      1.30296546646386     -1.18265192776987
  C          -2.19934932839469      0.48269309619238     -2.79983813305655
  H          -2.78312121833759     -1.97113389165442     -1.60821197701852
  H          -4.13367513101200     -1.37230322546419     -0.61761846004243
  H          -4.17512726915151     -1.19316980260137     -2.37284007197088
  H          -3.46779829662412      2.30789650201478     -1.24784569067891
  H          -4.66347294871115      1.22749697372108     -1.96456110158449
  H          -4.40144911168271      1.20574737427426     -0.22046944011477
  H          -1.63086584628643      1.41836475555392     -2.82280586191418
  H          -1.53108947257172     -0.32810921630493     -3.10083232030405
  H          -3.00242109622264      0.56274060774250     -3.54415351250809
  C          -2.14748369549804     -0.45163893585272      1.56119612393160
  C          -2.12922212167526     -1.98654363316194      1.53067687958692
  C          -1.16124025697359      0.00561650833815      2.64914520638694
  C          -3.54354022791390      0.05525931206270      1.93589991998334
  H          -2.41644477306964     -2.36337549051148      2.52081740067608
  H          -2.82412128277555     -2.40828077410101      0.80057974140397
  H          -1.12497450154135     -2.36084380815646      1.30190762076770
  H          -1.15716357002750      1.09227192575936      2.78051571572772
  H          -1.46724535057964     -0.44260950752340      3.60295949058168
  H          -0.13881558220447     -0.32278871123314      2.43448863532063
  H          -3.59847037852631      1.14932805307347      1.94063779495382
  H          -4.32461880770142     -0.33437069801597      1.27841994603649
  H          -3.77728942179068     -0.28577593224286      2.95332995780845
  H          -1.90214076979142      2.52504968747153      0.78316498468758
  H          -1.17114313740511      2.48334884737626     -0.82475647062338
  H           0.29975530863071      0.22416231390543     -1.91706584856001
  H           2.28323263387257     -0.55015431424450     -1.14156329341847

54
d
Solvent-corrected electronic energy = -1325.892743687947
Thermal correction to Gibbs free energy = 0.40777489
  N           1.22920797072724      1.15441510104372     -0.43139492610771
  C           2.61778137101960      1.28110644186419     -0.57624370024601
  C           0.43555367986815      2.25011660146432     -0.32911891542652
  C           3.17423954676823      2.60930214037771     -0.52261418261378
  C           0.94656854018017      3.52709160411819     -0.26881760544283
  C           2.35664882949635      3.68689936868356     -0.36224327521756
  H           4.25061973995782      2.72575627933644     -0.60823254471410
  H           0.28564227257180      4.38212665008989     -0.18131248924158
  H           2.78430848154185      4.68560882078989     -0.31498254740358
  N           2.66422385703466     -1.14380830813095     -0.71872297856924
  C           3.22496848170079     -2.06324515722654      0.32014923911126
  H           4.31964075320534     -2.10788746755024      0.21281518601132
  H           2.82198912251492     -3.06484107334590      0.12575919748677
  C           2.85561487702754     -1.60314309295259      1.71901658905623
  H           1.77171387602786     -1.68214861409990      1.88532335664341
  H           3.34753755441632     -2.23014760046471      2.46989618934863
  H           3.16872756796619     -0.56685349816229      1.88481765990261
  C          -0.06371206869425     -2.53979822813364     -0.29973318267968
  O          -0.44650449233952     -3.64453177036917     -0.26414732778338
  Ru          0.53262650926276     -0.79884771419944     -0.38061880252214
  C           3.34861301527711      0.13977124660337     -0.75621675901764
  H           4.42910635573878      0.14082893625773     -0.87022093879248
  C          -1.04770454044900      1.98617556533806     -0.35284757166510
  P          -1.43522475902021      0.22622326308133      0.13015483960422
  C          -3.05089279049887     -0.14670088491666     -0.79701585543745
  C          -2.67337973249492     -0.45210064205112     -2.25544922763768
  C          -3.72336062247453     -1.39286285035827     -0.20735654561101
  C          -4.03616594429421      1.03119270361595     -0.78705857016069
  H          -2.11105995269093      0.36258169409720     -2.72490448086731
  H          -2.07599784101299     -1.36478942436217     -2.33235585971361
  H          -3.59671268284829     -0.59440413490592     -2.83195176351119
  H          -4.15551634527731     -1.20409054003408      0.77920906318060
  H          -4.54248376530238     -1.69967236211744     -0.87055532818347
  H          -3.02704271786711     -2.23517057066192     -0.13205344788972
  H          -4.93938541286513      0.73414542300570     -1.33597693852080
  H          -4.34566333526782      1.32082708273869      0.21881445607009
  H          -3.62942593583382      1.91406215285517     -1.28994408231203
  C          -1.70861246324402      0.29879046870069      2.01412715586856
  C          -1.72697011383733     -1.12827596652362      2.58151711851135
  C          -0.48057509001596      1.02338624838066      2.59286646429913
  C          -2.96917032751117      1.04975005760069      2.45159397423609
  H          -2.58448625427509     -1.71110867911133      2.23668305688707
  H          -0.81705618964906     -1.67539860208867      2.31134278955853
  H          -1.77863347620794     -1.07573627022937      3.67688626715315
  H          -0.42629533629426      2.07156449194258      2.28209359423590
  H          -0.54519577246954      1.00311373269544      3.68830083380350
  H           0.45870252402237      0.53665337314080      2.30598982866740
  H          -2.96019231016409      1.14715102016543      3.54555555841033
  H          -3.01506708391674      2.06191275570920      2.03557277955410
  H          -3.88495592092545      0.51706265404082      2.18171999846711
  H          -1.59923664775775      2.72693526292574      0.23684969084608
  H          -1.38793319030441      2.09235059723274     -1.39215769190822
  H           0.14167404126981     -0.79467508280606     -1.87490673253956
  H           2.75848714820445     -1.61503920309591     -1.61781961517842

56
e-TS
Solvent-corrected electronic energy = -1327.061175532842
Thermal correction to Gibbs free energy = 0.42314274
Imaginary vibrational frequency: -680.76
  N           1.15389748638309      1.33009383779877     -0.41139561757988
  C           2.43457590433654      1.69246075285766     -0.08203502468660
  C           0.22353188444075      2.25043848518375     -0.75423917225130
  C           2.79529242516793      3.06000502992108     -0.13054443281333
  C           0.53705304107440      3.59521560409151     -0.80326662970382
  C           1.85031850859113      3.99286516873160     -0.48940388285734
  H           3.81242828462446      3.35158638716701      0.11240713736690
  H          -0.22091706454284      4.32343079627328     -1.07164877819780
  H           2.11782367750868      5.04522246043207     -0.53515235687488
  N           2.92158782844817     -0.68044784923206     -0.18784491472733
  C           3.69176791392293     -1.77495689190913      0.44788513302202
  H           4.74923839025231     -1.47335772613982      0.52420237146140
  H           3.30889318655187     -1.90437898985101      1.46637416003270
  C           3.58635227988073     -3.06218356746077     -0.34826990709489
  H           4.14775585319862     -3.85739256739544      0.15240446845453
  H           2.54689114822160     -3.38712654890005     -0.44869590781425
  H           4.00642938173145     -2.93882313011106     -1.35397839605642
  C           0.28964670683758     -2.40981907973915      0.42473305871685
  O          -0.01790373932709     -3.49401056560131      0.73718397644361
  C           3.24245564152323      0.63431894547847      0.40752395090253
  H           2.17203427822560      0.21708448807476      1.56181957826897
  H           4.30780509309485      0.83488511399221      0.54963503762725
  C          -1.14532453870172      1.70225919187646     -1.04115273765833
  H          -1.92099760785316      2.45443393196174     -0.86094143385160
  H          -1.19788986063276      1.42707295259817     -2.10397354120177
  P          -1.41785638904165      0.10503441064957     -0.09508744872686
  C          -2.76816326503729     -0.77652579237600     -1.11368922061801
  C          -2.10114796249387     -1.41810087350626     -2.34059311503170
  C          -3.39695159884470     -1.90279451182053     -0.28158558312596
  C          -3.86091445498064      0.17762390729121     -1.62041696743666
  H          -1.56170514483229     -0.69046278836477     -2.95608161019330
  H          -1.39882446123603     -2.20461916330583     -2.05444502257057
  H          -2.88714735837882     -1.86477062272597     -2.96371832898031
  H          -4.01602902521705     -1.52672756279236      0.53679860305034
  H          -4.04508225259684     -2.50262621523547     -0.93366525020475
  H          -2.63660990781044     -2.57295759450838      0.13333550218034
  H          -4.59304166642262     -0.40708693768417     -2.19266177740917
  H          -4.40223092900906      0.68100409832403     -0.81866752371528
  H          -3.45874578406137      0.93894025899617     -2.29654731366629
  C          -2.11799518361364      0.66786383705913      1.59241799987943
  C          -2.02068417401709     -0.50749479736984      2.57639537370001
  C          -1.20952177094761      1.79762991101261      2.10588783010972
  C          -3.55259598775502      1.20434057586180      1.55446948623196
  H          -2.64412259963037     -1.35701737103107      2.28505396398986
  H          -0.98768915531531     -0.85965459822096      2.66706067292277
  H          -2.35528350620311     -0.17219212635477      3.56675749387691
  H          -1.30938463260264      2.71133023946344      1.51153452907221
  H          -1.50562977744087      2.03969777353809      3.13463926615007
  H          -0.15593624321459      1.50377441667893      2.12336952200791
  H          -3.80351682658671      1.59677192343360      2.54910191216421
  H          -3.66584414111728      2.02984495534096      0.84337458050937
  H          -4.28834675259340      0.43187736356909      1.31818051954438
  H           3.15964787680328     -0.67417982130491     -1.18262350635165
  Ru          0.71903368086589     -0.68364364978588     -0.03998712020089
  H           0.51386088861851     -1.03931026851246     -1.56921271766246
  H           1.38691240175832     -0.20264620641577      1.76292011158012

56
Ru-NH
Solvent-corrected electronic energy = -1327.113499089987
Thermal correction to Gibbs free energy = 0.43032652
  N           1.20524610158015      1.35138245821461     -0.28008192331530
  C           2.48307931978989      1.70743035820610     -0.04836415684059
  C           0.29183825014630      2.27128367280445     -0.65587703235503
  C           2.90495813656177      3.02154543950152     -0.19132444489588
  C           0.65329272891067      3.60876792140929     -0.78759532513531
  C           1.97126491684739      3.98595561124102     -0.55725644358333
  H           3.94238160169152      3.28263654330923     -0.00681953470993
  H          -0.09392688906934      4.33996709928218     -1.07981880230820
  H           2.26996517669016      5.02431151526595     -0.66600944809809
  N           2.93968554651460     -0.70694558048967     -0.12690949956084
  C           3.69086177580199     -1.82685748475522      0.49157604563692
  H           4.75584805068909     -1.55303606295078      0.57624031832286
  H           3.29405734947592     -1.96431235964217      1.50409936375818
  C           3.55691562762442     -3.09795670938827     -0.32459537342940
  H           4.10896719182213     -3.90952744413017      0.15980411812366
  H           2.51146942699478     -3.40245010119447     -0.41994060758834
  H           3.97038970448340     -2.96533756734454     -1.33179164623028
  C           0.21891796054272     -2.43491296540891      0.25623820676982
  O          -0.12119970618132     -3.53803221433472      0.45505890826687
  C           3.36374264222014      0.59513225416149      0.44040352031936
  H           3.24314342877851      0.51933546833781      1.53172747719536
  H           4.42085251215858      0.81208653410034      0.22561615348339
  C          -1.08592134670324      1.75976598822525     -0.94996554671917
  H          -1.84398837436392      2.52531889502811     -0.75081321232792
  H          -1.13156547642377      1.52972449844387     -2.02422098556452
  P          -1.40674126590646      0.12502245032525     -0.08248543036760
  C          -2.75500607214062     -0.67205965926327     -1.17948465019977
  C          -2.07382586396825     -1.29383823807270     -2.40766541350191
  C          -3.44330950052536     -1.80417564706846     -0.40356060101995
  C          -3.80422089606898      0.32853366041213     -1.68885001361067
  H          -1.51241010139511     -0.55881992441125     -2.99323283894260
  H          -1.38063497028510     -2.09030581625355     -2.12822962963688
  H          -2.85441754708725     -1.71669051288275     -3.05417497641725
  H          -4.08484799399403     -1.43391971847508      0.39999633865150
  H          -4.07958685155747     -2.37020878736951     -1.09632819783106
  H          -2.71642648823978     -2.50397147762808      0.02234800820366
  H          -4.53332641311102     -0.21799472923641     -2.30161739078301
  H          -4.35803292001644      0.82393464304795     -0.89102727804121
  H          -3.36047757213099      1.09712981335438     -2.33003961094721
  C          -2.17155902916145      0.65983798287499      1.59252360448069
  C          -2.18035400214098     -0.54450305519110      2.54507372939177
  C          -1.23858516870453      1.73092692927870      2.18323953755212
  C          -3.57759297940139      1.26329092010560      1.50603297261314
  H          -2.85534625255220     -1.33809307241254      2.21412543678795
  H          -1.17667216917669     -0.96771897542090      2.65014877331192
  H          -2.51883792479771     -0.21248946561305      3.53541741570856
  H          -1.27692338201955      2.66924168015251      1.61916894624463
  H          -1.56631515491051      1.95214197026006      3.20719456660014
  H          -0.20239658068708      1.38165311621834      2.22920890243845
  H          -3.85541618335219      1.64183639252855      2.49903230211845
  H          -3.62492060922327      2.11062125707408      0.81318864376707
  H          -4.33576081578630      0.53079972183241      1.21861551176210
  H           3.15205557440207     -0.70275127256409     -1.12347123678042
  Ru          0.70540643102700     -0.69162659051291     -0.02099850990264
  H           0.72680885535851     -0.81958139806621     -1.70936168129895
  H           0.93257691895360     -0.48408175780938      1.65208231529471

110
f-TS
Solvent-corrected electronic energy = -2652.999732810186
Thermal correction to Gibbs free energy = 0.85837468
Imaginary vibrational frequency: -490.29
  N           1.81804156769289     -1.33041951775298     -0.16744647981534
  C           0.80930407250144     -1.93214814464115      0.50044192887121
  C           2.72829325472538     -2.08170349238813     -0.83277747058643
  C           0.56575403135894     -3.29663118828540      0.36753737399069
  C           2.53213655020216     -3.44548187322268     -1.00456573085356
  C           1.41656045133083     -4.05284934738420     -0.42525309466035
  H          -0.26647864833000     -3.74856967324800      0.89742055243036
  H           3.26346581338287     -4.02830398801958     -1.55579285104075
  H           1.24774377355868     -5.11852493798896     -0.54996446150064
  N           0.91301050611443     -0.03903144093966      1.88194972965446
  C           0.38450170122150      0.73921383437728      2.98473314706474
  H          -0.26627208616484      0.10771533386486      3.61589834131823
  H          -0.25479491787097      1.55704143314905      2.59378570096596
  C           1.48483072971461      1.33259667123414      3.85343204729291
  H           2.15186634316490      1.96571500543592      3.26120542805957
  H           1.05307715818561      1.94298175948591      4.65490820702948
  H           2.08532325171482      0.53863458094343      4.31217544405660
  C           2.31410620239760      2.50156093354980      0.72391032403635
  O           2.41685640437049      3.62816825437784      1.03247348282179
  Ru          2.09403024612796      0.75766762940740      0.23995971486979
  C           0.09804147695087     -1.03812747312770      1.43937008419968
  H          -0.49053955185112     -1.57615902259861      2.19285135411986
  C           3.96996201984554     -1.35136067010762     -1.23153308574181
  P           4.32408044451924     -0.07667124363384      0.12033298376122
  C           5.68637873581304      1.02135017235184     -0.65736966715491
  C           7.07249132435307      0.36923407203585     -0.71651548540220
  C           5.28720942843233      1.38722848848108     -2.09620488438397
  C           5.76029823864416      2.32533331965472      0.15231509228801
  H           7.74617473699485      1.03282332854372     -1.27535299694909
  H           7.51268348408720      0.22367074705951      0.27261243427249
  H           7.05382098857705     -0.59273601625614     -1.23983653858916
  H           4.26575894858291      1.77404125585224     -2.15230047167918
  H           5.96883184965219      2.17062793537108     -2.45241307907885
  H           5.38408832761483      0.53800246422776     -2.78099279001083
  H           5.98432471991594      2.15855235202530      1.20932319878719
  H           6.55654817615006      2.95801423655964     -0.26184291764257
  H           4.82064047152460      2.88015225661769      0.08927815681961
  C           5.08544927528869     -1.13713381485732      1.54261722703647
  C           3.90926352886843     -1.86512844132703      2.21668925741477
  C           6.10855907974620     -2.20074009310054      1.12502705501653
  C           5.69650016607759     -0.18811085847804      2.58222184471077
  H           3.50426990038636     -2.66370888095853      1.58622020641785
  H           4.27216717431854     -2.33355646010378      3.14159325455895
  H           3.09334322786675     -1.17949146201175      2.46671385215810
  H           7.02735608845923     -1.78575443495596      0.70932107347825
  H           6.38763502103150     -2.78530397664220      2.01296033731397
  H           5.68792713258249     -2.90567879414065      0.39996213934175
  H           6.60995979321887      0.29703207568847      2.22762940732803
  H           4.98298320012170      0.58950993780047      2.88066985022506
  H           5.95762203896220     -0.76124352497842      3.48181505054839
  H           4.78813661412289     -2.04459748913423     -1.45118888027968
  H           3.77571256058309     -0.75187948176942     -2.12868306593049
  H           2.43592107914475      1.16520136886355     -1.28972181165071
  H           0.59261650614249      1.19330795160421     -0.22638188406854
  N          -2.15421794983154      1.55604137289971     -0.79927234459894
  C          -1.39164330646188      2.02931841885915     -1.80388007642758
  C          -2.74989797256983      2.39708936992846      0.07117495709776
  C          -1.17203265450783      3.38934674034058     -1.95933216060419
  C          -2.57183263743663      3.77138631376764     -0.04406356447485
  C          -1.76844564000628      4.26948968154218     -1.06324718525301
  H          -0.53427978951781      3.74695083096165     -2.76119916540869
  H          -3.05015120430182      4.43713960433006      0.66732422361292
  H          -1.60541222303625      5.33891353721256     -1.15671448961624
  N          -0.67142176624750     -0.30624754663114     -2.05690888428899
  C          -0.40733076760949     -1.42906412366294     -2.98868718623437
  H          -1.32015452786520     -1.59730024774955     -3.57357528530863
  H          -0.25320645345084     -2.31655225845049     -2.36485058061979
  C           0.79736048906231     -1.21694465893478     -3.89883255313686
  H           1.67936287047711     -0.92132345815057     -3.31876242367005
  H           0.61625984542132     -0.45274010215072     -4.66148756956241
  H           1.03276234532059     -2.15238120763768     -4.41774877856943
  C          -2.61534676380295     -2.35216637044366     -0.63093769619571
  O          -2.82600302344299     -3.50321607114690     -0.64193885047065
  C          -0.86473742575806      0.99091040311792     -2.75161522438553
  H          -1.60964539667868      0.83474075561846     -3.54664834308040
  H           0.06391246094075      1.35027463888638     -3.21333717609712
  C          -3.56684655757667      1.76400960721156      1.15867271219377
  H          -4.38712627283273      2.42084571750660      1.46930980956530
  H          -2.91620099609052      1.62083264504463      2.03374466585885
  P          -4.12376811919260      0.04370946359093      0.65649921392603
  C          -4.46537213961984     -0.80810206739805      2.32903880769244
  C          -5.33332737968804     -2.05545024863547      2.11709673271707
  C          -5.10348042450405      0.11267449243504      3.37889398539699
  C          -3.10646694444701     -1.27049885868871      2.86716373871213
  H          -5.34343017090109     -2.63832689487551      3.04735452327862
  H          -4.92956993063196     -2.70015087346376      1.32846353334902
  H          -6.37037982077770     -1.81219540110955      1.87353117032025
  H          -6.07952717031076      0.49854249515595      3.08246200879592
  H          -4.45693114136745      0.96092201357840      3.62572611470325
  H          -5.24582072725395     -0.46277724773321      4.30321780674194
  H          -2.65538134255094     -2.01726251372493      2.20773061786104
  H          -3.25097425170958     -1.72206442888574      3.85763088958528
  H          -2.40164775800111     -0.44060127136911      2.97621171822571
  C          -5.77892311967225      0.35833045605975     -0.25344932872490
  C          -6.19871056229522     -0.91666054707435     -0.99955214257335
  C          -5.53070484506968      1.46358324207518     -1.29385160857575
  C          -6.92154671443742      0.82482677433685      0.65591233590968
  H          -7.09571341395957     -0.70008575990886     -1.59436054125786
  H          -6.44222419846533     -1.74040441785491     -0.32404936059175
  H          -5.41125623058236     -1.25274362203710     -1.68112352825492
  H          -6.43751851103533      1.57621252736264     -1.90181398446988
  H          -4.70460537821727      1.21286543943265     -1.96562283016374
  H          -5.32787024566467      2.43375738433639     -0.82820089079961
  H          -6.65725733282571      1.71943159636491      1.23012732855602
  H          -7.25534879711706      0.04803575290429      1.34769577569786
  H          -7.78181468964999      1.08729124930095      0.02583347445274
  H           0.15314217550255     -0.17429672028064     -1.45921636119555
  Ru         -2.35496783953158     -0.53648965719918     -0.67193531744457
  H          -0.99109609638860     -0.57895542295282      0.68883468944953
  H          -3.30644674395895     -0.47864541852137     -1.97697447888494

110
g
Solvent-corrected electronic energy = -2653.017471725319
Thermal correction to Gibbs free energy = 0.86587701
  N          -0.53299973293812      1.86725045795328      1.66167687726580
  C           0.49397295813021      2.62335704772385      2.10838411744600
  C          -1.77649129141872      2.41613353548761      1.61635794864748
  C           0.35963145033980      3.99999958780364      2.27422504593378
  C          -1.97046905933058      3.77963408919754      1.77914115774133
  C          -0.87533526449014      4.59400463312316      2.06197319089032
  H           1.21365508860101      4.58061589772431      2.61127289762402
  H          -2.97399048926630      4.18925202947155      1.71873088717189
  H          -1.00265971365246      5.66592770856281      2.18264295701750
  N           1.66970746634657      0.49078093626437      2.18266475220951
  C           2.61165349876895     -0.32568572858508      2.93628860175725
  H           3.60026631657723      0.17548300807484      2.98617030352004
  H           2.76592163307051     -1.26205854125934      2.38163496052389
  C           2.18684688417772     -0.68703900658088      4.36419476169760
  H           1.24068734775882     -1.23971367430333      4.34710692167888
  H           2.94573534660561     -1.31908708298582      4.84242354595828
  H           2.05475200075888      0.20099877257781      4.99367654703140
  C           0.08287596856232     -2.03154391533905      1.78662310730419
  O           0.33733557862492     -3.14352474783825      2.04317219311212
  Ru         -0.23870637589237     -0.25678985503726      1.48436238888941
  C           1.67806531396371      1.86382445215704      2.62192998181594
  H           1.60386205845719      1.98411980861653      3.72824965656220
  C          -2.89392239304336      1.42665060707743      1.54191119628136
  P          -2.31263073047038     -0.13479439122595      2.42694984365081
  C          -3.64828286087176     -1.42502681154139      1.94383670422920
  C          -4.02215243868294     -1.26121384682994      0.46199545239525
  C          -3.06262886418709     -2.83230036192030      2.13015281263815
  C          -4.94868325973487     -1.29982263190300      2.74788525208321
  H          -4.64185360383119     -0.37561443176515      0.28652298260354
  H          -3.14117113134856     -1.21418079659968     -0.18433097454240
  H          -4.61036339525254     -2.13702794995995      0.15931508634068
  H          -2.66912588527242     -3.00224215655974      3.13611295521946
  H          -3.85482821843384     -3.57094390976151      1.95080846000723
  H          -2.25835229283443     -3.02136858317772      1.41564656052083
  H          -5.68286234653033     -1.99540334683737      2.32064072730592
  H          -4.82422387250452     -1.57082976888899      3.79824786731390
  H          -5.37851317637906     -0.29472947026009      2.68749089969890
  C          -2.46226203662864      0.26663997139504      4.31067117350381
  C          -2.24596494942585     -1.03887416226714      5.08798520603620
  C          -1.29718512156359      1.20824083897619      4.65600489926751
  C          -3.75682847113554      0.95895466697795      4.75659820300538
  H          -3.08088577726243     -1.73733446747375      4.98676331114781
  H          -1.32856469255475     -1.54543071634908      4.76329806185352
  H          -2.13738855789358     -0.80845600827834      6.15595231295379
  H          -1.43663425127866      2.21016276056918      4.23616265810124
  H          -1.24537485597083      1.31293412714592      5.74768447665318
  H          -0.34492663775629      0.80619083354525      4.29924078882394
  H          -3.64355294527342      1.26184998415109      5.80659189341493
  H          -3.95234751689853      1.87096803272070      4.18203956931265
  H          -4.63774048718633      0.32010969319720      4.70083159741178
  H          -3.82760272694711      1.85558135594657      1.92023268306265
  H          -3.05810824587684      1.11556419602201      0.50406419595455
  H          -1.30236707506004     -0.53269948791739      0.31770094209353
  H           0.67562316801184     -0.50175801805188     -0.14172416596964
  N           0.52354885911416      1.47105454874138     -1.79996390400108
  C           1.03925078723719      2.59600918788758     -1.27300058548873
  C          -0.71723248440657      1.47006232051755     -2.33827371512453
  C           0.33293022255776      3.79154367141677     -1.28737313058653
  C          -1.45977250348450      2.64355947498320     -2.39772306614722
  C          -0.92831402052069      3.81735918379190     -1.86992309285857
  H           0.77117643365996      4.68412483997777     -0.85237345389462
  H          -2.44992215747798      2.62885954293879     -2.84287556058358
  H          -1.49889309000109      4.74080974347742     -1.90306353255108
  N           2.81997679956352      1.09634676970994     -0.37063896922352
  C           4.30161456198224      1.04496964430478     -0.25658626068275
  H           4.61280187774950      1.75640476548450      0.52822496381063
  H           4.72363159852647      1.40381037159096     -1.20423179401464
  C           4.85727773073850     -0.33254564135106      0.04826923223416
  H           5.90591700808186     -0.23954881396425      0.35263290035784
  H           4.81557741183057     -0.97618269404444     -0.83242749876253
  H           4.31342635638256     -0.82462591987344      0.85864557164477
  C           2.55622298372071     -1.88466899328485     -1.46966695694912
  O           3.05734470082676     -2.94022251496411     -1.39259509566892
  C           2.44535171058380      2.47717847121721     -0.76957117065782
  H           3.10478488575537      2.76489938927766     -1.60338801151358
  H           2.62256554832609      3.19894132744050      0.04228550956791
  C          -1.24651000325102      0.14612410399829     -2.80323645590250
  H          -1.94611930908242      0.26798001492390     -3.63781750214698
  H          -1.80757650349212     -0.29364427173333     -1.96511640645510
  P           0.14818326509495     -1.06031723770365     -3.13078713257846
  C          -0.69226627391994     -2.76639291115573     -2.94162281352489
  C          -0.73177691633322     -3.09165433056003     -1.44277749189994
  C           0.14983696359884     -3.84764209544573     -3.63312573434535
  C          -2.13443010426419     -2.80351026199144     -3.46868131289861
  H          -1.25948822963145     -2.32744923540262     -0.86717940275396
  H           0.27045382758386     -3.18350480300259     -1.01835476332686
  H          -1.25447266685116     -4.04805004073108     -1.30633477595248
  H           0.10537933440271     -3.78782359267503     -4.72341307147174
  H          -0.24035475118437     -4.83184325773798     -3.34256351989817
  H           1.19859252051279     -3.80621943820849     -3.32061113478812
  H          -2.53088111251624     -3.81693628535520     -3.32063194231969
  H          -2.21702678482665     -2.57308849764704     -4.53189988255036
  H          -2.78827523770953     -2.12068814648199     -2.91570852472088
  C           0.55227263496936     -0.75495173531539     -4.98141812256333
  C           1.87480122310415     -1.44724397602229     -5.34029025155405
  C           0.74198290504708      0.76148590388973     -5.15679722325624
  C          -0.54430017111486     -1.20051329785917     -5.95588790271312
  H           1.80354062305900     -2.53692148749158     -5.30259524081581
  H           2.67873417866019     -1.13204629458763     -4.66799495368593
  H           2.15549332731572     -1.16871571771379     -6.36470605163662
  H          -0.19547931911308      1.31318525288282     -5.02802685087255
  H           1.09571074585841      0.95239603143176     -6.17831454575948
  H           1.48721072035364      1.16006407103724     -4.46169938615369
  H          -0.26703088478003     -0.87182333116072     -6.96666403445080
  H          -1.51509921945529     -0.74844249920028     -5.72480189645048
  H          -0.66242167634195     -2.28596415948912     -5.99259686791469
  H           2.40779467087081      0.86907819542362      0.58154299647359
  Ru          1.68631186755018     -0.27924386470119     -1.63908543892031
  H           2.61890788516043      2.39211264956514      2.35650046485839
  H           2.68797175781537      0.18155888481435     -2.84716886800393

110
h-TS
Solvent-corrected electronic energy = -2653.010926876050
Thermal correction to Gibbs free energy = 0.85975183
Imaginary vibrational frequency: -1050.90
  N          -2.52828341923640      1.84795244345868     -0.91630906867602
  C          -1.50562648248998      2.61781754827726     -0.48111672233272
  C          -3.77963451306610      2.38075198567833     -0.92677067689908
  C          -1.65620609924772      3.98917926510602     -0.29660296238164
  C          -3.99044076125422      3.74054619159189     -0.74973221638471
  C          -2.90315555120798      4.56900712842040     -0.48171729894287
  H          -0.80340793989434      4.57868996744799      0.02754276572019
  H          -5.00125885256541      4.13470840657471     -0.78704331785101
  H          -3.04269244750726      5.63804944451372     -0.35041109837021
  N          -0.23486534747406      0.52651217333971     -0.51955344634234
  C           0.69997932683163     -0.31440214179846      0.23991684574722
  H           1.68758508304580      0.18151519557034      0.30887283739291
  H           0.84669523232357     -1.23213405553742     -0.34401961433155
  C           0.24693450020555     -0.70378815783289      1.64423607223047
  H          -0.72075325925993     -1.21563886281263      1.60375457332413
  H           0.97821240123974     -1.38413596370408      2.09681764974657
  H           0.15241141671408      0.16158767505252      2.31016758239173
  C          -1.86137314100678     -2.05079623615163     -0.83841239525847
  O          -1.57211784291098     -3.15685535454616     -0.59243053152251
  Ru         -2.22261460489761     -0.28369182806663     -1.12121142831198
  C          -0.29708203149727      1.87920656048837      0.01003017130562
  H          -0.39615486030368      1.89518435579387      1.11186188911990
  C          -4.88226495389097      1.37450419090368     -0.97341565205713
  P          -4.26690538349024     -0.15869458580752     -0.05626130024238
  C          -5.60138228970381     -1.47203635505274     -0.48126229790800
  C          -6.01974945128685     -1.34618757387314     -1.95522926722255
  C          -4.99341273591913     -2.86813424067089     -0.28000044022338
  C          -6.88304674270250     -1.34400819134768      0.35222571717273
  H          -6.64547004951783     -0.46564042675199     -2.13435411693645
  H          -5.16096898263062     -1.31654771532238     -2.63144220557630
  H          -6.61685789608681     -2.22952834286186     -2.21580595791022
  H          -4.56186911919799     -3.00746970440926      0.71524737018370
  H          -5.78221750011884     -3.62027414721133     -0.41173523754635
  H          -4.21288750260390     -3.06727560788075     -1.01808106154890
  H          -7.61582654054729     -2.06379401940784     -0.03550294631140
  H          -6.72997173098027     -1.58014074769983      1.40701590642982
  H          -7.33091974958831     -0.34832614403284      0.27142047289964
  C          -4.39597206516035      0.29224574571858      1.81958812315464
  C          -4.16540001560738     -0.99236449133750      2.62745626179402
  C          -3.22566204941794      1.24020088845123      2.12496489179290
  C          -5.68335950871899      0.99709168796133      2.26560901093158
  H          -4.99656756322945     -1.69834300704056      2.55392867694661
  H          -3.24924430684390     -1.50287948738642      2.30505237126615
  H          -4.04551113363826     -0.73457369084562      3.68798428616942
  H          -3.36432213746137      2.22975544529372      1.67701459838549
  H          -3.16039837718234      1.37702229667022      3.21238477686514
  H          -2.27903442728093      0.82247733233303      1.77184585915980
  H          -5.56028945919649      1.31827342489049      3.30919121516537
  H          -5.87930578665271      1.89943308963981      1.67605447377784
  H          -6.56750564521770      0.36136632252726      2.22815408122868
  H          -5.81984182859844      1.79609297647057     -0.59673882586658
  H          -5.04547357521343      1.03810128495327     -2.00389551454865
  H          -3.35521982124845     -0.59592176047978     -2.19992151108180
  H          -1.41882270546246     -0.43870041752340     -2.68268635803781
  N          -1.40271148285725      1.46651309773622     -4.34419467179007
  C          -0.88405467360965      2.57945741628500     -3.79773816150338
  C          -2.63440704331866      1.47538542827049     -4.89985801077954
  C          -1.58299408485512      3.78123042415354     -3.81616072705951
  C          -3.37008352080726      2.65339181101818     -4.95845007338688
  C          -2.83534629457388      3.81884320713698     -4.41523620289958
  H          -1.14623159438056      4.66781134351667     -3.36776707861412
  H          -4.35517522898404      2.64932948995944     -5.41484318765738
  H          -3.39937075836388      4.74653834683110     -4.44912310624492
  N           0.84178478200633      1.04955693547603     -2.84335078261746
  C           2.31607049196268      1.00325488943108     -2.72188908186516
  H           2.61684976869768      1.64023098024287     -1.86766657953822
  H           2.77045127856906      1.46087595560273     -3.61704042438469
  C           2.92116827683155     -0.37878372713602     -2.55126168386637
  H           3.97553059620363     -0.27795914494569     -2.26710412562264
  H           2.87525708043027     -0.94187091129067     -3.48616271367242
  H           2.42034859038960     -0.96504155699585     -1.77743867220135
  C           0.57056071505169     -1.91422768204898     -3.89077354776233
  O           1.04842871953772     -2.97683548239529     -3.77298073583321
  C           0.50515039290964      2.42738171511734     -3.26219760466957
  H           1.17738353750166      2.72412958222813     -4.09002273390669
  H           0.67742342864142      3.16403037143038     -2.45896011286912
  C          -3.16579414142109      0.15782184003883     -5.38253371502200
  H          -3.83787739310982      0.29027280628997     -6.23811040860964
  H          -3.75978112648416     -0.27566567976918     -4.56382421597764
  P          -1.77506897145858     -1.06537924810390     -5.66663314235800
  C          -2.65010429662446     -2.75939379494419     -5.52428546628185
  C          -2.74527891630007     -3.09355288796446     -4.03018198968863
  C          -1.79759212193386     -3.84706800789551     -6.19218407960392
  C          -4.07242685378561     -2.77393193393491     -6.10297645181789
  H          -3.28651259338461     -2.32848478466174     -3.46832674249760
  H          -1.75844742730501     -3.19737452047360     -3.57347364693502
  H          -3.28092949517200     -4.04583568592292     -3.91616583976933
  H          -1.80369255630912     -3.78023090170016     -7.28297957343793
  H          -2.20855493791267     -4.82851662555731     -5.92145876992830
  H          -0.75967713350420     -3.81903365072653     -5.84328434174556
  H          -4.48791933527575     -3.78287149030483     -5.97741271696390
  H          -4.11298417857174     -2.53447232961055     -7.16665622606956
  H          -4.73660521019969     -2.08582202850635     -5.56926866527515
  C          -1.30203888333238     -0.75266036860858     -7.50004316812556
  C           0.01775442872852     -1.46878080677948     -7.82116628392381
  C          -1.07375625950762      0.76079665986370     -7.65551095294140
  C          -2.37231927138351     -1.16657740119010     -8.51676329628801
  H          -0.07855788100466     -2.55695260483638     -7.80442327062240
  H           0.80348459543474     -1.18301884307457     -7.11510588126604
  H           0.34242070706024     -1.18059505697954     -8.82983442456295
  H          -2.00110465251993      1.33314050543243     -7.54471558395780
  H          -0.69004116763517      0.95307302396011     -8.66591223663964
  H          -0.33826772850891      1.13655195021168     -6.93801288093660
  H          -2.05355765831482     -0.83476668562473     -9.51427409804357
  H          -3.34146446025203     -0.69710066411146     -8.31536691991042
  H          -2.51077286632033     -2.24908879438440     -8.56794875972400
  H           0.30783893597260      0.75566638655232     -1.69292347339896
  Ru         -0.26809833910312     -0.30030777803053     -4.11793595407716
  H           0.62442928899602      2.45138740138046     -0.20797065067136
  H           0.76969876302078      0.09465453445997     -5.29067412357267

56
i
Solvent-corrected electronic energy = -1327.100857154592
Thermal correction to Gibbs free energy = 0.43009389
  N           1.38659505774015      1.29933873280300     -0.67826709156982
  C           2.66326563432138      1.38029684219342     -0.25174295357549
  C           0.54129684983906      2.33710032297214     -0.48069608246278
  C           3.17589908347868      2.55223198872697      0.28757566356933
  C           1.01120505501300      3.54836829781310      0.01676000042115
  C           2.34668931596070      3.66479622322722      0.38499803835604
  H           4.20509347556466      2.58417002239543      0.63150122225281
  H           0.32193609706907      4.37690533680264      0.14760432505131
  H           2.72521316658074      4.59957293111727      0.78787934437157
  N           2.59316328751992     -1.07487082921824     -0.10881133783985
  C           2.58494037004864     -1.50009592696494      1.30808372476457
  H           3.60848022983305     -1.48380603345439      1.71995636579946
  H           1.98936846138501     -0.78261338970481      1.88374975660671
  C           2.00754748196780     -2.89960881478209      1.42329949625733
  H           1.88326230703816     -3.18040709093663      2.47388366289581
  H           1.03236039897337     -2.95951411393435      0.92755314555348
  H           2.67095776821912     -3.63558064399838      0.95326985573212
  C           0.11229794172207     -2.27495829817819     -1.81427584833401
  O          -0.24571300309340     -3.35764929726877     -2.08439132245623
  C           3.44761517250483      0.10868423967766     -0.38605928100648
  H           4.33509408767558      0.13982029653550      0.26323726152849
  H           3.78181081161220      0.02164394608856     -1.42934995608945
  C          -0.91026741034362      2.05116591811230     -0.71392148638670
  H          -1.53655471030742      2.76716426292714     -0.17022784916623
  H          -1.14432012235686      2.14027695276232     -1.78352780499881
  P          -1.25120186301551      0.23841185308869     -0.30059069793013
  C          -2.94618545251704     -0.06026922045607     -1.14713515250506
  C          -2.74116762657016     -0.26664193707975     -2.65558243373595
  C          -3.56177881968165     -1.35043350857371     -0.58602691200682
  C          -3.92797394851352      1.11101625497756     -0.98543639471858
  H          -2.27206728731889      0.59731585453042     -3.13679530815147
  H          -2.13039371461357     -1.14491373200680     -2.87252430586392
  H          -3.72929017261190     -0.40888105706466     -3.11396314751309
  H          -3.89157835348684     -1.24550428906703      0.45055669627978
  H          -4.44352382017375     -1.61350420142381     -1.18479521348137
  H          -2.85924153617324     -2.18964857328854     -0.64739528230913
  H          -4.86630945726733      0.84997532421661     -1.49279704560373
  H          -4.17311847282825      1.33857195245873      0.05140495341989
  H          -3.55078679671658      2.02334455517717     -1.45925665634202
  C          -1.53252441548623      0.27397044487550      1.61255326841363
  C          -1.42432219827345     -1.16991421768831      2.12094503875038
  C          -0.36536250629693      1.07276537497386      2.21473280474524
  C          -2.82806008530458      0.90721008533312      2.12821345540555
  H          -2.22394107101636     -1.81375454170380      1.74532312501276
  H          -0.46970135354614     -1.61592349458374      1.82566320964420
  H          -1.47859315954764     -1.17515201597473      3.21795556144037
  H          -0.47518155177100      2.14847314815755      2.04619636816983
  H          -0.34435468744549      0.90924474117210      3.30048297662103
  H           0.60241380040238      0.75873356199878      1.81336830158915
  H          -2.78504685091517      0.94764304343928      3.22607937271002
  H          -2.95425499084437      1.93568217961066      1.77333377351357
  H          -3.71826601831656      0.33117539153920      1.86435918285705
  H           2.96689272610125     -1.84456555043172     -0.65769069505277
  Ru          0.68919676373411     -0.60380391520415     -1.36190931428295
  H           1.85905890942258     -0.68386473338836     -2.51952908348158
  H          -0.11664957798504     -0.00874942218891     -2.58808493367423

56
k-TS
Solvent-corrected electronic energy = -1327.077284735540
Thermal correction to Gibbs free energy = 0.42570019
Imaginary vibrational frequency: -34.97
  N           1.24515929226517      0.55788814330951     -1.17326803583637
  C           2.59462754233712      0.59005156720945     -1.30044789425902
  C           0.54272874686751      1.68387768903599     -1.47463006608960
  C           3.25938625944291      1.70384657670799     -1.80569993914709
  C           1.16426776137105      2.81923541621540     -1.98519935530908
  C           2.53795171885329      2.82629394231712     -2.17530642686716
  H           4.34153759220333      1.67513512709313     -1.88156863002640
  H           0.56199865408168      3.69055177350455     -2.22297468422353
  H           3.03733689022827      3.70191944931387     -2.57992508679768
  N           4.07992868344463     -0.13356925136859      0.47078252982538
  C           4.84956112283524     -1.23005307050777      1.07390835775164
  H           4.23475278378312     -2.13871539555652      1.21948395258300
  H           5.65180343847444     -1.50197169167808      0.37370025972984
  C           5.44616780084604     -0.79291575140941      2.40194151031087
  H           6.03440548678201     -1.60267029883865      2.84604908713084
  H           6.09886687772322      0.07666421567054      2.27012499881119
  H           4.65924886921664     -0.52325635692274      3.11698342697017
  C          -0.88421402186915     -2.68459114200272     -0.03147407031884
  O          -1.49000111550572     -3.63173607044003      0.29189931999040
  C           3.41455955056845     -0.55566223505135     -0.77478844339489
  H           4.19469950581452     -0.80858522491694     -1.50645816451575
  H           2.76873067822633     -1.44021164262809     -0.64984986202519
  C          -0.93696312081634      1.70687722319312     -1.21872137270891
  H          -1.25972358977771      2.73306743487673     -1.00567074894818
  H          -1.46098071374250      1.39122689546559     -2.13120414327308
  P          -1.43470524104728      0.45932985387362      0.07743997277690
  C          -3.29871177925751      0.25924804456630     -0.26684388182305
  C          -3.45075918243810     -0.65017979895835     -1.49681110634832
  C          -3.96967509664594     -0.43995893864672      0.92270946244654
  C          -4.01434044249706      1.58452171118214     -0.56662853431470
  H          -2.94833808324629     -0.24909434446688     -2.38357270527782
  H          -3.05857017748131     -1.65295582225012     -1.31261886012278
  H          -4.51964944463639     -0.73556767111943     -1.73319667528375
  H          -4.04670468636033      0.21088511220169      1.79800428060560
  H          -4.98996496031547     -0.72665229483299      0.63691502891854
  H          -3.43739817803210     -1.35424532473757      1.20876165624220
  H          -5.07989316848963      1.37702444188306     -0.73206825895208
  H          -3.94546856756236      2.30577557683665      0.24935091806492
  H          -3.63459572682114      2.05782441529343     -1.47790232872419
  C          -1.15296778169967      1.34139514209052      1.74932545062931
  C          -1.24821944043896      0.28272130872387      2.85983710061046
  C           0.29550971626030      1.85701529423211      1.72733489304617
  C          -2.08089306741688      2.51720940500065      2.06276343014210
  H          -2.26330647636104     -0.09743694467628      2.99586350245212
  H          -0.59450002113373     -0.57226541374801      2.64853505536119
  H          -0.92996428820539      0.72796321398260      3.81170537433571
  H           0.44522491314953      2.65999598929214      0.99795903042028
  H           0.54155484970962      2.26037973686347      2.71807506367657
  H           1.00855476007883      1.05422981347168      1.50748559555619
  H          -1.74396265405040      3.00212850254608      2.98941583041292
  H          -2.06480141784318      3.27727336396073      1.27377697861517
  H          -3.11475557908331      2.20017355182717      2.22266831694254
  H           3.35840655157801      0.14830607962331      1.13234858055004
  Ru          0.06680005451530     -1.22656854614859     -0.54331008015729
  H           1.12873321296607     -2.22643510612956     -1.30136877450331
  H          -0.66742929084780     -1.32900567432881     -1.89988583566171

56
l
Solvent-corrected electronic energy = -1327.078963566624
Thermal correction to Gibbs free energy = 0.42530720
  N           0.99586434232179      0.92144662542537     -0.12167821184765
  C           2.20418175847243      0.86104796506320      0.48853939226800
  C           0.20853350358951      2.00757134269973      0.09049240045878
  C           2.67680959340577      1.90814641289496      1.27341932268798
  C           0.62928611765176      3.07435037004015      0.87970581437492
  C           1.88502690667053      3.03166326708663      1.46396664274976
  H           3.65705576220342      1.82180868277287      1.72735033215852
  H          -0.03241412620158      3.92180960061959      1.02743968538953
  H           2.23771490827613      3.85629711607712      2.07697079163302
  N           4.09153948222913     -0.51665639422413      1.27842854213747
  C           4.90773601732358     -1.71448433762153      1.04780066949977
  H           4.29597470699880     -2.63686332231997      1.02474126108390
  H           5.37020849694302     -1.62049667081809      0.05587432230919
  C           5.98478369268885     -1.83934779312006      2.11309717647925
  H           6.60456195371277     -2.72362584047896      1.93262095319766
  H           6.63441333755186     -0.95754299040881      2.11725498698943
  H           5.54253810825851     -1.94202855651661      3.11163775913734
  C          -0.44203473722443     -2.06042917290170     -2.41822979602154
  O          -0.80133546527860     -2.92283215381767     -3.12207701441997
  C           3.00113068728534     -0.40640412825628      0.31923294654385
  H           3.41767542744812     -0.42330560628992     -0.69825719467312
  H           2.29738458205926     -1.26317973189501      0.35238104553978
  C          -1.15131159446468      2.00720500259383     -0.53364756027325
  H          -1.79861512578351      2.74782017851402     -0.05296461965179
  H          -1.04855163575212      2.28817484022214     -1.58862917216122
  P          -1.82553151113350      0.25854717151152     -0.56917273388673
  C          -3.35515211447535      0.40850805653977     -1.69619426845924
  C          -2.90381649853897      1.04765798932055     -3.02052121060881
  C          -3.87429882365694     -1.00093327842936     -2.02185390903323
  C          -4.48312129209965      1.26067875815895     -1.10497365638598
  H          -2.66273684530841      2.10994116033432     -2.91371865433977
  H          -2.03948735604369      0.53146542182231     -3.45037199232526
  H          -3.73132798848469      0.97517901060002     -3.73745718966295
  H          -4.26892155470402     -1.52295783283061     -1.14813368186373
  H          -4.69018305488909     -0.91658674655091     -2.75126020258054
  H          -3.09063073097633     -1.62091551484316     -2.46702307352750
  H          -5.27103171051721      1.37961316921168     -1.86077902548676
  H          -4.94268655109744      0.79581789101433     -0.22895466387526
  H          -4.14074152887387      2.26429684264298     -0.82967768598702
  C          -2.35268772705056     -0.05726396181513      1.24927765350362
  C          -1.08032535155472     -0.50442884325535      1.99229106116838
  C          -2.92303793703326      1.16738974429208      1.97243831774043
  C          -3.35215696743801     -1.21926591486802      1.31200009259435
  H          -0.61190842155386     -1.37015913661165      1.50680218179038
  H          -0.33704230966432      0.29472745795351      2.06493557058286
  H          -1.35086690594530     -0.79721389543957      3.01559439163923
  H          -3.81729847016442      1.57054527356599      1.49137732746661
  H          -3.20030207227898      0.88127947872696      2.99630334148282
  H          -2.18231698755213      1.97007166710144      2.05244384887822
  H          -3.48187047016583     -1.51899510673615      2.36023832988782
  H          -4.33800259895221     -0.94566859124461      0.92759830723081
  H          -2.99159254108036     -2.09520718507722      0.76018945765690
  H           3.70225201276750     -0.56844982517256      2.21774680631534
  Ru          0.16822501816685     -0.70862004014377     -1.36848327617026
  H           1.66087495219393     -0.99914082470312     -1.97785395776072
  H           0.04349085687121      0.18038413041095     -2.62854162042464

56
m-TS
Solvent-corrected electronic energy = -1327.068519352448
Thermal correction to Gibbs free energy = 0.42442047
Imaginary vibrational frequency: -297.31
  N           0.98918217221602      1.28069496174980      0.12417697132905
  C           2.27426968683182      1.56569831812096      0.43693339223402
  C           0.02725989582948      2.19000959304401      0.42757190445205
  C           2.61666428001382      2.70428614071607      1.15860013184936
  C           0.31876554918342      3.34371006471896      1.14738519012472
  C           1.62639077177115      3.59626131322116      1.53824876323269
  H           3.65921540962899      2.87250960751411      1.40871104086474
  H          -0.48076517830847      4.03824989652979      1.38567899755031
  H           1.87030562225352      4.48857190591117      2.10743428314694
  N           3.86010502529140     -0.15242293824994      1.11194902923130
  C           4.88990153763677     -1.11104899767334      0.68821709024382
  H           4.52873853189833     -1.75703899758658     -0.13518654786118
  H           5.74496911410797     -0.54201967536385      0.29657045631592
  C           5.32859859565080     -1.97234949142992      1.86103128676454
  H           6.10323971274674     -2.68154829521544      1.55090488204621
  H           5.72903871148261     -1.35516015648508      2.67255843893480
  H           4.48513639895142     -2.55134400596226      2.25568367442996
  C          -0.16785300252180     -2.27513737173052     -1.36629318328715
  O          -0.50754405648133     -3.28610025366884     -1.84129134798217
  C           3.34919343380366      0.61836503037120     -0.01868032276572
  H           4.17515909054175      1.20759200951852     -0.44178676133257
  H           2.94254240814370     -0.01727712898367     -0.83280263984401
  C          -1.36174561112030      1.96500353806617     -0.10007493622570
  H          -2.10756192471832      2.43125486510621      0.55268656873137
  H          -1.42471648953990      2.47883689660132     -1.07002720166683
  P          -1.70285995612814      0.17360849459004     -0.44821700277718
  C          -3.01182710418116      0.23218768066966     -1.83239051131708
  C          -2.28631279498487      0.51314730581621     -3.15667376571999
  C          -3.70751350166664     -1.13047537903605     -1.94980219413149
  C          -4.05929424452578      1.33598823689906     -1.61686381249241
  H          -1.69614989133554      1.43569286811090     -3.12688965986141
  H          -1.61875849907445     -0.30734556767220     -3.43267734724225
  H          -3.04060791902522      0.62576763157352     -3.94632763363392
  H          -4.36592758631799     -1.33720347672069     -1.10203096193288
  H          -4.32809731133158     -1.13109631493311     -2.85511475888429
  H          -2.98698893062401     -1.94956763373730     -2.04363250174330
  H          -4.77929459285110      1.29483742732378     -2.44450352421475
  H          -4.62220111915545      1.21957573722222     -0.68970630654317
  H          -3.61423045658832      2.33607435025043     -1.62841162211181
  C          -2.45403357920217     -0.47846208943388      1.18602709247027
  C          -2.48932149458151     -2.01354654803068      1.16485564705474
  C          -1.48738206250021     -0.04586454203812      2.30311005253066
  C          -3.84596468389166      0.07181401624861      1.50950056635835
  H          -3.13384115182067     -2.41491913005857      0.37891116986959
  H          -1.48542251322825     -2.42771414206977      1.02893869906701
  H          -2.87698800826959     -2.36977372810590      2.12811637538018
  H          -1.47630061571585      1.03917583508725      2.45123904905914
  H          -1.81645580169240     -0.50269217231678      3.24514120722130
  H          -0.46280643665849     -0.38401337178259      2.10708050336983
  H          -4.11948599969214     -0.24954178115231      2.52352902887779
  H          -3.87614889743738      1.16679363863784      1.49832586063381
  H          -4.61508915731721     -0.30883893596227      0.83250580377268
  H           3.06991663334555     -0.69374254847075      1.46854273101161
  Ru          0.35499286742547     -0.66816976116453     -0.68177488792808
  H           1.56115381036063     -1.48981156428182      0.27569555939498
  H           0.14867453252988      0.04895986653682     -2.07496565491743

56
n
Solvent-corrected electronic energy = -1327.074984650569
Thermal correction to Gibbs free energy = 0.42432741
  N           1.00895655979207      1.34789002198123      0.24923650599941
  C           2.29382853205690      1.55169913025921      0.58486466697900
  C           0.06045193002045      2.25119042649106      0.57142356075729
  C           2.68282491733541      2.66899920318089      1.30964616410248
  C           0.39081313824072      3.38821993266348      1.30098368049954
  C           1.71327822935572      3.59522877137015      1.67852066921579
  H           3.72610630423163      2.79805838151213      1.57903506205269
  H          -0.38344757840456      4.10287235605326      1.56235014920232
  H           1.98650432662861      4.47748350992539      2.24971766214490
  N           3.81780475904956     -0.21628982615777      1.28565499245138
  C           4.64093556725343     -1.36483791141029      0.88880827641031
  H           4.06842325536943     -2.06373999860985      0.24808004699515
  H           5.47891964820912     -0.98977185947408      0.28516073192429
  C           5.16288058300470     -2.09700794601690      2.11339349235223
  H           5.77962225398616     -2.95101924068930      1.81541654611135
  H           5.76955448308086     -1.43338331240216      2.73863638996753
  H           4.33537014371068     -2.48037008015326      2.72213077637359
  C           0.05505608188385     -2.03882471052842     -1.55635530186115
  O          -0.23682430449925     -3.04441072829698     -2.07296414634769
  C           3.24845830015708      0.47375432263259      0.14805042374278
  H           4.05570598343236      0.90608635313223     -0.46027985580268
  H           2.70879553127361     -0.22775548969238     -0.55855497299141
  C          -1.32035623608943      1.97257374988476      0.05775461238887
  H          -2.08738234107757      2.40144962707709      0.71171217097959
  H          -1.41605722242300      2.46114459209207     -0.92226582415437
  P          -1.57169673500652      0.14466031321262     -0.26729384669914
  C          -2.91511026605271      0.11439168337569     -1.62562083822620
  C          -2.25828080947708      0.41895618314978     -2.97964752246964
  C          -3.54480860807626     -1.28323064199212     -1.70761656270496
  C          -4.01031654811922      1.16931669935763     -1.39384719808436
  H          -1.73984155558912      1.38279517981695     -2.98739512983907
  H          -1.53504630376195     -0.34796093532001     -3.26375181291941
  H          -3.05098722941326      0.45431375280115     -3.73852450575218
  H          -4.16522057011422     -1.51731033154832     -0.83922102279992
  H          -4.19213322178253     -1.32192154913328     -2.59303326443533
  H          -2.78835451274216     -2.06628431896308     -1.82005488749035
  H          -4.74096816872909      1.08330687049747     -2.20847108507506
  H          -4.55228463760149      1.03881028358664     -0.45715070521252
  H          -3.61364467887411      2.18891801734503     -1.42654193528903
  C          -2.27947167857520     -0.52048388824727      1.38426736542198
  C          -2.21133388324563     -2.05394914245699      1.38944017862785
  C          -1.37364463944985      0.01257547669799      2.50740153992404
  C          -3.71217946190947     -0.06428267516685      1.68624121896073
  H          -2.85255835481266     -2.50658319671682      0.62860652233696
  H          -1.18707477698543     -2.40260015477709      1.22968956241032
  H          -2.54945767834782     -2.41764811706385      2.36837940699972
  H          -1.47849957950653      1.09415038389232      2.64487611551036
  H          -1.67244645141941     -0.46670335093979      3.44827523958376
  H          -0.32127405954845     -0.22675130051632      2.32693047928491
  H          -3.96808795734821     -0.39291636903423      2.70223450301140
  H          -3.81656242337011      1.02584944098532      1.66440686607535
  H          -4.44948829739042     -0.50478068431201      1.01110978350218
  H           3.05146112795975     -0.55464104922289      1.86529254864127
  Ru          0.51014563704997     -0.46498959934159     -0.72973456442488
  H           0.78209028617395     -1.26145262654365      0.73964056719388
  H           0.49474386905772      0.43670267368938     -2.14697674335383

56
o-TS
Solvent-corrected electronic energy = -1327.071375412750
Thermal correction to Gibbs free energy = 0.42545440
Imaginary vibrational frequency: -52.98
  N           1.27263002171785      1.21591559150378     -0.41319755157002
  C           2.60413625479394      1.41877924636829     -0.52856006845890
  C           0.45350561920658      2.26487204401062     -0.17941686832459
  C           3.15984140240045      2.67812668846996     -0.34410164615561
  C           0.96063832230357      3.54555122262065      0.01722471726200
  C           2.33083676964788      3.75382991892902     -0.05188986813633
  H           4.23468745054165      2.80132247733346     -0.42823375684905
  H           0.27762555964004      4.36638784380502      0.21218575254545
  H           2.74597616671413      4.74484209351932      0.10582435937116
  N           3.60549548459583     -0.67538746829642      0.27812171324555
  C           4.14970534107381     -1.98323404901162     -0.10518470979231
  H           3.57009985747250     -2.44780353828516     -0.92695555474749
  H           5.17093430270630     -1.83317855837136     -0.48535529132828
  C           4.17131021857508     -2.91632050861047      1.09428538072357
  H           4.58633207663474     -3.89103070648881      0.81760440026359
  H           4.77867878671201     -2.49819743176790      1.90424132793908
  H           3.15637232105856     -3.07996796450483      1.47633516046834
  C          -0.31990613199009     -2.44006878275068     -0.48153361427790
  O          -0.77683905063622     -3.51412012180375     -0.48013296016261
  C           3.44029129270202      0.21928084583437     -0.87525128196390
  H           4.42945116950180      0.55973460663099     -1.20821613742755
  H           2.96363696142682     -0.28526388398302     -1.74325789168099
  C          -1.02163361455221      2.00220749813515     -0.22218439197851
  H          -1.57586825399735      2.73001292860614      0.38021921126139
  H          -1.34477665288976      2.12976308523727     -1.26497319566165
  P          -1.43093513293132      0.23732836626423      0.21867015659863
  C          -3.06297644790173     -0.08970763039427     -0.72123691754282
  C          -2.73120601906885     -0.36535496430993     -2.19497425250375
  C          -3.76535409957843     -1.32948461449374     -0.15067645065250
  C          -4.01583578473849      1.11711726689109     -0.67706918545657
  H          -2.17347853391253      0.45313570390315     -2.66093820443201
  H          -2.14220429435056     -1.27626154601865     -2.31734896796287
  H          -3.67809215683836     -0.48217418060364     -2.73813739837287
  H          -4.17034029401033     -1.16161612447092      0.85017841367152
  H          -4.60788151039538     -1.58382132297619     -0.80632590512823
  H          -3.10173291930622     -2.19903535132246     -0.11936092080148
  H          -4.92395678570440      0.84977118823585     -1.23265763907782
  H          -4.32277685061886      1.39614945268012      0.33087898543244
  H          -3.58983751937739      1.99805403493653     -1.16730939150313
  C          -1.74374877330082      0.28977252723492      2.10635094429933
  C          -1.74726548292731     -1.13840175325355      2.66878458508353
  C          -0.57794870598864      1.06819331796761      2.73911994639263
  C          -3.04382129781794      1.00219084055425      2.50221869834220
  H          -2.56391038850280     -1.74579947315922      2.26961848684382
  H          -0.80318312922699     -1.64813663200326      2.45728635724268
  H          -1.87259162481150     -1.08664436995636      3.75792161514300
  H          -0.60724950417227      2.13333789626475      2.48568915331252
  H          -0.66308425922698      0.98963803144585      3.83027740749409
  H           0.39306523075236      0.65716957328169      2.44725889847817
  H          -3.06514142330378      1.08641824334175      3.59660648451787
  H          -3.10199766633724      2.01916209276189      2.09990227524375
  H          -3.93873942676145      0.45077123369594      2.20526170062115
  H           2.69328357491235     -0.81973478587054      0.72372210210423
  Ru          0.41697101234630     -0.76554657948694     -0.46028057491210
  H           0.84789839812127     -0.91548692619341      1.14530668862720
  H           0.25536213961939     -0.56352459207356     -2.14066532567109

54
j
Solvent-corrected electronic energy = -1325.906121441254
Thermal correction to Gibbs free energy = 0.40739946
  N           1.14748197215397      1.38071093259000     -0.25169151063896
  C           2.42393471448172      1.72332448195527      0.01791375774283
  C           0.21445533139924      2.32949100893516     -0.50494382525099
  C           2.82084531894598      3.05646477691643      0.02947199409262
  C           0.55922428333549      3.67383676602431     -0.49792761536101
  C           1.87767318711196      4.03939257278605     -0.23334662653515
  H           3.85255115641129      3.30992608842119      0.25368687364754
  H          -0.19947899207781      4.42453271426034     -0.69577340630134
  H           2.16086696339212      5.08784660132558     -0.22222095361491
  N           2.58561629894694     -0.64972386518903      0.53480445725069
  C           3.45793593089294     -1.79807842206348      0.76292019325024
  H           2.87584714610295     -2.57312494159112      1.27573008577617
  H           4.28222459467323     -1.51529176809832      1.44303073799928
  C           4.04642266680600     -2.39502591084387     -0.51803209926941
  H           4.65699031377651     -1.66767156446430     -1.06494790811728
  H           4.68303451896700     -3.25746441535770     -0.28597729947313
  H           3.23744225774854     -2.72788559011718     -1.17832934020393
  C           0.28963179421170     -2.45318469498788      0.02623335696276
  O           0.00948407681464     -3.58719992154377      0.08630268993246
  Ru          0.69436260386647     -0.66984222673526     -0.11636417761198
  C           3.33466474915918      0.57501720135819      0.31486306090959
  H           3.95958501682197      0.83551684424575      1.19027651988981
  C          -1.17458615515304      1.84306695457206     -0.79612889484767
  P          -1.45285691167146      0.12320460768607     -0.09879173531589
  C          -2.84986221826006     -0.54581554845805     -1.21474616616859
  C          -2.20740397088637     -1.01244627323048     -2.53036920822719
  C          -3.49779666602262     -1.76815199746838     -0.55057702067160
  C          -3.92395729941820      0.49839386076963     -1.55309485266588
  H          -1.65405674194103     -0.21395960926404     -3.03675326015750
  H          -1.52091916330877     -1.84802068354520     -2.37001562223818
  H          -3.00542973678161     -1.34501294930190     -3.20738805012561
  H          -4.10935927773106     -1.49910625830143      0.31465005202037
  H          -4.15727030075939     -2.25895682928103     -1.27818771298974
  H          -2.74871667078364     -2.50326007614304     -0.23601670162069
  H          -4.69191656466933      0.02118751694397     -2.17635087329155
  H          -4.42461541792466      0.90275919071228     -0.67204610729178
  H          -3.51615538443218      1.33411698385062     -2.13106438507609
  C          -2.11015409495797      0.43952631908804      1.67033780757135
  C          -2.07668146740171     -0.88376722432555      2.44959724843097
  C          -1.10979448123383      1.39891875227104      2.33726218507255
  C          -3.50514013140249      1.06472047513980      1.75642769339462
  H          -2.78920465438863     -1.61886244161577      2.06715369805303
  H          -1.07661282923389     -1.33097855767186      2.41915960105091
  H          -2.33185600190372     -0.68812172644798      3.49940123696253
  H          -1.12285464096243      2.39683406901840      1.88578087060318
  H          -1.38297544622957      1.51244420270221      3.39418967035789
  H          -0.08598595455626      1.00958317995776      2.29604169832054
  H          -3.72039214714522      1.30640383124406      2.80623378198174
  H          -3.57681421509916      1.99881376301952      1.18828744604643
  H          -4.29092316575882      0.38578858782772      1.41544628542455
  H          -1.92235554429221      2.57984706499423     -0.48171807383981
  H          -1.27379975679180      1.73262093570677     -1.88534644642572
  H           0.42005318172700     -0.78755160850852     -1.66149061290196
  H           4.04429024820415      0.48979945850970     -0.53302616998611

56
p
Solvent-corrected electronic energy = -1327.079209575802
Thermal correction to Gibbs free energy = 0.42347224
  N           1.08088327252104      1.33046138453873      0.32321463299327
  C           2.35207276124268      1.65976370703474      0.02048685734748
  C           0.16042770775758      2.27484497348765      0.61285121080913
  C           2.75838994366188      2.99063407873627      0.03066025470423
  C           0.51177640134139      3.61925442467391      0.61500800329953
  C           1.82663661350775      3.97614020990690      0.32738413793263
  H           3.78793748375006      3.24151103979102     -0.20464746635511
  H          -0.23565431207409      4.37238595744428      0.84386692691739
  H           2.11957433544600      5.02215679766839      0.33338705704736
  N           2.76939018479780     -0.73737419954763      0.22268557525658
  C           3.42370911118037     -1.87468021240284     -0.41493194308354
  H           2.99752131569788     -2.79047147961885      0.01416909879284
  H           3.21692137574386     -1.91732386905700     -1.50839655043949
  C           4.94246747201533     -1.91176062044684     -0.20946904929723
  H           5.35121754145910     -2.85969881808035     -0.57955035691781
  H           5.45668376423956     -1.10566075320986     -0.74447668702502
  H           5.18787807945920     -1.82515646340868      0.85625605704613
  C           0.23995606818166     -2.50196971823894     -0.08219775964378
  O          -0.03144721916901     -3.61001197744028     -0.32613177357804
  Ru          0.63785282390510     -0.73208298506448      0.21595633895137
  C           3.21651699795917      0.50673462619201     -0.38163914720449
  H           4.26533503425105      0.75119638761768     -0.13723107992476
  H           3.17226692076701      0.47717921422123     -1.50054155092439
  C          -1.22409760276144      1.79022627560306      0.93951976904726
  H          -1.29665688764320      1.66647348040929      2.02945209748162
  H          -1.97551459445223      2.53597190529676      0.65639582539258
  P          -1.54017109297072      0.09066467061516      0.20668815050406
  C          -2.26645173465193      0.47477300827429     -1.51731765300255
  C          -1.32721544972910      1.49325207556820     -2.18619236264488
  C          -2.25943398774691     -0.81030761568249     -2.35839295900241
  C          -3.67602581594372      1.07598789520497     -1.50184334954927
  H          -1.36498269755529      2.47382695192876     -1.69987401525494
  H          -0.28986399592961      1.14616149760987     -2.20141154876803
  H          -1.65042890131463      1.63144671844875     -3.22587916254256
  H          -2.93027171191578     -1.57679459132959     -1.96183586470116
  H          -2.59514893162097     -0.57027732457289     -3.37567782099546
  H          -1.25393532055075     -1.23658415528288     -2.42422804532557
  H          -3.94215180425513      1.36653746107676     -2.52691749537560
  H          -4.43343169403080      0.36525212660363     -1.16233129987769
  H          -3.73678057308882      1.97859625327350     -0.88404103276820
  C          -2.89390938622266     -0.61358351791855      1.35683806366704
  C          -3.55732968697133     -1.82159993337535      0.68173596991436
  C          -2.19306994326551     -1.11723584139129      2.62797017397783
  C          -3.95855470696139      0.41003287317661      1.77617515491863
  H          -4.20128497235353     -1.53360702991371     -0.15296478003600
  H          -2.81436444945848     -2.54070308743542      0.31872976635543
  H          -4.18632470981513     -2.33838509601717      1.41814967931151
  H          -1.64048587263505     -0.32565600876077      3.14715672401583
  H          -2.95710904685345     -1.49081352875874      3.32199272039931
  H          -1.50258378913798     -1.93722465716812      2.40996353089380
  H          -4.67999808852945     -0.08761646376242      2.43782653960867
  H          -3.52779758577128      1.24349313379367      2.34061961036613
  H          -4.51838243916236      0.81884580075903      0.93424078348666
  H           0.41220510534280     -0.70361438788317      2.10938363442902
  H           0.71258955636135     -0.59889915868782     -1.36351765492772
  H           1.14550065999509     -1.00456690137900      2.01242543202500

56
q-TS
Solvent-corrected electronic energy = -1327.065153833802
Thermal correction to Gibbs free energy = 0.42130625
Imaginary vibrational frequency: -1107.85
  N           1.13937586301642      1.31498800428652      0.22056933199536
  C           2.43041095106412      1.62820646975147      0.00365453562355
  C           0.22697178673679      2.26296760743383      0.51730257429588
  C           2.85696860686056      2.94998513257356      0.05534264193632
  C           0.59698281308530      3.60308616416687      0.55446886684985
  C           1.92411192351465      3.94605787216465      0.31768675143395
  H           3.90189313775017      3.18835372690761     -0.11648618374414
  H          -0.14582307629479      4.36182243315618      0.77969473372495
  H           2.23092452425050      4.98752778502423      0.34951321128529
  N           2.80911306750813     -0.76780469927287      0.23904611133925
  C           3.51020623391724     -1.95989204861683     -0.21301244662280
  H           3.00102839729803     -2.82740261803880      0.22645556934351
  H           3.42447565438212     -2.07267690933512     -1.31332238741980
  C           4.98800018068022     -2.00185288805312      0.18319241620058
  H           5.41976652587732     -2.97479844021036     -0.07847829990279
  H           5.57763729064010     -1.23486735222521     -0.33074183838741
  H           5.10296011949376     -1.85597767550279      1.26395620236407
  C           0.22049972381751     -2.48016044651948     -0.34425600445966
  O          -0.05023328723745     -3.58069417410409     -0.62196165804743
  Ru          0.64234203415490     -0.72885908068763      0.01134525318608
  C           3.31987612388969      0.46504715399831     -0.33412333841109
  H           4.34591915663627      0.70162782812350     -0.00431760125386
  H           3.35578674981668      0.39935582477124     -1.44681723330005
  C          -1.15578319843207      1.78310247958625      0.85096764815969
  H          -1.20314666236542      1.65398142992434      1.94147108044531
  H          -1.91101191867170      2.53213739019664      0.58911123722377
  P          -1.49917506517983      0.08891993428980      0.11731349898036
  C          -2.35272110303616      0.49488327261380     -1.54198972697889
  C          -1.48087529790483      1.54855024578994     -2.24667450184659
  C          -2.37943461987169     -0.77124911129248     -2.41049390381821
  C          -3.76977945506648      1.06305107899839     -1.41199153731836
  H          -1.51909389738964      2.52100990818974     -1.74406927855441
  H          -0.43668719000425      1.22983223866644     -2.32276519036630
  H          -1.86391292808618      1.69245131891929     -3.26510609109056
  H          -2.99415218951141     -1.56476253832431     -1.97696125519997
  H          -2.80371386626281     -0.52096286171407     -3.39160143252854
  H          -1.37100596357356     -1.16608999610158     -2.56574167584524
  H          -4.11279132265785      1.37788722329279     -2.40663876431638
  H          -4.48519526579934      0.32350433850912     -1.04365341688381
  H          -3.80709609342235      1.94448616325956     -0.76251716678323
  C          -2.74656223729139     -0.65534120009808      1.35481214804338
  C          -3.42493003572134     -1.87676813984840      0.72011256985681
  C          -1.93655619247053     -1.14083439151690      2.56701874130625
  C          -3.80865658370502      0.33380969329152      1.85608004900980
  H          -4.13125573096805     -1.60028110611839     -0.06726460961333
  H          -2.69180627213593     -2.57623605336997      0.30333836703592
  H          -3.98955923515426     -2.41194236889753      1.49460682371704
  H          -1.37066318554156     -0.33411508598211      3.04607868214603
  H          -2.63403020778351     -1.54536955010736      3.31212584671195
  H          -1.22976046046955     -1.92774853843788      2.29057511649288
  H          -4.44924601946746     -0.18314623045886      2.58287577423994
  H          -3.36510821896428      1.19028816741688      2.37422988757041
  H          -4.45587001266460      0.70936706477114      1.06264918442646
  H           1.04073659953366     -0.90649886201886      1.82787323960046
  H           0.63535343150679     -0.50321704216849     -1.58455888222145
  H           1.89648188367440     -0.85387735905204      1.37863800236922

54
r-TS
Solvent-corrected electronic energy = -1325.800676100258
Thermal correction to Gibbs free energy = 0.39991047
Imaginary vibrational frequency: -1351.06
  N          -1.07168432585333      1.29862211851319     -0.47462267529394
  C          -2.34977944275669      1.59342954051129     -0.13285951422073
  C          -0.15956961321987      2.26759541566103     -0.68194390085489
  C          -2.78061871851651      2.92019261035251     -0.08349169814368
  C          -0.52902386374991      3.60540845979184     -0.61929371765335
  C          -1.86079020487868      3.92629600650087     -0.33897834854131
  H          -3.81191966874573      3.14779171356642      0.16724291843209
  H           0.21215142266437      4.38225867316797     -0.77735610073262
  H          -2.16960270261187      4.96715296218224     -0.30375668166613
  N          -2.76414867455943     -0.75849227096804     -0.31490608014246
  C          -3.55256332167191     -1.93091711629619      0.04116238196999
  H          -3.41205565942944     -2.16550124789640      1.11602253294786
  H          -3.13806307813707     -2.78145728639651     -0.51313804645783
  C          -5.04758616679879     -1.82472723959293     -0.26227702909065
  H          -5.21070341522149     -1.56625694597928     -1.31510130341604
  H          -5.53571826339960     -2.78623817403329     -0.06606496570532
  H          -5.55089104370783     -1.07452602985811      0.35630011689780
  C          -0.30318747132745     -2.38259264420752      0.54908392034611
  O          -0.14494935050890     -3.40221746600379      1.10204172091757
  Ru         -0.61152341109518     -0.73149000431569     -0.18687924548194
  C          -3.13004249507391      0.41534655676922      0.24316312218551
  H          -4.16337466150485      0.60168710995804      0.55270841796680
  C           1.23867563345597      1.78181546038233     -0.93669197656796
  P           1.50131440127658      0.11422261215727     -0.08795205008599
  C           2.25566965971936      0.55890944950367      1.59362514870512
  C           1.36690410139950      1.65891395038369      2.19677571623465
  C           2.17686353515560     -0.67346902278245      2.50529671311485
  C           3.69696853135820      1.06875974419590      1.51249697388232
  H           1.45268659287941      2.60772563597875      1.65694687407502
  H           0.31263028486703      1.36268693594397      2.21944825448960
  H           1.68733546942311      1.83885842008031      3.23088857822538
  H           2.76379915536591     -1.51604329860512      2.12928777521611
  H           2.56897472346258     -0.40875277050425      3.49582954200249
  H           1.14097133435889     -1.00652337780249      2.62452144714386
  H           4.00499896790702      1.42136825215082      2.50579368326244
  H           4.39654979674778      0.28276675094808      1.21512211194379
  H           3.80140500249009      1.91163955224869      0.82021704178512
  C           2.73427323517306     -0.75260106609442     -1.24337023959159
  C           3.30708050890878     -1.99389128442969     -0.54862252023729
  C           1.87165864580391     -1.21843118999308     -2.43172848058328
  C           3.87442006822498      0.12820818537285     -1.76553133967136
  H           4.00465531922003     -1.73291259466265      0.25246800303484
  H           2.51657562645613     -2.62794643478632     -0.13212219772929
  H           3.86026168631264     -2.59166437680315     -1.28469221172662
  H           1.42932578770685     -0.38234974502199     -2.98512549040728
  H           2.49850807298587     -1.78131094010747     -3.13610328240599
  H           1.06140087563879     -1.88343648743328     -2.10049700947475
  H           4.46821375954126     -0.45232936902767     -2.48445241426475
  H           3.50856652717930      1.01537798994765     -2.29250020820516
  H           4.55066528072392      0.45456369837613     -0.97253495364631
  H           1.35806081734700      1.60132997578332     -2.01290350385592
  H           1.98244215134212      2.53534195028393     -0.65625087562711
  H          -1.29972963712051     -0.16027728926581      1.37125740246286
  H          -2.19077232520510      0.32722986215560      1.56575514424236

54
s
Solvent-corrected electronic energy = -1325.852382949284
Thermal correction to Gibbs free energy = 0.40431615
  N           1.18562422268605      1.27950074375696     -0.64283259880655
  C           2.49501008961614      1.14223435735186     -0.40834624111304
  C           0.48958309226998      2.38940916489004     -0.38793138348339
  C           3.25784780522540      2.24425375245806     -0.06010571688814
  C           1.19788876629514      3.54083402098894     -0.04979121919509
  C           2.58653998222979      3.46509124282347      0.07206779584865
  H           4.32245792394841      2.15763050109177      0.13129400080199
  H           0.67414458015493      4.47085525133954      0.14854285285929
  H           3.14726547839834      4.35854417992150      0.33135549595154
  N           2.22078181239726     -0.92824198143530      0.70764515190405
  C           2.69423908606637     -2.30693355571055      0.91051036008197
  H           3.70168491571764     -2.24649375510777      1.35314940056740
  H           2.79544851109513     -2.84256415696871     -0.05028571673004
  C           1.79097273036987     -3.08880096973033      1.84651506988383
  H           0.79669655993899     -3.22559694356739      1.40903466119200
  H           2.21434789496984     -4.08060081368657      2.04062481460136
  H           1.68098830689118     -2.57046192739375      2.80549220841619
  C           0.15033986703319     -2.43919918034766     -1.22214467999708
  O          -0.10871548115282     -3.55956517803065     -1.40784667246151
  Ru          0.56727901782489     -0.65783719076804     -0.96879413048727
  C           2.73418982188573     -0.34700244592094     -0.38436480352957
  H           3.53696329815582     -0.79486472989348     -0.97682668369765
  C          -0.99316322025562      2.16249324892885     -0.37994988235479
  P          -1.33012878367207      0.37165810572145      0.17977482576520
  C          -3.09753554651191      0.06885253332506     -0.47598193819092
  C          -3.02826722111822     -0.25235916746159     -1.97643050698677
  C          -3.69170760263855     -1.15573259089227      0.23356933448067
  C          -4.02309091915383      1.28275803321413     -0.30164726315218
  H          -2.55863739243162      0.54718461690670     -2.55860776695811
  H          -2.48229467309921     -1.17925209973009     -2.16966144043788
  H          -4.05537851655321     -0.37348833801375     -2.34540591195523
  H          -3.94085349563632     -0.95378118531944      1.27832539595071
  H          -4.62035998377461     -1.44272479317961     -0.27600089151726
  H          -3.01155166330391     -2.01483093488700      0.19157297187340
  H          -5.02406180018914      1.01051831101739     -0.66126124871274
  H          -4.12531721811126      1.60536581109690      0.73498779909424
  H          -3.68897511476670      2.13776322692802     -0.89810639630340
  C          -1.34601115923049      0.49260869770567      2.09009335206831
  C          -1.31609307633606     -0.93335739717906      2.65684320387443
  C          -0.02773936030637      1.17914152815171      2.48814707231792
  C          -2.50720895187765      1.27670579246247      2.70673094741710
  H          -2.24832148851437     -1.47772103552742      2.48988127939053
  H          -0.49748683031859     -1.50981946632637      2.21745574368941
  H          -1.15095347518131     -0.88278101089794      3.74107258176669
  H          -0.01212682961990      2.23795339920480      2.21072782424009
  H           0.07063658083175      1.12800868783551      3.58049851008682
  H           0.84178158064514      0.67632793710988      2.05091646051578
  H          -2.32936873382550      1.36874952807961      3.78700945203739
  H          -2.58440260595483      2.29261609100163      2.30422745988449
  H          -3.46910596263190      0.77294354699585      2.58070338473177
  H          -1.51345971149195      2.90919295868219      0.22854584211879
  H          -1.38804274958478      2.22724540319038     -1.40306579317839
  H          -0.40893569867167     -0.30114709028540     -2.16639380932511
  H           1.44787047297642     -0.74027620343323     -2.31942032238090

54
t-TS
Solvent-corrected electronic energy = -1325.846524990183
Thermal correction to Gibbs free energy = 0.40256531
Imaginary vibrational frequency: -617.46
  N           1.28104627446981      1.24957102671401     -0.66822465246751
  C           2.61123591941205      1.13668601107263     -0.57377017774388
  C           0.60097346814192      2.37113425676497     -0.41610752061574
  C           3.39149517976415      2.25437189821051     -0.33675654558459
  C           1.32640242267248      3.53391832297905     -0.16878633213337
  C           2.72183218197669      3.46983171954442     -0.16124873485766
  H           4.47197790619050      2.18487838802571     -0.26400426011110
  H           0.81398720771877      4.46957568645534      0.03206695127561
  H           3.29481845954649      4.37384893479330      0.02325673432136
  N           2.43406931587336     -0.90667648013759      0.58395588188318
  C           2.92582229563185     -2.27422221101444      0.78788752347645
  H           3.99430682993944     -2.22988135395367      1.05969076039045
  H           2.85905324277509     -2.86252139129961     -0.14727287936382
  C           2.15656162360684     -2.98274315328394      1.88836562635047
  H           1.11658159816960     -3.14855880269386      1.58879803337250
  H           2.60587711434233     -3.95823102574424      2.10527813915767
  H           2.16026291358176     -2.38919125859038      2.80972156811265
  C          -0.00762258295731     -2.40693558658077     -1.03458771805177
  O          -0.40841142080275     -3.49780859713780     -1.13021099896178
  Ru          0.58841517486085     -0.66271605467797     -0.89140307717687
  C           2.90092280574154     -0.34675487010817     -0.55766546190602
  H           3.82363898454597     -0.70578699497426     -1.03237285016145
  C          -0.88392602108291      2.16331657024799     -0.37417600194389
  P          -1.25607895607000      0.35316601774903      0.08734368749274
  C          -3.00720763037379      0.10190715632514     -0.62297785775752
  C          -2.88840950098675     -0.15214934755049     -2.13319095559173
  C          -3.64014374106463     -1.14214855471871      0.01524414502027
  C          -3.92203894063999      1.31953189198533     -0.42021908136093
  H          -2.37923963818447      0.66232229448175     -2.65887132167752
  H          -2.34994330029102     -1.07841896678206     -2.34742988970274
  H          -3.90233707187972     -0.23544467310635     -2.54646499202989
  H          -3.91895515241553     -0.97958182861270      1.05956695359749
  H          -4.55655281361679     -1.39300963869890     -0.53424489009671
  H          -2.97350945589785     -2.01018934446019     -0.04047737150269
  H          -4.91533146652148      1.07665156140567     -0.81991624971573
  H          -4.05048871149792      1.59527383975460      0.62723292577420
  H          -3.56229177595110      2.19714828499870     -0.96673452338467
  C          -1.30967882186857      0.38240153280532      1.99989186249977
  C          -1.31268963234309     -1.06657271757133      2.50593398785958
  C           0.01024897919599      1.03288362563943      2.44956744606756
  C          -2.47328259995778      1.15708497519118      2.62433567225222
  H          -2.24939958340711     -1.58808383007263      2.29542202560048
  H          -0.49329910039403     -1.63733213688892      2.05875659360925
  H          -1.17022558802925     -1.06504556105018      3.59451286453362
  H           0.05066130726265      2.10009653549652      2.20629966412835
  H           0.08500745615397      0.94546024040320      3.54138784679251
  H           0.88089091369810      0.53194356325711      2.01177872463762
  H          -2.32042736617000      1.19971922569753      3.71137022040242
  H          -2.52659750718745      2.19061778348861      2.26488507833647
  H          -3.43925151062106      0.67459696286573      2.45384982824569
  H          -1.37801205268369      2.88512654038254      0.28462311221949
  H          -1.29616470117701      2.30052326019449     -1.38333456049689
  H          -0.13310686216846     -0.35752019701164     -2.27751916333494
  H           2.06082493097228     -0.81947553020799     -1.80627878967965

108
u-TS
Solvent-corrected electronic energy = -2651.800382462175
Thermal correction to Gibbs free energy = 0.84278282
Imaginary vibrational frequency: -411.99
  N          -0.56510004436085     -4.26687242980084     -7.45565556854460
  C           0.76362283550664     -4.44657781033687     -7.59220625611606
  C          -1.05726236987503     -3.08295040952689     -7.03053517637519
  C           1.66618958065863     -3.44438601332805     -7.26336576501095
  C          -0.20094701174178     -2.03201204960089     -6.72369442119611
  C           1.17366292052639     -2.22012804191630     -6.82743714784264
  H           2.73190573310290     -3.62821974595354     -7.34930528395778
  H          -0.61213091075136     -1.08535121510033     -6.38717607117563
  H           1.85675462975856     -1.41685318954687     -6.56768456958431
  N           0.21744772995262     -6.83710423384945     -7.86644531338130
  C           0.47984069804004     -7.99938147646013     -8.75602203659180
  H           1.56832577086622     -8.16058341912434     -8.82115716858258
  H           0.11735567184496     -7.73538559107581     -9.75632258473623
  C          -0.18271598097710     -9.26680371351707     -8.25760054634085
  H           0.03594715140222    -10.09272269505216     -8.94302567854891
  H          -1.26796102856835     -9.15825465044152     -8.18778124338680
  H           0.19898108283999     -9.53521480331681     -7.26936491633779
  C          -2.94056411398789     -7.30761874958785     -8.27365642349880
  O          -3.70829003789932     -8.16094021991549     -8.50964200066892
  C           1.16224999015827     -5.74642369905055     -8.21496929926852
  H           1.12487855862423     -5.61507971291005     -9.30732006939919
  H           2.19171577934325     -6.01006164225925     -7.93253540502257
  C          -2.54570498455737     -2.99343272775477     -6.87106578553612
  H          -2.90304286336390     -1.97652418063756     -7.06913541099245
  H          -2.78614555927859     -3.21719698898987     -5.82179008431431
  P          -3.41365648204494     -4.31041991350875     -7.88426884807281
  C          -5.06035532850450     -4.54063841814936     -6.94247771757602
  C          -4.76273947498253     -5.42599191827131     -5.72487404524687
  C          -6.06573263287314     -5.28309383279452     -7.83315424126596
  C          -5.68045933278714     -3.23292208675239     -6.42857090486773
  H          -4.05682392166350     -4.95185241081032     -5.03474650409179
  H          -4.35099281131805     -6.39163864703205     -6.02708994022552
  H          -5.69850525901555     -5.59580937429570     -5.17606941467211
  H          -6.43694047757501     -4.66103124202079     -8.65146244993242
  H          -6.93170033125004     -5.57293797459029     -7.22373375887855
  H          -5.63743938245705     -6.19828853330494     -8.25539828711419
  H          -6.58862817379786     -3.48061385133473     -5.86297119193241
  H          -5.97219411117373     -2.54944982705533     -7.22619700885576
  H          -5.01270019377139     -2.69973655658155     -5.74414898780698
  C          -3.74370162310923     -3.43797498378920     -9.55693287326239
  C          -4.15637215194802     -4.48627842338525    -10.60040837010303
  C          -2.41340019043525     -2.80911858298171    -10.00555225116897
  C          -4.79369549363440     -2.32288985704137     -9.50375782335096
  H          -5.11506333909199     -4.95731424289006    -10.36791421596270
  H          -3.40015764201107     -5.27210852352223    -10.68873919408488
  H          -4.25643919483128     -3.99469297033830    -11.57699552195763
  H          -2.11524771507347     -1.97019910741725     -9.36739686123817
  H          -2.54041831161199     -2.41655860222715    -11.02261067747779
  H          -1.60383070627318     -3.54486748900744    -10.02751752708124
  H          -4.80402469995068     -1.80890123738425    -10.47422903494779
  H          -4.56482836945625     -1.56962938496389     -8.74197634864783
  H          -5.80364347478105     -2.70313789224052     -9.33184663439844
  H           0.48662217729369     -7.11964002206734     -6.89184802342536
  Ru         -1.80051524659619     -5.92130360963515     -7.90563026290231
  H          -1.83571035752636     -6.19379295483048     -6.14595534137009
  H          -1.50628640462768     -5.69865497612071     -9.50981605325275
  N          -0.25162878574300     -8.58610194471527     -4.69612601336682
  C          -1.45311287215155     -7.95620832269559     -4.69536596120483
  C          -0.19117494790143     -9.93882746109289     -4.70527015457745
  C          -2.64388588799176     -8.66732814952206     -4.70574034632453
  C          -1.35787583549652    -10.69705198013244     -4.69238182183212
  C          -2.59396913449230    -10.05721881407714     -4.69617371215021
  H          -3.59041970776680     -8.13663238809472     -4.71670271815008
  H          -1.29202878118173    -11.78087874070473     -4.69094673031673
  H          -3.51111910151614    -10.63837684750990     -4.69525332438316
  N          -0.13643540868518     -6.00758044783337     -4.41793163992051
  C          -0.02487396997699     -4.60815308350223     -4.01989056978983
  H           0.64643678752027     -4.09104482305802     -4.71845690384376
  H          -1.00923622691365     -4.11430069412603     -4.07664386630514
  C           0.53743311879238     -4.47554861022485     -2.60812382691780
  H          -0.12192677264013     -4.95732278368677     -1.87714550523394
  H           0.64516522516697     -3.41811863573576     -2.33866947081354
  H           1.52094035685313     -4.95532044260638     -2.55034652872398
  C           2.86169836019953     -6.23859028175176     -4.91167575785278
  O           3.77874591158707     -5.53752384617658     -5.16235281469326
  Ru          1.43120116915955     -7.34221180903105     -4.63969312464774
  C          -1.35636515843661     -6.48238305129292     -4.65229757900065
  H          -2.22851225722686     -5.95419412841972     -4.25549360601876
  C           1.17577747309619    -10.55641948105467     -4.80036863768407
  P           2.53144586384810     -9.30346135140592     -4.42296678753588
  C           2.94666522887602     -9.67989683876821     -2.58826954884438
  C           1.60405799585588     -9.62719169140264     -1.83878148846296
  C           3.82881286988884     -8.54892023300871     -2.03864496786744
  C           3.60922945121657    -11.03249833646001     -2.31786213601761
  H           0.93646085450565    -10.45197191417103     -2.11171684831147
  H           1.08273669826429     -8.68045486756649     -2.02932034169482
  H           1.79561073670924     -9.70200862818463     -0.76001273414006
  H           4.81367348547086     -8.51246761053544     -2.51174379050340
  H           3.98264506272045     -8.70303611105263     -0.96170662243022
  H           3.34560407758607     -7.57646981153677     -2.18547760993264
  H           3.66120173280001    -11.19458559020899     -1.23213916196958
  H           4.63347895542132    -11.07390094065629     -2.69882110725706
  H           3.04315230257191    -11.86849951760929     -2.74376677181760
  C           3.95204166500791     -9.89707779226602     -5.55503644630400
  C           5.26087370722911     -9.22976399011935     -5.11482518744675
  C           3.60643850503565     -9.39201765652799     -6.96433654652270
  C           4.14109303081033    -11.41844269475097     -5.62174591145090
  H           5.64438556293538     -9.65088103014021     -4.18095247849327
  H           5.14071885591412     -8.14778234907767     -4.98873125563576
  H           6.02513623469167     -9.39274365160745     -5.88649174897917
  H           2.66323900088327     -9.81087726537804     -7.33323470808946
  H           4.40049043915056     -9.69734577945872     -7.65966817933127
  H           3.52175555419643     -8.30094121730045     -6.98391918494009
  H           4.94734233120860    -11.64218783602108     -6.33379378612811
  H           3.24479992254250    -11.93399734274870     -5.98215819844485
  H           4.42492270421978    -11.85564978519085     -4.66320909469301
  H           1.32685412240831    -10.87206966831531     -5.84157967875801
  H           1.23778692339218    -11.46875787608594     -4.19533852266214

108
v
Solvent-corrected electronic energy = -2651.806564473523
Thermal correction to Gibbs free energy = 0.84428965
  N          -2.08840407127611      1.72801676202484     -0.36577984494884
  C          -1.09958366792662      2.44512374015571     -0.94081742872712
  C          -2.94808550072640      2.31279217251231      0.49900788576426
  C          -0.89134229351199      3.77737500645149     -0.61316460046514
  C          -2.81702311822695      3.65661511607155      0.82197132812141
  C          -1.76371640017836      4.38831932211525      0.27950722760111
  H          -0.05890261987570      4.31630346479580     -1.05255440013769
  H          -3.51405359628050      4.11202947183573      1.51838881491545
  H          -1.62602851593105      5.43064399656058      0.55113872904191
  N          -0.23113711437039      0.27251572363464     -1.72739189891463
  C           0.22569917442312     -0.41243381162499     -2.96891885825010
  H           1.05268550185441      0.16953959219570     -3.40579761589992
  H          -0.60713812636866     -0.39832958085136     -3.68179893895275
  C           0.69541720799231     -1.82991192871400     -2.71722775720325
  H           1.04519310096671     -2.27215516516232     -3.65645439044059
  H          -0.10262725285440     -2.46234170720447     -2.32097878898818
  H           1.52587492571634     -1.83846886574764     -2.00752638278145
  C          -2.30628739186112     -2.11542142880867     -1.22120611743529
  O          -2.46964211206200     -3.24934021495550     -1.45835570317268
  C          -0.34697678036356      1.72698988952148     -2.01259089246214
  H          -0.91875251840330      1.83739523166373     -2.94674536910667
  H           0.64432119933342      2.17815129779738     -2.15708547479436
  C          -3.98381007918331      1.42584945382628      1.12371711738731
  H          -4.91570939352784      1.97369953469071      1.30354513555196
  H          -3.60722758959549      1.11093004217102      2.10706101893718
  P          -4.22125344771114     -0.14387793107395      0.13222854012513
  C          -4.81671259396430     -1.38474221985820      1.45279519481573
  C          -3.56472940037291     -1.82833651400549      2.22150233841852
  C          -5.42529706181782     -2.61852845193909      0.77349168771535
  C          -5.81237555899289     -0.80107359222109      2.46539669848271
  H          -3.08342324397284     -0.99414432069536      2.74286854879656
  H          -2.83002750371593     -2.28541092405051      1.55344291733225
  H          -3.85665296703318     -2.56706973326323      2.97937205543406
  H          -6.39351799374938     -2.40463107610535      0.31343967551215
  H          -5.58804509748616     -3.39489429162816      1.53227703855548
  H          -4.75970806294706     -3.03627260005916      0.01099119188693
  H          -6.03734148921696     -1.57421487551117      3.21201256252287
  H          -6.75894106058121     -0.50086332604916      2.01490835268625
  H          -5.39983485336396      0.05609766289016      3.00699319853227
  C          -5.64567254236615      0.28895715695038     -1.06453382377222
  C          -5.73987930718507     -0.78768467698797     -2.15540982723790
  C          -5.28488389137194      1.62711061962466     -1.73217869972946
  C          -7.00998792392169      0.45326944939007     -0.38577935946535
  H          -6.01178218941849     -1.76840480553172     -1.75653892012726
  H          -4.79459311210001     -0.88925817499972     -2.69676057163284
  H          -6.51567669248830     -0.49537386319366     -2.87495318296880
  H          -5.30709297024932      2.46289824998118     -1.02472807937577
  H          -6.02920705634364      1.83799035784509     -2.51058299236487
  H          -4.30057916234471      1.59542634117751     -2.20900805854477
  H          -7.72462434599168      0.83231166658968     -1.12825007430972
  H          -6.98336443822584      1.17632654783520      0.43662184718572
  H          -7.40745000149756     -0.49295335374301     -0.01054062142605
  H           0.57042411175245      0.21578968494576     -1.02364395446006
  Ru         -2.15708939872269     -0.32472506499553     -0.84488294791849
  H          -1.09959870327139     -0.49873321651524      0.86578044623565
  H          -2.80160116905386     -0.01397987836616     -2.25885235925701
  N           1.76611616942822     -1.49781739809676      0.68773654537169
  C           0.57202077158230     -1.80649878861388      1.24284535129506
  C           2.59851533225590     -2.48285736436910      0.26874425005343
  C           0.15913817450514     -3.12112831246841      1.38891103093051
  C           2.24041000963293     -3.81879480330730      0.41425032365677
  C           1.00906292433812     -4.14360147337563      0.97484662582474
  H          -0.80703939560742     -3.34069996400401      1.83221322792432
  H           2.92156033190935     -4.59479748873562      0.07773223548571
  H           0.71488169087374     -5.18254496218799      1.08932814903966
  N           0.57776810467690      0.52050603064828      1.81732594867254
  C          -0.02860833708265      1.63222676426575      2.53216014909787
  H          -0.48864897979975      2.35183026866561      1.83352750686556
  H          -0.84279503913617      1.26198779637604      3.18322055261920
  C           0.98406749432076      2.38347452588821      3.38825530995617
  H           1.43196935852408      1.71756858493583      4.13499518194525
  H           0.50277805874941      3.22168673935739      3.90769237006379
  H           1.78978694219972      2.77680914828164      2.75913343103283
  C           2.46515280951143      2.30082099796201      0.13039253699651
  O           2.60927062276037      3.41743827602009     -0.23889845133462
  Ru          2.21481438044161      0.54984843423312      0.57244122280880
  C          -0.22470615503082     -0.61082087548187      1.68996931760854
  H          -0.82451433768517     -0.85751132763026      2.58362446661097
  C           3.86300033585041     -2.05293841616013     -0.41907848151054
  P           4.20790965113022     -0.22090176724950     -0.15360867427412
  C           5.50475989178097     -0.24563227864319      1.26744941651635
  C           4.87544412924939     -1.09015303261404      2.38894500892385
  C           5.67753530892645      1.18237835520559      1.80574538345201
  C           6.87328364885421     -0.83728107500939      0.92154384737229
  H           4.79020213609726     -2.14907284923109      2.12043418788836
  H           3.87798140284705     -0.71715004728836      2.65292029599161
  H           5.51145258436399     -1.02759688697918      3.28218420302443
  H           6.13831989938772      1.85565489999240      1.07788765463364
  H           6.32516907049420      1.15850872878516      2.69316160945749
  H           4.70862458227318      1.60585880091345      2.09361916577185
  H           7.46596233195895     -0.93205172460859      1.84240556471968
  H           7.44071471786425     -0.19788793247565      0.23948915194881
  H           6.79709839455892     -1.83808621658980      0.48160771558568
  C           5.07281350033349      0.25465770815223     -1.79601115852352
  C           5.77277345006665      1.60856605616643     -1.62446844466605
  C           3.95121078638228      0.42599309649713     -2.83150321448437
  C           6.06834312433895     -0.78003823004103     -2.33786891773472
  H           6.67575310134738      1.53139051307561     -1.01215011298211
  H           5.10678941502073      2.35320524586634     -1.17409261328968
  H           6.07669905171416      1.98550829788565     -2.61047100789569
  H           3.38702711204041     -0.50108275953378     -2.98509214172158
  H           4.39293202563811      0.71131645177437     -3.79642121569474
  H           3.24494483518147      1.20317532160488     -2.52369848017656
  H           6.46190765116744     -0.42195914915966     -3.29938421400035
  H           5.59758671488774     -1.75045261596342     -2.52749276045226
  H           6.92216015090397     -0.93840373589840     -1.67761413688776
  H           3.71253674177580     -2.18297396068819     -1.49970895804032
  H           4.69981011759230     -2.70823809485800     -0.14869693758182

108
w-TS
Solvent-corrected electronic energy = -2651.798923064653
Thermal correction to Gibbs free energy = 0.84314124
Imaginary vibrational frequency: -763.03
  N          -2.73954184774064      1.92302778535614     -0.17864899883004
  C          -1.87635336371507      2.83114523737897     -0.67913742835407
  C          -3.76441234525269      2.32002422814727      0.61417819823896
  C          -2.00960473556650      4.18547343791223     -0.40068991882680
  C          -3.95751282911590      3.66361974141061      0.90175740147171
  C          -3.06867693203629      4.60661958094995      0.39101065504423
  H          -1.28913445179103      4.89060993991696     -0.80338638555034
  H          -4.78594483798506      3.96253356606518      1.53621098025128
  H          -3.19935239698084      5.66036700577102      0.61837118313274
  N          -0.60361915242949      0.83241956218550     -1.33495117110226
  C           0.41825721824158      0.34842994150433     -2.29788201374054
  H           1.41666623062559      0.54952203681946     -1.83710564821127
  H           0.36336400617454      0.94645875121906     -3.21833574137183
  C           0.31772354476936     -1.11813797448035     -2.65845964465921
  H           1.17584806149178     -1.39418513847796     -3.28332866662416
  H          -0.59658600916990     -1.32869617385261     -3.22236684373120
  H           0.32930357826485     -1.76068722229049     -1.77320416018656
  C          -2.34933527417699     -1.84563227476244     -1.30418178380497
  O          -2.37269480441110     -2.96312014970143     -1.64361212509108
  C          -0.80817164655774      2.27706435687004     -1.56447842465527
  H          -1.11303994667144      2.44679422279921     -2.60954877235294
  H           0.13158034011009      2.83665837697245     -1.41332610313205
  C          -4.61272793917303      1.23728509655295      1.20846226328412
  H          -5.63912335658112      1.58194480082564      1.37482427830030
  H          -4.19655954407484      1.00009759046530      2.19756863240568
  P          -4.51407597183049     -0.34140068052227      0.20836159654558
  C          -4.79594570074254     -1.67752029099890      1.54043452106820
  C          -3.45619410576886     -1.83384267167678      2.27584134419695
  C          -5.13274493202903     -3.01824519249248      0.87471251935542
  C          -5.87465680746785     -1.32490753318027      2.57434281163338
  H          -3.11649034868956     -0.90110140142621      2.74084014306549
  H          -2.67302625601784     -2.17926713595333      1.59578638430668
  H          -3.57383580407682     -2.57776025209350      3.07455008712023
  H          -6.13264519361337     -3.02374458694001      0.43274161231777
  H          -5.10775900369025     -3.80775164599321      1.63708046959188
  H          -4.40620797047070     -3.28407155920511      0.10004145001774
  H          -5.92380309204943     -2.13596311087678      3.31283501516225
  H          -6.86925749058207     -1.22263963581712      2.13839237172996
  H          -5.64235395699265     -0.40699093582886      3.12360567624776
  C          -6.01303138879406     -0.22203132167956     -0.96426846962323
  C          -5.87221381924103     -1.28215434031694     -2.06614029496546
  C          -5.95926772599627      1.16964533159410     -1.61780002556292
  C          -7.37266810683408     -0.37069131882573     -0.27379204379858
  H          -5.88924092368004     -2.30259627395202     -1.67380864074275
  H          -4.94346112458760     -1.14976004992775     -2.62900752098348
  H          -6.71182430504795     -1.18115400720707     -2.76596980189994
  H          -6.17328989711105      1.97182397778195     -0.90351085735724
  H          -6.72626009201212      1.21627623756952     -2.40130238757191
  H          -4.98997035462419      1.36702010790450     -2.08634354550434
  H          -8.16186860953520     -0.15669341287705     -1.00665371243523
  H          -7.49935947169691      0.33549372315067      0.55395000435514
  H          -7.54440791678752     -1.38380635567054      0.09826538595297
  H          -0.00905900327197      0.82586327475929     -0.26830834643457
  Ru         -2.45325275812165     -0.09145594428716     -0.76993138790210
  H          -1.02960914476264     -0.64430089463125      0.96233423167971
  H          -3.16026461475279      0.19692645906815     -2.12937951362967
  N           2.04432784530396     -1.42787685962755      0.36033423986466
  C           0.82237341673261     -1.71641906837053      0.86080836118398
  C           2.82905541853191     -2.41911821616437     -0.13437751548317
  C           0.34719565324091     -3.02173950002923      0.90341122426857
  C           2.40372482082112     -3.74128886552624     -0.10299075528902
  C           1.15161068233807     -4.04793310784321      0.42531678205034
  H          -0.63906553535892     -3.22585195551061      1.30846370389429
  H           3.04706717235274     -4.52048902046045     -0.50029470272385
  H           0.80491038526937     -5.07664056850919      0.45369145057873
  N           0.61564752613753      0.72197878406620      0.97604747870747
  C           0.12108819749886      1.81964191364998      1.82125633919699
  H           0.33841015213066      2.76064437787730      1.29973798138744
  H          -0.98037730958669      1.75073332534400      1.92357510046779
  C           0.74452059688375      1.88334902478483      3.21406280730396
  H           0.54908190444798      0.97598528702949      3.79679062587814
  H           0.33239081487999      2.73272881277893      3.77330432354103
  H           1.82947680575479      2.00675903484600      3.13101472820672
  C           3.27952361556809      2.27425510662910      0.68173263676440
  O           3.68718435571316      3.37144660010854      0.85095769900241
  Ru          2.67120317738939      0.57137655126290      0.45713617077227
  C           0.03521878399794     -0.53883043243561      1.36665719204261
  H          -0.09906841901698     -0.63581477824617      2.45571963260851
  C           4.13357341128060     -2.00118843886948     -0.74544955675093
  P           4.64631547830605     -0.28924354947509     -0.15030200043045
  C           5.86369746367609     -0.70098668544356      1.28059620453328
  C           5.10140482316947     -1.66532466763086      2.20504810014139
  C           6.13731984442500      0.58360415236478      2.07547746844223
  C           7.18805489813476     -1.35513511244592      0.87982332356356
  H           4.95641664676622     -2.65241230513001      1.75170382892116
  H           4.11941309866487     -1.25588770032988      2.47392622381113
  H           5.67918548496810     -1.80895341766830      3.12812493900180
  H           6.67836677345201      1.33469082427360      1.49318458670274
  H           6.74791433447110      0.34117590441687      2.95634886590302
  H           5.19816744603396      1.03281894392449      2.41634534658061
  H           7.72303136904169     -1.66848538982005      1.78760100945998
  H           7.84540532822679     -0.66623022671067      0.34188071096585
  H           7.04150267629342     -2.25077578592188      0.26548324383494
  C           5.63984585156982      0.35667254932324     -1.65932788752684
  C           6.46900820762678      1.57597286713782     -1.23703862926651
  C           4.59832218648591      0.82472120458440     -2.68805380253537
  C           6.54759533009239     -0.67796637614375     -2.33868401107381
  H           7.31794106121001      1.29970965845032     -0.60503387941400
  H           5.85943846477975      2.31234467440762     -0.70122316517809
  H           6.87346215793105      2.06652314289314     -2.13301135749248
  H           3.94540435655303      0.00817725894614     -3.01842169558492
  H           5.12006800498477      1.21220269404496     -3.57442691151962
  H           3.96188600340204      1.61463817257139     -2.27739838169978
  H           7.02364173716036     -0.21151042789312     -3.21257076889401
  H           5.98689661142384     -1.54431065877831     -2.70537486248206
  H           7.34685851931740     -1.03900541572167     -1.68977230674236
  H           3.97760242600202     -1.91277466547140     -1.82929461422326
  H           4.89839926814791     -2.77413355454121     -0.60302536310760

54
x
Solvent-corrected electronic energy = -1325.892958261700
Thermal correction to Gibbs free energy = 0.41171285
  N           1.32012641730392      1.34101448258045     -0.10553652199160
  C           2.64341803913433      1.59045320680260      0.02280501002441
  C           0.43893267103377      2.37148057165048     -0.17677392214099
  C           3.13742845159125      2.88481430357686      0.09610873324773
  C           0.87963501535317      3.68625772614819     -0.07512728183474
  C           2.23998158702469      3.94746228543278      0.05984758121243
  H           4.20558944173064      3.05361095131381      0.19428094907367
  H           0.15869920740346      4.49698907146789     -0.11786899701598
  H           2.59749465848549      4.97049476090567      0.12897928763857
  N           2.88410958879285     -0.80505666670415     -0.47822740880789
  C           3.61237951632283     -2.07439890640065     -0.20653693995372
  H           4.67172616406749     -1.96543105854177     -0.49387005756483
  H           3.16089527824376     -2.82599894952311     -0.86301402062270
  C           3.50543898275165     -2.53133316339830      1.23784748621954
  H           2.45603200237049     -2.55101697057344      1.55160627251111
  H           3.91709734812922     -3.54226776867800      1.32784909519187
  H           4.06522673103937     -1.88934830795862      1.92547062770385
  C           0.18726792229053     -2.39992220291341     -0.01859076685287
  O          -0.14994309936871     -3.52240583132842      0.11539122216258
  Ru          0.71485767872276     -0.65983003571525     -0.16744196812981
  C           3.51395230410586      0.37418179636405      0.16529914468854
  H           3.61480369096276      0.15454626483675      1.23515822963837
  C          -0.99949899899319      2.01144202411554     -0.40060706553848
  P          -1.32611085354739      0.21248643050898      0.05578674691699
  C          -2.73614990897848     -0.24760682111931     -1.15110138353848
  C          -2.06190034399804     -0.50628735918671     -2.50839393323015
  C          -3.39884826908240     -1.55236647601565     -0.69129736223983
  C          -3.80664632929597      0.83553600596081     -1.34350952877405
  H          -1.54441787055804      0.38064115530272     -2.89261056615591
  H          -1.32772196149857     -1.31503734937352     -2.43929898176676
  H          -2.83160644560094     -0.78556635771009     -3.24125367060657
  H          -4.00855271427330     -1.41208936695417      0.20605530798699
  H          -4.06395017132160     -1.91653278432868     -1.48585273127670
  H          -2.65847816916061     -2.33522983784554     -0.49339907663707
  H          -4.52823552520069      0.48636788648684     -2.09487791510607
  H          -4.36717318111997      1.04956953293965     -0.43211061120881
  H          -3.38674380126308      1.77532407209524     -1.71703500641416
  C          -2.00615084178209      0.34754682844398      1.84289928351513
  C          -2.02530434308686     -1.05500380679154      2.46726974842152
  C          -0.97957372722464      1.18997014317803      2.61866223896338
  C          -3.38351887029840      0.99967893548563      1.98489224438358
  H          -2.72350677611444     -1.73180852467525      1.96717056561094
  H          -1.02931917263941     -1.50891203088737      2.42958623265634
  H          -2.33241733181224     -0.97646521333585      3.51916824077575
  H          -0.97539918459940      2.23951200395301      2.30383304383844
  H          -1.23495042528928      1.16843519109012      3.68651612524898
  H           0.03293427905839      0.78463608086179      2.49977242904772
  H          -3.59961503823969      1.15038513775445      3.05181349190111
  H          -3.43141516226322      1.98230045907085      1.50213165045224
  H          -4.18229111364196      0.37193812309312      1.58031297932917
  H          -1.66549781315671      2.72693821726310      0.09627751019081
  H          -1.19990410289819      2.09400217230798     -1.47722795625371
  H           4.52299246092832      0.57188152643352     -0.22946886733415
  H           2.91707342946349     -0.65636770746612     -1.48865428755278

108
u1-TS
Solvent-corrected electronic energy = -2651.799231058820
Thermal correction to Gibbs free energy = 0.84237088
Imaginary vibrational frequency: -377.24
  N           1.56387220429346     -1.25037259435801      1.01002251933923
  C           0.51384429845418     -1.39297907670198      1.84319911888337
  C           2.12545227892027     -2.32824532121558      0.41959160035520
  C          -0.04086536269507     -2.64033182332122      2.09662724151085
  C           1.62362805508364     -3.60291713153044      0.65670316463636
  C           0.52423587674757     -3.75920154152959      1.49537133775894
  H          -0.88632292939358     -2.72779860225278      2.77201631256036
  H           2.08753829598219     -4.45954215216224      0.17771238058168
  H           0.11542801267822     -4.74791285884537      1.68217017300776
  N           0.32339963275853      1.06775977827711      1.71232355120546
  C           0.11750731861948      2.26164193290657      2.57823075526470
  H          -0.84438049720992      2.14578503013496      3.10561340705797
  H           0.91666867697252      2.26133959206875      3.32966345420654
  C           0.10541444169760      3.56790194615611      1.81326290538197
  H          -0.10314289634277      4.38844496393668      2.50843654319755
  H           1.06823396645628      3.76460500241347      1.33612498508062
  H          -0.68044423874849      3.56985745956447      1.05261909142048
  C           2.95888796042877      2.38561730819816      0.39755741608756
  O           3.46496334890368      3.42313860211740      0.20179184769320
  C           0.10496427363240     -0.13988195427323      2.54736347209181
  H           0.75061245002427     -0.03979264487132      3.43405453558205
  H          -0.93607534448807     -0.20472480081166      2.88923488292448
  C           3.27532555903137     -2.06057359466289     -0.50465919106942
  H           3.98092283157893     -2.89903302163944     -0.51000972660391
  H           2.87259689802302     -1.97240020462744     -1.52333442627635
  P           4.06657826610939     -0.40131920815240     -0.13323450338387
  C           4.85902523635421      0.07518325435945     -1.80553501347523
  C           3.74546959953145      0.65084641446125     -2.69128061076482
  C           5.90667743994980      1.17630976316543     -1.59142757487733
  C           5.48788568812054     -1.10881539675566     -2.55509198201297
  H           2.94591536291826     -0.07600024262511     -2.86544922440756
  H           3.29886623189897      1.54612444900103     -2.25085462630683
  H           4.17453121597313      0.91537208398452     -3.66677476969462
  H           6.80771616427642      0.80613296114620     -1.09619509839648
  H           6.20965878411452      1.56930344514654     -2.57070477802688
  H           5.50533595473474      2.01305321833932     -1.01025423367201
  H           5.89953527766761     -0.73900242184236     -3.50362194263718
  H           6.30473665974037     -1.58275664408707     -2.00979647405017
  H           4.74881750279751     -1.87728866853711     -2.80474633801976
  C           5.43954697203858     -0.83770459951849      1.12869084830213
  C           5.96800132033528      0.45402316618374      1.76903709890053
  C           4.78180253857071     -1.68561389520245      2.23082086238194
  C           6.60769781085777     -1.64474712303045      0.55163406239648
  H           6.49291738895159      1.09428976586973      1.05560056428316
  H           5.15417557582829      1.03287114029981      2.21638261568343
  H           6.67849071354368      0.19118765781538      2.56370479487277
  H           4.47616644482361     -2.67309526815526      1.86826031924533
  H           5.51558558255856     -1.84441786367743      3.03143243303776
  H           3.91331843857235     -1.18166774197470      2.66570859404954
  H           7.26626839178739     -1.94363726296009      1.37813179181199
  H           6.27502295229640     -2.56332412598046      0.05583994473055
  H           7.21442730569198     -1.06594250777581     -0.14890239644356
  H          -0.45208163626557      1.07133533001323      1.00326493021375
  Ru          2.26539381305372      0.71447652060620      0.69953728349203
  H           1.36302109534277      0.66448192550394     -0.83416403586331
  H           2.88581752660141      0.74931365122744      2.22509526730291
  N          -1.41619440979021     -0.81793231652128     -1.14437627643282
  C          -0.30019965942536     -0.63680374373122     -1.89218668833889
  C          -1.94356237347273     -2.05746209928069     -1.00482275989581
  C           0.30624213046566     -1.69096945613836     -2.56013728051953
  C          -1.36990790009775     -3.14945445904321     -1.64904225592666
  C          -0.24006740916091     -2.96537205552595     -2.44097888652583
  H           1.17724383461878     -1.50740909604899     -3.18113411428381
  H          -1.81536792573711     -4.13293124715707     -1.53361175525691
  H           0.20727933961606     -3.80658905928432     -2.96214735373009
  N          -0.72654097476701      1.67842421197100     -1.56561626905465
  C          -0.28401553177826      3.05123917952511     -1.80785162650051
  H           0.36047816933501      3.35774625634782     -0.96599913699892
  H           0.35618833372162      3.07339731087358     -2.70498415939494
  C          -1.42329476493526      4.03883674989633     -1.98256368543634
  H          -2.08228884474289      3.73194016973767     -2.80253599183723
  H          -1.01711520928970      5.02932320035276     -2.21721705748096
  H          -2.02915978970239      4.12051621061042     -1.07702252280991
  C          -3.06254491402736      2.35863245696860      0.43002870917424
  O          -3.51177849334030      3.22149432640746      1.09857402498150
  Ru         -2.35917276362113      0.93048081561808     -0.46731173184962
  C           0.14764601884290      0.76089090820956     -1.95758247075029
  H           0.88443126110661      1.00376941405043     -2.72825555141909
  C          -3.13783422067257     -2.17281532509118     -0.10785640612254
  P          -4.01248376187387     -0.51365898721170      0.05038619845647
  C          -5.32978158521915     -0.58846350737412     -1.34282481020143
  C          -4.56666384667011     -0.95268324032939     -2.62782301160664
  C          -5.92045117191549      0.81649156097667     -1.53621081460542
  C          -6.45647284010473     -1.60472864599925     -1.14262167599734
  H          -4.17254286340959     -1.97489710530318     -2.60674446433776
  H          -3.73297636118224     -0.26196695402187     -2.80548639904676
  H          -5.25517809297902     -0.88290516990665     -3.48046659407464
  H          -6.49357570345663      1.15816058058175     -0.67034656026351
  H          -6.59828336691791      0.80584045718510     -2.40084290485680
  H          -5.12542912698365      1.54635481675835     -1.72596273337442
  H          -7.06206863389867     -1.64896039198633     -2.05860034104404
  H          -7.12893370488957     -1.32539624600399     -0.32693125832017
  H          -6.07826568522865     -2.61599721705615     -0.95540538767109
  C          -4.85975338740778     -0.66995995715455      1.75500625572944
  C          -5.93587693611158      0.41426527150282      1.89361151379569
  C          -3.76975956527778     -0.39987506124808      2.80209530831913
  C          -5.46641785313968     -2.04961629729050      2.04466588096269
  H          -6.81204929236311      0.20818278577534      1.27260216774474
  H          -5.54714038137510      1.40528914450146      1.63578912824134
  H          -6.27472314861342      0.45070911003417      2.93754369839504
  H          -2.96933956819980     -1.14713764480997      2.75513192550449
  H          -4.21442854176577     -0.45326508346146      3.80527865602112
  H          -3.32223932469877      0.58942459736842      2.66710944329973
  H          -5.89115182362934     -2.04134357418781      3.05782259573438
  H          -4.71436176718622     -2.84533721963943      2.01868945032608
  H          -6.27088167108087     -2.31677538547311      1.35783361906401
  H          -2.77173773526841     -2.40765119024824      0.90195590170674
  H          -3.78774245948273     -3.00094495154369     -0.41314745604166

108
v1
Solvent-corrected electronic energy = -2651.807818709998
Thermal correction to Gibbs free energy = 0.84511938
  N           1.47674753233565     -1.07632603260344      1.12067896199487
  C           0.40957120167710     -1.07070898541485      1.95193291661848
  C           1.99845630334686     -2.24575272489806      0.67942696269493
  C          -0.20400537678387     -2.25319724636478      2.34108606071771
  C           1.43234813656235     -3.45581449622349      1.05338303938272
  C           0.31034483208503     -3.45995913764010      1.88251082517051
  H          -1.05789081264116     -2.22080960103356      3.01014779677960
  H           1.86053571346702     -4.38380571651601      0.68765358666393
  H          -0.14990678102685     -4.39927830045013      2.17399321470574
  N           0.34798118585243      1.35694300835641      1.53428593484545
  C           0.17388328767282      2.65883317937732      2.23898369938326
  H          -0.79906217043117      2.63864290654138      2.75694802916286
  H           0.95858468234745      2.72841071265072      3.00241032125466
  C           0.21580924759056      3.85855908596307      1.31743297218515
  H           0.00886942881443      4.76318794476398      1.89947593693455
  H           1.19414630232153      3.97673157270352      0.84630078293772
  H          -0.54845490262734      3.78222722358860      0.53981939071319
  C           3.01751439871190      2.40454161479081      0.09929739453075
  O           3.57887073759610      3.38862396480411     -0.18859729431391
  C           0.07581322191485      0.27178974477873      2.51290872193322
  H           0.73617743411186      0.44269122358017      3.37795351268572
  H          -0.96394047681159      0.30430145764512      2.86142779918627
  C           3.17793562908224     -2.14609842716014     -0.24177914470485
  H           3.85417105263777     -2.99832499136722     -0.11002206429384
  H           2.80450783707243     -2.19208377266257     -1.27408808973130
  P           4.02692788545713     -0.48394258673556     -0.07745041512116
  C           4.84143687194904     -0.24819866918831     -1.78534402586773
  C           3.73288030300327      0.22247730766434     -2.73716424846691
  C           5.90771847840813      0.85259989736978     -1.71194710338067
  C           5.45262741127117     -1.53119378791045     -2.36681695905452
  H           2.93012910846132     -0.51620834661093     -2.82655764423459
  H           3.29117318883204      1.16930811918354     -2.41283437055798
  H           4.16313749241886      0.36539507792581     -3.73696666362279
  H           6.79811707233905      0.53494301936656     -1.16341793351470
  H           6.22439731302718      1.10336722900909     -2.73256309193624
  H           5.52018090133333      1.76813902706742     -1.25337793453524
  H           5.85848796280795     -1.30111172567069     -3.36076227817257
  H           6.27116610296261     -1.92908149984654     -1.76578455134330
  H           4.70640958667165     -2.32118884230914     -2.50016347399126
  C           5.35580338088813     -0.78196588957947      1.26068605244918
  C           5.92329711376616      0.56703436314722      1.72605149585971
  C           4.65181476309137     -1.44892648530099      2.45469773790760
  C           6.50150359027829     -1.69775011912006      0.81603908696522
  H           6.46840045508609      1.09021316837637      0.93646503875927
  H           5.13110869369903      1.22842700363748      2.08959986974400
  H           6.62477104105950      0.38992307882209      2.55162306367814
  H           4.30856321802638     -2.46246131365565      2.22135428279488
  H           5.37021445116020     -1.52876334531147      3.28042971733114
  H           3.79895138763124     -0.86117812966210      2.80718847177709
  H           7.13446635386000     -1.91160507162519      1.68740565857038
  H           6.14242744012558     -2.65923873764564      0.43314595161863
  H           7.14038613790709     -1.23397339722421      0.06049730142148
  H          -0.43964487270395      1.28344803490697      0.82494343831415
  Ru          2.25491100152002      0.80420370705903      0.58665468325958
  H           1.13082793344036      0.51020811505999     -1.14269271772501
  H           2.92285221898810      1.01005473085219      1.99883810960801
  N          -1.40976252698925     -1.01564397812738     -1.03977733776232
  C          -0.28393088235829     -0.97046421695027     -1.78763357391196
  C          -2.01749021750419     -2.20558300535967     -0.80454084252530
  C           0.25817650622541     -2.11107844040793     -2.35728896265381
  C          -1.50585333448945     -3.38219897505491     -1.34040060926567
  C          -0.36183905776347     -3.33849116135541     -2.13246733557685
  H           1.13799524676839     -2.03453880707164     -2.98903189306391
  H          -2.01240956598726     -4.32248601008624     -1.14383268347262
  H           0.03413971982028     -4.24670550088117     -2.57715773849387
  N          -0.70911107213865      1.40494912623291     -1.80464451397408
  C          -0.15502169087774      2.70504429284062     -2.14022664070138
  H           0.58853744427637      3.01102374245049     -1.37088186757751
  H           0.42331767063163      2.62196022746649     -3.08048883199337
  C          -1.19796481964707      3.79423058020543     -2.31679584138232
  H          -1.91232662783195      3.51613730447111     -3.10033506878152
  H          -0.71362871140404      4.73435904493653     -2.60583704784265
  H          -1.76541925875042      3.96600009222866     -1.39886015801523
  C          -2.94175535508785      2.37129222988730      0.18382636297433
  O          -3.41069033580020      3.30321467227019      0.74139391401723
  Ru         -2.25735769223612      0.84837623530633     -0.55067508535689
  C           0.27053036546241      0.41012182900082     -1.95512097696861
  H           0.85240542766130      0.48613493772786     -2.89044220070699
  C          -3.22798494065945     -2.16638929688860      0.07593509777037
  P          -3.99933931045495     -0.45031040164330      0.07115053860055
  C          -5.32057838905915     -0.58702396560867     -1.31974324226983
  C          -4.57486919069490     -1.11122316790382     -2.55884480931770
  C          -5.83586055259123      0.82138524357240     -1.65103590794593
  C          -6.50067509037862     -1.52022789781152     -1.03697516421555
  H          -4.24503130199420     -2.14949478869527     -2.44080172041134
  H          -3.69957738003291     -0.49153011872251     -2.78910556515404
  H          -5.25281692600714     -1.07726672277289     -3.42215630103185
  H          -6.39631333411612      1.27232658643159     -0.82783650425981
  H          -6.50685740819700      0.76537155090075     -2.51932115276151
  H          -5.00264100318485      1.48838206609396     -1.89913409586652
  H          -7.10645888988659     -1.61569887363726     -1.94908130119052
  H          -7.15923902864098     -1.13481203999653     -0.25396480259789
  H          -6.17661882477096     -2.52909111027859     -0.75750772130995
  C          -4.87805915677925     -0.41082874798114      1.77248576158134
  C          -5.91158821928827      0.72267570383066      1.79289645916857
  C          -3.79404591859375     -0.08140162910137      2.80850276962728
  C          -5.54371439632682     -1.73115680568056      2.18452555678075
  H          -6.78932186588445      0.49422817974618      1.18225017925947
  H          -5.48085190839837      1.66896725423801      1.44868712860952
  H          -6.25989491165526      0.87117207812246      2.82404788428741
  H          -3.00534112312629     -0.84213950875605      2.82723652128795
  H          -4.24972008999542     -0.04762157864638      3.80788796773199
  H          -3.32742822563137      0.88606647625059      2.60044274623568
  H          -5.99118184662500     -1.60569730193074      3.18024872711726
  H          -4.82222064506648     -2.55180950306042      2.25858470739958
  H          -6.34163276598157     -2.03881607583110      1.50699608421993
  H          -2.88919297851547     -2.33195141683292      1.10898077834993
  H          -3.92239324108775     -2.97914854639814     -0.16680650263102

108
w1-TS
Solvent-corrected electronic energy = -2651.797161049942
Thermal correction to Gibbs free energy = 0.84006222
Imaginary vibrational frequency: -940.86
  N           1.57136124976561     -0.92982056797909      1.05225242439005
  C           0.40891001517532     -0.78023701460296      1.74256893837627
  C           2.11850183527586     -2.15976827416818      0.88057723002212
  C          -0.20993810667905     -1.89047144063702      2.32934166961068
  C           1.54379402259010     -3.28215573333286      1.45075330401910
  C           0.36651668518822     -3.13854501976333      2.19795088418821
  H          -1.12976472722263     -1.75097698748744      2.88842633421504
  H           2.00085618650891     -4.25574240490857      1.30604220363091
  H          -0.09317173134377     -4.00668810636396      2.66165701295287
  N           0.62764825110895      1.58823968164526      1.08778805631022
  C           0.42016027873408      2.87884548159301      1.78754170565933
  H          -0.65636196561143      3.12425825911407      1.73308138082382
  H           0.65785685339093      2.74750679826692      2.85337144142801
  C           1.23690376957381      4.03474117253484      1.24384361588820
  H           0.88136302994519      4.96970092397941      1.69207678387656
  H           2.29590934018302      3.91989095551732      1.49031469667450
  H           1.14775421055838      4.13022098899341      0.15775607213053
  C           3.35947989698994      2.32337778286051     -0.25612501688516
  O           3.95191911191405      3.22983335736742     -0.69815536897652
  C          -0.18110636242753      0.56334645903628      1.75930624993104
  H          -0.46626522765155      0.85284078335374      2.77870312410339
  H          -1.23981374974035      0.52148284159345      1.20284759000687
  C           3.32557785039904     -2.23419298530896     -0.00893364144742
  H           3.97208110919935     -3.07578190678307      0.26336440184030
  H           2.96658325559073     -2.42747021160243     -1.03004434766739
  P           4.22305690742188     -0.59372526130949     -0.08040794978519
  C           5.02608428535915     -0.61395889170583     -1.81166322022832
  C           3.92531541097175     -0.21366951457257     -2.80554619997049
  C           6.13723413319477      0.44169732637280     -1.88696655432765
  C           5.57769184605451     -1.98300955595055     -2.23327579501243
  H           3.08201508065214     -0.91143206483918     -2.78788582484017
  H           3.54110304398620      0.79074038312163     -2.60360000132423
  H           4.34246373973974     -0.22681814258980     -3.82103647804130
  H           7.02079948593389      0.15944869331371     -1.30880140428212
  H           6.45171831683378      0.54879242747853     -2.93332156516431
  H           5.79249673472417      1.42281765264236     -1.54472331345108
  H           5.98865028387452     -1.89636963045294     -3.24794871833888
  H           6.38132361802373     -2.33862533641852     -1.58666085185097
  H           4.79843579279738     -2.75140933904069     -2.26748959438119
  C           5.55609502580822     -0.76319061973567      1.27620625101336
  C           6.17080583842947      0.61432798235101      1.56287293439538
  C           4.83744139174428     -1.24779786972284      2.54761762853699
  C           6.66715748457468     -1.76716470816771      0.95011672479975
  H           6.71720424793073      1.01856612698355      0.70690662902494
  H           5.40449654831113      1.34017248467722      1.85145931265942
  H           6.88061166409630      0.52038166413075      2.39505872562851
  H           4.47271956986126     -2.27588371657339      2.45142402732686
  H           5.55294847381708     -1.23060113898451      3.37966650520888
  H           3.99506411288646     -0.60265207250261      2.81563337017272
  H           7.30003932203239     -1.88949219075651      1.83919126473681
  H           6.27230112128467     -2.75676889130990      0.69568529814825
  H           7.31514864857045     -1.42775096867058      0.13826721462683
  H           0.01856518415342      1.67970096781111     -0.01002148346354
  Ru          2.50309820389610      0.83948251304642      0.40439297431366
  H           1.22243047404885      0.46647146982484     -1.40433224325647
  H           3.18661829849369      1.13301866216372      1.77418028416833
  N          -1.58814114737526     -0.98374505618704     -0.99131959673828
  C          -0.41098950686555     -0.89232723691720     -1.64188912948705
  C          -2.15475998271834     -2.19818079638990     -0.77436582405935
  C           0.22504999482298     -2.02234908156636     -2.14460606378626
  C          -1.55912893569074     -3.35614361950878     -1.25716891448443
  C          -0.36067800694350     -3.26696502068866     -1.96048456194591
  H           1.15594890829901     -1.91772097748732     -2.69174882493819
  H          -2.03176477101201     -4.31688000574069     -1.07758882076219
  H           0.11069832710027     -4.16137457022670     -2.35741862924478
  N          -0.62664413129358      1.53895313408414     -1.18647452747422
  C          -0.38476419285314      2.79959818191943     -1.91444286418600
  H           0.69348075932702      3.05235277381880     -1.83836404827304
  H          -0.58638709889217      2.65097846671562     -2.98801341857232
  C          -1.21526683865257      3.97077322550724     -1.42461699732370
  H          -2.27149490022721      3.82814540466709     -1.66923147362539
  H          -0.86711919893453      4.89267810429711     -1.90531058636707
  H          -1.14048844845777      4.10426308511543     -0.34147904389135
  C          -3.37100632446739      2.31551718337813      0.18142598709539
  O          -3.96699354727477      3.24034888616923      0.60563165033952
  Ru         -2.50146587185960      0.82005356426808     -0.40164650599889
  C           0.15163259612729      0.49124574096066     -1.80695751863456
  H           0.31082407990242      0.67625346811444     -2.88181890812888
  C          -3.40919292261782     -2.22002675787400      0.04577435072974
  P          -4.22948635282863     -0.53017783640538      0.07383594385868
  C          -5.51850534203969     -0.66707885515066     -1.34224011893116
  C          -4.72806412330615     -1.13173286447502     -2.57762296399410
  C          -6.07071969584703      0.73348871570211     -1.64488942072167
  C          -6.67362630229100     -1.64434397602027     -1.10993984416482
  H          -4.37414808421369     -2.16457965069449     -2.48417161695847
  H          -3.86365781011552     -0.48120185319714     -2.76128434433495
  H          -5.38308042552445     -1.08692655485484     -3.45787333450428
  H          -6.66482371452078      1.14153340563989     -0.82292861186263
  H          -6.71865419649320      0.68217778514039     -2.53056306500191
  H          -5.25438933541109      1.43422107674997     -1.85300629234980
  H          -7.25767575770187     -1.73334628910160     -2.03663835271467
  H          -7.35949874004904     -1.30212143780197     -0.33023834691723
  H          -6.32327445016463     -2.65002470642969     -0.85137928122027
  C          -5.13116120274482     -0.55481915418366      1.76236811683481
  C          -6.20591150437829      0.53960214408777      1.79394147036590
  C          -4.07272927894761     -0.21114300171925      2.82103768652597
  C          -5.75859389356445     -1.90606264691075      2.13273387316506
  H          -7.06565109821567      0.29449411901260      1.16430154573267
  H          -5.80678991517462      1.50994312828697      1.48103234550044
  H          -6.57470557868597      0.64820571639609      2.82284725745763
  H          -3.25326284877606     -0.93845704517257      2.83271010062923
  H          -4.54252020297719     -0.22390098772567      3.81407771618980
  H          -3.64090806544036      0.77925324010354      2.64877192328651
  H          -6.23386880593351     -1.81552560442621      3.11917199949719
  H          -5.01171781610220     -2.70315933896201      2.20970904454375
  H          -6.52910626419455     -2.22723095449615      1.42985981910855
  H          -3.11559574096599     -2.43142245835700      1.08376438162567
  H          -4.07053730775691     -3.03714989299585     -0.26617422403262

110
z-TS
Solvent-corrected electronic energy = -2652.946645023442
Thermal correction to Gibbs free energy = 0.86110928
Imaginary vibrational frequency: -1242.44
  N           2.44856745425129     -0.26460062431846     -1.54844715775992
  C           1.75507888472898     -1.40736235506548     -1.83880562474938
  C           3.70612878959086     -0.11042624070707     -2.01897880011757
  C           2.23686090068860     -2.28913444577765     -2.83386763812636
  C           4.22834681301303     -0.95336170140188     -2.99054235633649
  C           3.45328439496696     -2.03594188176277     -3.43159490504918
  H           1.65767542678698     -3.17348274287009     -3.08433535914229
  H           5.23562960713568     -0.79429447333647     -3.36094168470909
  H           3.83737748237596     -2.70556764574191     -4.19619408543173
  N           0.23464625262580     -0.85346228507577     -0.04691536153454
  C          -0.37561799286791     -1.52489082484014      1.13458715797076
  H          -1.08914089500974     -2.29097156517759      0.79365269554226
  H          -0.93748274671247     -0.76693080693249      1.67961404447137
  C           0.66254735569835     -2.14664996562663      2.05344778217912
  H           1.38465600355600     -1.39210803490421      2.38378271776039
  H           0.15381947640099     -2.54651573510391      2.93847085757429
  H           1.20321497921985     -2.96784359978846      1.57260460376669
  C           0.98585732399407      1.93466155695039      1.39997003960182
  O           0.58332575160052      2.54895789343779      2.31793485769670
  Ru          1.64050886652316      0.98317899760454     -0.01097191813123
  C           0.65688582229694     -1.71756123224297     -0.99954582778798
  H           0.20642488198354     -2.71021559288043     -1.07482676135435
  C           4.51648892138511      0.91496665800750     -1.28650170134600
  P           3.98620683834431      0.81066793082112      0.53041498474971
  C           4.83074547389363      2.32965862419187      1.33842057948237
  C           4.53209883544465      3.59198472301785      0.51347884562900
  C           4.22041803598336      2.53458963233053      2.73396694614176
  C           6.35422698105006      2.20653950362397      1.45764862777915
  H           5.01488318234598      3.57286540136123     -0.46910381998695
  H           3.45995271296236      3.74975867941601      0.37430683370028
  H           4.93589663679480      4.45628438752818      1.05704784915043
  H           4.39607113776118      1.68881043435421      3.40283474556666
  H           4.67610275738059      3.42135378095975      3.19443302728817
  H           3.14211301879577      2.70291656769638      2.67523028129364
  H           6.75521676176432      3.16207165157418      1.82178431985252
  H           6.65681185127513      1.43845882316847      2.17282843867778
  H           6.83002737978930      1.99846926281413      0.49319422536861
  C           4.88817120017998     -0.80186818596710      1.12339277862558
  C           4.82445727531013     -0.86177425676589      2.65476963099311
  C           4.06536245296008     -1.97882365084059      0.57311596656262
  C           6.33370516655169     -0.99740700003481      0.64854706469342
  H           5.49327560235925     -0.13978999470037      3.13108712138527
  H           3.80597819501554     -0.68696519614812      3.02253321621265
  H           5.13099770751737     -1.86178431211257      2.98951469837544
  H           4.22825436712482     -2.12703128252030     -0.49848759932157
  H           4.37658982933101     -2.90012674399363      1.08380283960718
  H           2.99563846041712     -1.83658147868346      0.74170766542716
  H           6.68019659081648     -1.98423472876812      0.98742444997760
  H           6.40713258557153     -0.99398672544360     -0.44386215071818
  H           7.03068661361754     -0.25796414539547      1.04409042907570
  H           5.58720987694973      0.77301675430784     -1.46294864813721
  H           4.24045408502840      1.92375860630952     -1.61305349161234
  H           2.29450623272874      2.32074236767118     -0.56833686439624
  H           0.51924400675294      1.58275056333740     -0.99747777481579
  N          -1.64043462172705      1.49848234310577     -2.41884215983216
  C          -1.03672548207663      1.08116308228768     -3.54834110764039
  C          -1.45826674519147      2.76238386705439     -1.97634945225009
  C          -0.20576768246651      1.91620314705419     -4.27959364722560
  C          -0.67670995811669      3.65817897505613     -2.69774062393709
  C          -0.03588240618202      3.22871046289990     -3.85199655633730
  H           0.28640841238091      1.54494879584485     -5.17296662634216
  H          -0.54707823571473      4.67038398451299     -2.32842850306357
  H           0.60214574328802      3.90825038208910     -4.40885233712137
  N          -1.72323154392394     -1.18560308787619     -2.82859768550214
  C          -2.37553470013961     -2.42796885385891     -3.33302686647653
  H          -1.83052453349048     -2.78014404800893     -4.22443783809509
  H          -3.38835230863072     -2.15396326033737     -3.64709104813284
  C          -2.41984822705463     -3.53880814207962     -2.30248516517338
  H          -2.97751329008527     -4.38740071616805     -2.71223426032645
  H          -2.92035489412494     -3.21821363824057     -1.38579602493817
  H          -1.41680189876689     -3.89658426594543     -2.04842034330764
  C          -3.67391849962544     -1.10362233131960     -0.28092017972783
  O          -4.31022502957364     -1.81026347491728      0.40393884333841
  C          -1.40452136230510     -0.30312203492733     -3.98296396345307
  H          -2.31566933450740     -0.23407318499403     -4.59515837156680
  H          -0.61339280529761     -0.73709232606593     -4.61093928336008
  C          -2.09395630570889      3.11430636701351     -0.66811819960306
  H          -2.36626966054753      4.17481808281056     -0.62986610950124
  H          -1.33541601260281      2.94174414740143      0.11048699280885
  P          -3.50034841418825      1.94843746106662     -0.27570722152251
  C          -3.66387702738309      2.08649494742818      1.61898166964784
  C          -2.62054311158058      1.13544026297731      2.21534809027982
  C          -5.04699056487326      1.61129529834531      2.08350627964079
  C          -3.38064547625437      3.49963086594510      2.15027873434033
  H          -1.61815643660404      1.32582906964009      1.82384020839624
  H          -2.88383734209767      0.09414960015634      2.01482993405039
  H          -2.58607163929697      1.28013990391543      3.30338248538536
  H          -5.84441975828286      2.31701424243569      1.83858202678964
  H          -5.02761678175382      1.50591857418256      3.17613140443374
  H          -5.30207860412303      0.63192476079118      1.66437431434421
  H          -3.52230228479832      3.49243625204064      3.23901348027474
  H          -4.04548963968792      4.26105440885179      1.73914770512344
  H          -2.34572927728025      3.80315700911031      1.96511869186942
  C          -5.01516805463691      2.77941606273378     -1.10619614522223
  C          -6.19987984762533      1.80268259341502     -1.11302920548357
  C          -4.63528444632372      3.08280017429413     -2.56530500152993
  C          -5.43837588110132      4.10180438508912     -0.45531294346219
  H          -6.58176086325847      1.59662227154583     -0.11041672837009
  H          -5.92518483325397      0.85104182179426     -1.57900564290104
  H          -7.01978106482701      2.24334219413224     -1.69530499591211
  H          -3.85307475262313      3.84572033880858     -2.64020907936067
  H          -5.52279661568243      3.47296919749039     -3.08004225850937
  H          -4.30460027789825      2.18506477446450     -3.09555326951840
  H          -6.23648645983191      4.54853564377917     -1.06333351081715
  H          -4.61798750945918      4.82652657903262     -0.41702739858108
  H          -5.83747888720499      3.97045374818117      0.55280241023386
  H          -0.82422322431589     -1.45592700523475     -2.40266776222192
  Ru         -2.72807453676393      0.06798373716695     -1.32501049003120
  H          -1.03889576624057     -0.23020292344070     -0.45019279450894
  H          -3.95854900576385      0.11636129272706     -2.37999622180238

110
aa
Solvent-corrected electronic energy = -2653.031444620634
Thermal correction to Gibbs free energy = 0.86481474
  N           1.63769304896675     -1.90251443284927     -0.58713457765095
  C           1.04838092597039     -3.16011731462874     -0.37925812083432
  C           2.74232668247510     -1.81837190906196     -1.38190950901322
  C           1.33452542975598     -4.18808661184813     -1.35538389828096
  C           3.11750830193318     -2.82088913983409     -2.24596807680730
  C           2.33202111748493     -4.00956517426245     -2.26485775554830
  H           0.77597007420703     -5.11890811159332     -1.30937387400407
  H           3.99868841021802     -2.71218261643216     -2.86853116174448
  H           2.56281336781043     -4.79745113521721     -2.97809352106652
  N           0.07210166344669     -2.29802083348068      1.68540508317182
  C          -0.03848982197118     -2.76045735643817      3.09412797946926
  H          -0.78775571240973     -3.56853118048270      3.14807290716811
  H          -0.42830249566657     -1.91348071492759      3.67234732586626
  C           1.26593984597745     -3.23572283509944      3.70013794296045
  H           2.00187231732526     -2.42589298667322      3.72579544377920
  H           1.09057802084340     -3.57095152340036      4.72838882963519
  H           1.68762394254862     -4.07566219218980      3.13873421062315
  C           0.89020825902548      0.66398666075623      2.31996188086477
  O           0.75038970514743      1.25453363138386      3.32681929429436
  Ru          1.14563108557686     -0.38641734045305      0.85031393656525
  C           0.27209827497157     -3.36106966680345      0.72534729337869
  H          -0.21842992293921     -4.31637696942154      0.90741610462885
  C           3.55215549366152     -0.57386994225305     -1.16846413812846
  P           3.43591150130021     -0.16151972467530      0.65953890340614
  C           4.18117868718853      1.60169805544824      0.77278122195805
  C           3.65594078880744      2.45827284042738     -0.38957181757588
  C           3.72482688068693      2.26267819325727      2.08150442443983
  C           5.71281872788064      1.62341991819418      0.70220733224285
  H           4.09715519623611      2.17230458318909     -1.35017754991612
  H           2.56703821195476      2.41287489772278     -0.47139413408932
  H           3.93506170696321      3.50324212019195     -0.19932447462295
  H           3.93308251079772      1.65320288241599      2.96527247251936
  H           4.25586059339429      3.21661894042017      2.19947935154831
  H           2.65395502332821      2.47501573145549      2.06198245768408
  H           6.03897181039641      2.66921290008876      0.62578886436819
  H           6.17673508576948      1.20687225287059      1.59897874845160
  H           6.09772333396527      1.09480544365257     -0.17572852015516
  C           4.62029965051124     -1.41892999599479      1.50570691199599
  C           4.72465867665972     -1.03875358789346      2.98869714954672
  C           3.93567092227474     -2.79094760833584      1.39199165520623
  C           6.02158255470850     -1.57054791476822      0.89642299095319
  H           5.31937014259259     -0.13350269486634      3.14460887035428
  H           3.73490821813706     -0.88032358986858      3.43376322580218
  H           5.21286569122431     -1.85338416740062      3.53974371563073
  H           4.01207938928139     -3.19596692817126      0.37792957895467
  H           4.43783989063272     -3.49162023682963      2.07232167451015
  H           2.87905191375074     -2.74810787665854      1.65802201456116
  H           6.49433157252711     -2.45413723625535      1.34689323069974
  H           5.98375298618025     -1.74873762131199     -0.18340803455705
  H           6.67893838801797     -0.72289532029637      1.08792973390262
  H           4.57269748340865     -0.68695060093466     -1.54848288645509
  H           3.09013053761002      0.27569393489685     -1.68501231243344
  H           1.34009606103559      0.87309807366432     -0.08401048099420
  H          -0.56781808154559     -0.24148151248760      0.26751354053152
  N          -0.91562624670430      1.66118239714828     -1.46817890187915
  C          -0.10405474716082      1.56417489038267     -2.53427253928311
  C          -0.93108185161421      2.77767930686858     -0.71197030682817
  C           0.71963793168967      2.61558088381501     -2.91269224394021
  C          -0.14469910125675      3.87247815192593     -1.05776262775430
  C           0.68406433856989      3.79038478408702     -2.16994609869507
  H           1.37273274331815      2.51176688205576     -3.77362278569268
  H          -0.17201943592894      4.76782738367127     -0.44477631292252
  H           1.31433266011313      4.63111495599661     -2.44485777122593
  N          -0.64766674134645     -0.86680976031509     -2.47743885050036
  C          -1.05456835203529     -1.97453287867927     -3.39272141413536
  H          -0.15862045933258     -2.31268932192893     -3.93744208287440
  H          -1.74739203359282     -1.54799152148148     -4.12804634923198
  C          -1.71724545587684     -3.14662808207911     -2.69583603115313
  H          -1.71496457794485     -4.01251425887243     -3.36726905104758
  H          -2.75375750606347     -2.91552787350104     -2.44103513217795
  H          -1.18923493470124     -3.42610647452276     -1.78027276972662
  C          -2.92926801620626     -1.53048960445005     -0.30886072297511
  O          -3.57078832817141     -2.41543066951321      0.10698871079885
  C          -0.21425050023904      0.28700006003345     -3.31045765436616
  H          -0.98867279338470      0.43918016086060     -4.07650925360221
  H           0.72659398655897      0.07240976502520     -3.83775184186529
  C          -1.77702534334962      2.74511223287190      0.52571039771448
  H          -2.14992591966906      3.74365595793662      0.77912995450570
  H          -1.12988985037163      2.41584543144217      1.35280706937862
  P          -3.10545038327532      1.43378692680256      0.39170190996863
  C          -3.58532768104716      1.08508935094393      2.20697704527542
  C          -2.58971464449708      0.05767488275133      2.76162471902804
  C          -4.98353577922954      0.45595895268296      2.28205731337182
  C          -3.51712491534900      2.33711891511210      3.09426413390214
  H          -1.55394062827964      0.38084725623576      2.64849026946646
  H          -2.70788609198968     -0.91282161852390      2.27230842447219
  H          -2.78826217306745     -0.07600847700523      3.83323097971738
  H          -5.78409749988596      1.16628971754153      2.06373778100856
  H          -5.14222629891072      0.08929874391381      3.30451106545946
  H          -5.07991279215329     -0.40207501534411      1.60805401082344
  H          -3.84918402804233      2.06381573075815      4.10440188732636
  H          -4.15742686748596      3.15045218556317      2.74840662598481
  H          -2.49368500217880      2.71495986065405      3.18469750212044
  C          -4.54374213278583      2.35231293314862     -0.47982877269748
  C          -5.61604253017297      1.34432383054293     -0.91859209760649
  C          -3.96900915979471      3.01561633391456     -1.74318606226742
  C          -5.18534204724890      3.45713875005581      0.36888865280590
  H          -6.14305552565030      0.89343501313170     -0.07503139857936
  H          -5.18148494509818      0.54158461147396     -1.52235538569017
  H          -6.36161606573096      1.86652958943685     -1.53232450798119
  H          -3.26366201811386      3.81908270373375     -1.50616560365933
  H          -4.79837037722484      3.46499870171897     -2.30423162869945
  H          -3.47457305608755      2.29029401778656     -2.39554213103158
  H          -5.91857987579114      3.98969884465295     -0.25137321407479
  H          -4.45271969238021      4.19701507247125      0.70894033298525
  H          -5.72092269305519      3.06977834788276      1.23824022326565
  H           0.16495329563623     -1.19253063279085     -1.94168934918585
  Ru         -1.97957615964477     -0.07665320729556     -0.89851499861882
  H          -0.81661252196252     -1.84594367764813      1.48478226893537
  H          -3.05789024483753      0.12492510098325     -2.08579684414098

108
y-TS
Solvent-corrected electronic energy = -2651.793320378726
Thermal correction to Gibbs free energy = 0.84086564
Imaginary vibrational frequency: -672.48
  N          -2.02431323025878      1.77691002564515     -0.33370631628591
  C          -1.03465292053864      2.49752267099156     -0.89932901931049
  C          -2.90540431359465      2.35724576678883      0.51224979057828
  C          -0.84779081890742      3.83690259704205     -0.57598574433833
  C          -2.79393676374213      3.70377308648981      0.82939747671899
  C          -1.74057389231831      4.44358245040938      0.29604735560927
  H          -0.01654765315157      4.38349875133686     -1.00833185679437
  H          -3.50619905234925      4.15597904549479      1.51236852141005
  H          -1.62069227508592      5.48999203595087      0.56115990078194
  N          -0.17766874399146      0.32013373003079     -1.66440786755337
  C           0.28314720274162     -0.33580974881653     -2.90751187048342
  H           1.12436245146253      0.24439320194302     -3.32228852273702
  H          -0.51958137392686     -0.30652673140909     -3.66189392361958
  C           0.74337465702828     -1.76436715233028     -2.69756006751617
  H           1.08707790612207     -2.19162403390107     -3.64673514611078
  H          -0.05763164595798     -2.40015388205764     -2.31260586784236
  H           1.57120941636619     -1.79305825225387     -1.98657240257133
  C          -2.21497671221754     -2.05898752377216     -1.22656695131891
  O          -2.40444098484318     -3.18763660634249     -1.47444407576692
  C          -0.25443694009526      1.76651779198753     -1.93797894701546
  H          -0.77848593954730      1.93916003653135     -2.89698716423904
  H           0.74915659154609      2.20927201843219     -2.03852752232320
  C          -3.93444536545474      1.46071104002062      1.13426110046145
  H          -4.87420153216089      1.99802481488323      1.30519574907024
  H          -3.55786431401569      1.15733791830014      2.12178760140527
  P          -4.14037155749099     -0.11815764686077      0.15067987440288
  C          -4.76512704138735     -1.34829044319432      1.47220639625136
  C          -3.52793393308572     -1.79433560606431      2.26240873813868
  C          -5.36616891892900     -2.58451456830276      0.79073072893792
  C          -5.77253191071466     -0.75635720748682      2.46808293474598
  H          -3.04370604190245     -0.95740803570276      2.77661287230125
  H          -2.79026421322403     -2.27034285202375      1.61044058413816
  H          -3.83695465841841     -2.51841665041165      3.02788278453363
  H          -6.32678423017861     -2.37229923714806      0.31440576071081
  H          -5.54173203874630     -3.35716203249786      1.55071510094903
  H          -4.68899834722682     -3.00642698098434      0.04053578686796
  H          -6.01880693422760     -1.52710492914213      3.21072184395362
  H          -6.70799375211132     -0.44514065537435      2.00220005793144
  H          -5.35983541856496      0.09626654191210      3.01685407494483
  C          -5.55490988906964      0.30189346563347     -1.06670428927063
  C          -5.62807289747254     -0.78067365814017     -2.15359254047932
  C          -5.19456265804811      1.63862914347152     -1.73787910045603
  C          -6.93112498280149      0.46368041074353     -0.41178805092079
  H          -5.90021057614931     -1.76098268602613     -1.75386775810154
  H          -4.67482686042390     -0.88093190893998     -2.68099259831806
  H          -6.39478890608415     -0.49669313824831     -2.88627473456702
  H          -5.23213558383649      2.47830468678987     -1.03566491665356
  H          -5.92972139648702      1.84000821618664     -2.52759420709815
  H          -4.20369419745922      1.61292415016008     -2.20090688815545
  H          -7.63654470445622      0.83169577027644     -1.16872397189288
  H          -6.92173001533167      1.19451141736770      0.40410214118448
  H          -7.32940351863458     -0.48108258769587     -0.03377271928689
  H           1.03011573709417      0.34332800043720     -0.77272270067224
  Ru         -2.05634970942841     -0.27667748417800     -0.82504766324247
  H          -1.06215604078466     -0.59733584053222      1.02629260088609
  H          -2.72211418300022      0.02727307422413     -2.21120517281227
  N           1.76277086057078     -1.61465051612779      0.72407063155434
  C           0.58920709258344     -1.94423568312365      1.29890243451687
  C           2.59382947175896     -2.57049651947927      0.25366198728901
  C           0.18990511335442     -3.26847559829898      1.41413367573254
  C           2.25444065537661     -3.91453557389313      0.36811127135917
  C           1.03878363076692     -4.26545148509818      0.94672416781454
  H          -0.76390984235288     -3.51072197951694      1.87223812007591
  H           2.93325403201455     -4.67357784478864     -0.00873416652979
  H           0.75680837395996     -5.31059131733120      1.03420713386961
  N           0.61960755456104      0.36951543751471      1.97161643431600
  C          -0.08121601788471      1.43229240992775      2.67368144687026
  H          -0.86881880316912      1.88264268911352      2.04060848408634
  H          -0.60864727654317      1.00075458855836      3.54703370343110
  C           0.84106497896363      2.53648160087396      3.16376737692663
  H           1.63375504172356      2.12501365341937      3.80000022538902
  H           0.27461590145946      3.27286485605351      3.74660111246484
  H           1.31530262533803      3.05378715393031      2.32500543217799
  C           2.39814636971414      2.22122655177529      0.16330351728518
  O           2.60780304429754      3.33320671059990     -0.17405657881900
  Ru          2.11306992151545      0.46398870634811      0.56075652880494
  C          -0.19919085010610     -0.77004921767564      1.79826232614717
  H          -0.76515945993566     -1.05742925677916      2.70329026499302
  C           3.84096953128308     -2.10812451606531     -0.44731331817797
  P           4.12599189526493     -0.26707231136772     -0.20814157361898
  C           5.38792765698154     -0.22650418455922      1.24202158391704
  C           4.77314183427383     -1.07708938392933      2.36743828318190
  C           5.50388604072584      1.21381657924125      1.76369535065956
  C           6.78119770708694     -0.77687025922035      0.92669049781914
  H           4.72274302824273     -2.14104884244597      2.11142359760521
  H           3.76396270714213     -0.73466856880568      2.62691100397587
  H           5.40085719311935     -0.98496426145569      3.26361816229247
  H           5.94807157396260      1.89493954089395      1.03328865895093
  H           6.14213046450022      1.22233807215559      2.65772945349323
  H           4.51965759010224      1.60897946439263      2.03955973810750
  H           7.36187005450262     -0.83311073559476      1.85801487339990
  H           7.33712695959862     -0.13269020208470      0.24016500827092
  H           6.74554341629468     -1.78828538058930      0.50662112830571
  C           5.00831358926550      0.22412692332099     -1.83243268531160
  C           5.68503640819952      1.58924250436837     -1.65501501615549
  C           3.90067887503412      0.37546441462738     -2.88350302471181
  C           6.02750934932881     -0.79885143182963     -2.35211894917769
  H           6.57626025967041      1.53181168530689     -1.02411888772885
  H           4.99945609005950      2.32906538062786     -1.22744481797225
  H           6.00348671676253      1.96029745041775     -2.63841986157745
  H           3.35944287326512     -0.56226188744747     -3.04919312256606
  H           4.35065832551198      0.67411881848783     -3.84005725104015
  H           3.17496949751645      1.13775904944917     -2.58500437431664
  H           6.43908522605927     -0.43216226933135     -3.30252757703302
  H           5.57093842382898     -1.77266232432543     -2.55719636073848
  H           6.86724840307045     -0.95109476397319     -1.67245442875490
  H           3.69810768164158     -2.26881707050657     -1.52433058235689
  H           4.70221547521004     -2.72422831540436     -0.16128830765653

108
y2-TS
Solvent-corrected electronic energy = -2651.792945060178
Thermal correction to Gibbs free energy = 0.84157343
Imaginary vibrational frequency: -553.01
  N           1.52716100680502     -1.34541483096937      0.92569467558875
  C           0.48848353457658     -1.58295598816975      1.75305672874720
  C           2.15519019453835     -2.36423221289427      0.29425176608690
  C           0.00519842676138     -2.87173803251247      1.94636279660310
  C           1.72221304174783     -3.67222314608074      0.46714045335236
  C           0.62958695882578     -3.92662927074269      1.29336489527540
  H          -0.83273787470583     -3.03799266181404      2.61634437513580
  H           2.23376344688683     -4.47950834151627     -0.04763805239179
  H           0.27526737026486     -4.94419909140832      1.43050828570446
  N           0.21880980904527      0.85611955091986      1.71822755847497
  C          -0.12022749472541      1.98223737671549      2.61103364362679
  H          -1.15746386091967      1.83558103550484      2.96478367493281
  H           0.52402855229189      1.95636125726081      3.50715313709655
  C          -0.02579786715284      3.34504136890750      1.95415831132448
  H          -0.48171063875010      4.09961116075640      2.60529710515258
  H           1.01090870627457      3.63795344450088      1.77450493877528
  H          -0.56440257304310      3.35425917069006      1.00308361322819
  C           2.76970569676300      2.38096230869448      0.58561128871158
  O           3.28666150999433      3.42530118807082      0.48188916628961
  C           0.01156882755662     -0.37901430201173      2.48967114811596
  H           0.59650263613329     -0.33764829296144      3.42963220503802
  H          -1.03998941343951     -0.50089615978762      2.78278801365873
  C           3.30491693984486     -1.99423486848731     -0.59454220112515
  H           4.05416561341512     -2.79365623510504     -0.61980647092640
  H           2.92121623773032     -1.88300140437629     -1.61839197228518
  P           4.00076298844185     -0.31724655986187     -0.12799865840037
  C           4.81701766207862      0.26173592841527     -1.75573690392500
  C           3.68684742847935      0.80737481901263     -2.63815439609515
  C           5.79321190841061      1.41121355946401     -1.47249967336929
  C           5.52860780080537     -0.85192699806888     -2.53731183858761
  H           2.94161302522419      0.03886689097803     -2.86764359251997
  H           3.17517892586061      1.65124220062363     -2.16645552464306
  H           4.11311193924525      1.14879426818843     -3.59068005179328
  H           6.70072099084063      1.07427044938405     -0.96524377238182
  H           6.09914674338060      1.85693190079514     -2.42800583390895
  H           5.32907530839437      2.20172828348261     -0.87364113435746
  H           5.92880071087478     -0.42269541571670     -3.46562307032463
  H           6.36655848522875     -1.29298645306862     -1.99637158510754
  H           4.84345842038440     -1.65589369149305     -2.82579212639995
  C           5.35485032267350     -0.74148951999653      1.15620307086782
  C           5.80578795893800      0.54637530268777      1.86135379404628
  C           4.71310820453258     -1.66512721217571      2.20567638742537
  C           6.57613303568077     -1.46608047844982      0.57980092978302
  H           6.30412721716344      1.24529942127159      1.18498937850446
  H           4.96013873550764      1.06451143259894      2.32342562615342
  H           6.51972347403685      0.28579614290254      2.65365669962929
  H           4.45583916629055     -2.64675379827809      1.79335832485474
  H           5.43797549750932     -1.82983397972222      3.01318776594001
  H           3.81489668095917     -1.22280701105657      2.64648607587359
  H           7.22527596726019     -1.77170275077156      1.41124832709793
  H           6.30219005647781     -2.37482316931501      0.03277828078643
  H           7.17300254477292     -0.82718088722959     -0.07549714570555
  H          -1.03716541816263      0.81948258137702      0.82729982423161
  Ru          2.11775907077234      0.67283318375535      0.75643107046596
  H           1.09634373031517      0.73816674328312     -1.14178924608389
  H           2.79477337856391      0.66325570815727      2.16970939772435
  N          -1.35953623730697     -0.86350014499109     -1.22997733388261
  C          -0.25016172782040     -0.68753652901271     -1.97573151464908
  C          -1.93043032452315     -2.08518851124768     -1.12735079164309
  C           0.31687118110682     -1.73635118810246     -2.68674487463324
  C          -1.39786545120002     -3.17240839316595     -1.81172746215897
  C          -0.26906059469065     -2.99485263705701     -2.60627281941265
  H           1.18702095066188     -1.55957064806198     -3.31136557019198
  H          -1.87278148451346     -4.14496074343506     -1.72548613407937
  H           0.14485835941433     -3.83083364968214     -3.16283099172468
  N          -0.75742028019679      1.66056650508075     -1.70244841262085
  C          -0.21591339259794      3.00578986983344     -1.81379398490800
  H           0.51264102031197      3.19691338501470     -0.99585448334691
  H           0.37056233850046      3.08112547494264     -2.74977391799067
  C          -1.27304586296115      4.09555252314680     -1.82328520857775
  H          -2.00811325923641      3.91179066895033     -2.61587615003046
  H          -0.80513047040599      5.07014341004757     -2.00436307662722
  H          -1.80990293032814      4.14859131287726     -0.87303559138903
  C          -2.96273188347406      2.33036373164355      0.42634315979273
  O          -3.50869413624524      3.18113898850704      1.02907988862756
  Ru         -2.18621030017826      0.90862827648213     -0.42124624888414
  C           0.26500959347912      0.71432373081767     -1.96220259335862
  H           0.84233975202330      0.92496801200489     -2.87924493694389
  C          -3.12568437641663     -2.19357028790861     -0.22901440626082
  P          -3.90603021832963     -0.51047781623545      0.05797233562601
  C          -5.21765579745869     -0.40218641892436     -1.34415147321029
  C          -4.47479526051366     -0.71132655380208     -2.65536973016214
  C          -5.72913480002684      1.04380083052081     -1.43376372990750
  C          -6.40132119815267     -1.36597888149352     -1.22660668522850
  H          -4.14085460329999     -1.75319146657195     -2.71261086465744
  H          -3.60439534434934     -0.05824477785642     -2.79126217977661
  H          -5.15789610922357     -0.53883233422327     -3.49746421338666
  H          -6.28193428767747      1.35550915401638     -0.54390359776388
  H          -6.40601931817617      1.13230001296037     -2.29433856040518
  H          -4.89848820862417      1.74376904537957     -1.57687559257191
  H          -7.00187016564957     -1.30506628449289     -2.14486099724456
  H          -7.06315931836977     -1.11497892427590     -0.39359581180447
  H          -6.08047174651245     -2.40812707897128     -1.11846348447903
  C          -4.79970331235569     -0.76165808832549      1.73142690315958
  C          -5.82720850967044      0.35798994735243      1.94024408445093
  C          -3.72345590812194     -0.62633804341798      2.81542845832668
  C          -5.47332534262672     -2.13015433068145      1.90232320239268
  H          -6.69650364537539      0.25135302356721      1.28609237985769
  H          -5.38679216193384      1.34781866160849      1.77979877869078
  H          -6.19034835912471      0.31957886384459      2.97591213559233
  H          -2.96839847472587     -1.41624707527035      2.73351877439186
  H          -4.19306144517185     -0.72010921946939      3.80390777019281
  H          -3.21716503155681      0.34207002527742      2.75795839992433
  H          -5.90991978093452     -2.18294684728217      2.90918727491959
  H          -4.75816733983554     -2.95545534900972      1.81983899392348
  H          -6.28064102383458     -2.30441351178031      1.18981210349303
  H          -2.77070430830371     -2.53205047160354      0.75527155044737
  H          -3.82458021112741     -2.95576616188082     -0.59306525386908

110
f2-TS
Solvent-corrected electronic energy = -2652.991995836328
Thermal correction to Gibbs free energy = 0.85786041
Imaginary vibrational frequency: -342.71
  N          -1.67859966995958     -1.28870963615775      0.12480331415701
  C          -0.59932617123338     -1.60273206526248     -0.62736224669401
  C          -2.44711481645649     -2.26500161207639      0.65863097430985
  C          -0.16181698347833     -2.92431944116797     -0.72114870559429
  C          -2.04094078418106     -3.59272353280886      0.61634907110767
  C          -0.86471720871296     -3.91960118100533     -0.05810155445011
  H           0.68775176366751     -3.17235861829478     -1.34808854014247
  H          -2.66167542057997     -4.36111567594762      1.06619109674709
  H          -0.53941504614552     -4.95412797177216     -0.12017089342219
  N          -1.02600901675621      0.46801678442542     -1.66447985959772
  C          -0.59164923580704      1.44772452483982     -2.64128992268183
  H          -0.09615650622102      0.93439302393505     -3.48556798776265
  H           0.20096970561564      2.07680764554215     -2.18240237851489
  C          -1.71387563134018      2.31700931888129     -3.17818051823859
  H          -2.20561215675405      2.87702193874658     -2.37865613977788
  H          -1.31924490814232      3.03351881232521     -3.90745223569376
  H          -2.47365154771464      1.70522238175823     -3.67811880730936
  C          -2.75430346984655      2.51033530809703      0.06000954921791
  O          -3.04158927475445      3.64822481464513      0.06801261853298
  Ru         -2.27602579830347      0.74699450873915      0.11068137611601
  C          -0.08761480604716     -0.48641807600203     -1.45139960060678
  H           0.49911450996201     -0.81726741000961     -2.31660848634159
  C          -3.78666634260719     -1.81494789292022      1.14969552379219
  P          -4.35687606888472     -0.40999364732370      0.01485305562320
  C          -5.87097789440957      0.31853010428049      0.93158425908224
  C          -5.49771984868833      0.58322437942934      2.39892212781303
  C          -6.21191038618971      1.67257635267994      0.28914402024118
  C          -7.10921911340725     -0.58531400816205      0.92313457219316
  H          -5.37902853366580     -0.34257052478554      2.97162851040852
  H          -4.58164363700998      1.17296628860045      2.48860843626368
  H          -6.31632053714944      1.14859699064886      2.86292810553986
  H          -6.49546562171974      1.58564994754774     -0.76231600953742
  H          -7.06056859812835      2.11673765430668      0.82601640219784
  H          -5.36967872371762      2.36641868638482      0.35741701487294
  H          -7.87896047615610     -0.12940886784222      1.56037178726296
  H          -7.54216025311492     -0.69712486929146     -0.07362744499447
  H          -6.89673441343953     -1.58026540409701      1.32916608569629
  C          -4.95353916502133     -1.35073655456491     -1.56461203313299
  C          -5.77312258002634     -0.38796910409013     -2.43350258360882
  C          -3.68852426677022     -1.72406719831542     -2.35679512997235
  C          -5.74005408830356     -2.64433052773424     -1.31671897038039
  H          -6.75846090453612     -0.17333648657362     -2.01130632885998
  H          -5.24511529046921      0.56089040588456     -2.58738987960591
  H          -5.93181450124774     -0.84290061839030     -3.42023409228601
  H          -3.10851899660196     -2.50866020717367     -1.86006444034957
  H          -3.99337715839251     -2.11658722437416     -3.33634906163387
  H          -3.03259724980745     -0.86191889993787     -2.51343269720073
  H          -5.98907312299609     -3.09458840585200     -2.28799872433561
  H          -5.14285175199897     -3.38074752134771     -0.76864873005474
  H          -6.67733857842703     -2.49283942224423     -0.77975119646307
  H          -4.48073870583931     -2.65723215909121      1.23351477926067
  H          -3.68163377091202     -1.35219066028004      2.13767992971389
  H          -2.66644395373672      0.75689895433353      1.67174203635985
  H          -0.87529209396733      1.12123362002298      0.81099674032013
  N           1.92176466342864      0.03720566832215      1.69143534120496
  C           1.15741605032519      0.74754153627859      2.54185503556171
  C           2.16450886329493     -1.27341546306690      1.90617017384686
  C           0.56028841054776      0.14870416602890      3.64155825623076
  C           1.60478220586498     -1.92008836795740      3.00304127190050
  C           0.78598069753832     -1.20426872110021      3.86953745600824
  H          -0.07606209305579      0.73379071383334      4.29739649924874
  H           1.80151695736118     -2.97569119918425      3.16230845914114
  H           0.32649769082710     -1.69931850646793      4.71987364339810
  N           1.15867564886731      2.50814403816138      0.79217207093280
  C           1.37437454263597      3.96537840467912      0.59525038746559
  H           0.74164714474799      4.51634297798326      1.31002378258782
  H           2.42235052508326      4.18178430104184      0.83585758578974
  C           1.03601310852129      4.41732813746752     -0.81132578189897
  H           1.17866844445837      5.50036199714690     -0.88792535574007
  H           1.67590962976988      3.93889360064841     -1.55676885822293
  H          -0.01118855948212      4.20136296381439     -1.05307906943275
  C           3.13996241235021      1.82081013615234     -1.60245938106344
  O           3.54310909782510      2.29418009970455     -2.59468615935379
  C           1.08134866539531      2.21607558929749      2.24797078239998
  H           1.95150773691939      2.69581328861677      2.72128531178570
  H           0.17277315888548      2.64838364599564      2.68958889090326
  C           3.02292744161368     -1.97677342984685      0.89404148531973
  H           3.63485078527501     -2.75164164441865      1.37033966657719
  H           2.35848301855771     -2.48610105865627      0.18269134899731
  P           4.00378036969884     -0.74342030621405     -0.12187153892177
  C           4.37664864988792     -1.68337037151013     -1.74094334282852
  C           3.12284746738094     -1.57482532502941     -2.61625331088379
  C           5.53205699612412     -1.00447631935179     -2.48859382905123
  C           4.68070049533819     -3.17491293848208     -1.53904560981149
  H           2.25717735114298     -2.03354749264466     -2.13357576267022
  H           2.87302960921733     -0.53581954180593     -2.84722219914795
  H           3.30021692655107     -2.10949012715194     -3.55866253569472
  H           6.49905164780384     -1.17008510167771     -2.00775857706312
  H           5.59232197495076     -1.42847896965075     -3.49932866694527
  H           5.37124329582144      0.07391058680413     -2.59296926385842
  H           4.85434376007767     -3.63048676857851     -2.52305233728519
  H           5.56972958120449     -3.35764475675923     -0.93438763324611
  H           3.83881927622184     -3.70658231462083     -1.08294213753466
  C           5.62278144391987     -0.53951298363016      0.88340383150195
  C           6.41794352792836      0.66132392428764      0.35115723513929
  C           5.22166497626024     -0.24002435949824      2.33803875409804
  C           6.51704456603741     -1.78501684876461      0.89385045952564
  H           6.80524628093121      0.49795471635954     -0.65718122573677
  H           5.80550162993376      1.56810214770535      0.34160717113516
  H           7.27772225018908      0.83623179104447      1.01107802281666
  H           4.73322074848605     -1.09396421153701      2.81952413075322
  H           6.13258846241143     -0.02069672587639      2.90954215933355
  H           4.56321857872966      0.63065334745638      2.40743077581155
  H           7.34368569501234     -1.61348463729150      1.59610900189074
  H           5.98387202063720     -2.67906413443955      1.23519208916708
  H           6.96320674230427     -1.99200102472813     -0.08172933049493
  H           0.23517924193119      2.25946114730038      0.41030253093137
  Ru          2.57404512939325      1.03140778107344     -0.04520578500313
  H           1.07726088505100      0.08183012644820     -0.77100564552123
  H           3.67749690239842      1.88182884513222      0.78109703841813

110
g2
Solvent-corrected electronic energy = -2653.030991299039
Thermal correction to Gibbs free energy = 0.86317126
  N          -1.50242661055308     -2.12741924284909     -0.78923748553833
  C          -1.04235447502433     -2.52069981794735     -1.99435707765478
  C          -2.23766033047363     -2.97331660068417     -0.03426941037658
  C          -1.22772659541586     -3.82547516373420     -2.44053525994661
  C          -2.45336207641164     -4.28762112329839     -0.42971451622430
  C          -1.92660757241112     -4.72346392825465     -1.64258877682718
  H          -0.84368315476565     -4.11752999786381     -3.41324694101597
  H          -3.04873142106201     -4.94700480891955      0.19405869248303
  H          -2.09324726289061     -5.74374651638975     -1.97659354932871
  N          -1.01337815605122     -0.12215612054146     -2.55534440653786
  C          -1.97427431771721      0.14099411560502     -3.61777392291827
  H          -2.77857423027595     -0.62441168914730     -3.68335959024983
  H          -1.46168928871394      0.08815153887068     -4.60135519612568
  C          -2.61704476064680      1.51177584706906     -3.49630704956088
  H          -1.85298374683093      2.29925946165802     -3.48303756053800
  H          -3.29034442302567      1.70102681009397     -4.34074844491639
  H          -3.19270813693840      1.59596917425917     -2.56859981288255
  C          -1.63218644064597      1.78290443275323     -0.34454850164109
  O          -1.89103477779980      2.92666562508612     -0.39948430187012
  Ru         -1.35646745062758     -0.01667953989906     -0.37639628810718
  C          -0.37383849963258     -1.42017018968400     -2.76524908718543
  H          -0.31670252124476     -1.70804909611150     -3.82855526439931
  C          -2.84522910000375     -2.35479797652495      1.18203979650567
  P          -3.26059804327051     -0.56574782077364      0.78326529778448
  C          -3.51659320831370      0.21292334366844      2.52187768732137
  C          -2.45120887918570     -0.30671270487329      3.50078236974702
  C          -3.34862672292199      1.73481388296458      2.40506233495468
  C          -4.88262129692217     -0.10260622065701      3.14402941205467
  H          -2.64012497687484     -1.34029417007857      3.80899371873487
  H          -1.44000971662711     -0.23728223500104      3.08846743906262
  H          -2.48766378035200      0.31394235375176      4.40543160333472
  H          -4.01082335829776      2.17967791005428      1.65697553909002
  H          -3.58285913896059      2.19233401138279      3.37543767610920
  H          -2.31983338807491      1.99716783516781      2.14472874779902
  H          -4.89180532275763      0.28873422585538      4.16991514115430
  H          -5.70856355102024      0.37344001046433      2.61163063325503
  H          -5.07107409631100     -1.17932764111489      3.20439402152932
  C          -4.96092262330316     -0.66832514439182     -0.12319243239899
  C          -5.50737834359861      0.75560511809847     -0.28739042202585
  C          -4.64094567298116     -1.21510686045763     -1.52144579762018
  C          -6.02425608283743     -1.58444737474926      0.49648576137171
  H          -5.85215550500158      1.18749791955764      0.65631405477872
  H          -4.75303240699994      1.42464579802053     -0.71849478195550
  H          -6.36415293404404      0.73674778313720     -0.97403305869754
  H          -4.32684902934842     -2.26435331258297     -1.49471207924488
  H          -5.54318334202507     -1.15432484205276     -2.14430753282831
  H          -3.84966790418809     -0.63196286466367     -1.99490383441578
  H          -6.86246566911601     -1.66338231278337     -0.20947069734361
  H          -5.64949534318751     -2.60098653960911      0.65667610398294
  H          -6.43153718730666     -1.21333457909622      1.43662033794069
  H          -3.68253844785133     -2.94583565944477      1.56538766778582
  H          -2.08182221300999     -2.30225575541090      1.96773435543943
  H          -0.92285884481955     -0.05247486117262      1.17155670790789
  H           0.44878676971738     -0.13823630694091     -0.40956863865253
  N           1.53037933795214      2.15055250142884      0.36226988442735
  C           1.17036696673072      3.20254949872281     -0.38592013239207
  C           1.47380318703482      2.21185571382823      1.71130890886366
  C           0.78374791230468      4.40378481085860      0.19658157573341
  C           1.09569160711494      3.38720634922575      2.34747909571681
  C           0.75974005478579      4.49859902759193      1.58003889054155
  H           0.49100176426689      5.23938348688897     -0.43127383344248
  H           1.06023854751003      3.42382717707159      3.43179825208993
  H           0.46204304404353      5.42555588403477      2.06113956930610
  N           1.37383955502952      1.61060609881870     -2.32642010284953
  C           2.05980602211081      1.63175734665868     -3.64899972833319
  H           1.60982105835119      2.42937378585652     -4.26473030451596
  H           3.10792366090059      1.90368933071624     -3.47165181076537
  C           1.97626056407228      0.32771172571072     -4.41418457962692
  H           2.51750978742333      0.43723603510073     -5.36041615099403
  H           2.42908789480398     -0.49867991371066     -3.86180619145120
  H           0.93945263489181      0.06990519635505     -4.64674386094391
  C           2.88725635433178     -1.07463341096813     -1.45144490107121
  O           3.40176600807609     -2.02921862316100     -1.89678833905276
  C           1.25728983044455      3.02301834009523     -1.87288201331762
  H           2.16346575686199      3.55073671223123     -2.20551449890763
  H           0.40509841888370      3.52414248316512     -2.35578361416024
  C           1.78715192206824      0.94712347596948      2.45257719481487
  H           2.17729698941627      1.15537724874478      3.45479758513239
  H           0.84073106403255      0.39859847205576      2.57079241209281
  P           2.87423466885401     -0.17766632382835      1.42873685305929
  C           2.51452730842132     -1.91212588154622      2.15029146358795
  C           1.21663642198550     -2.42029642233799      1.50683518975679
  C           3.63766002479623     -2.88591344090228      1.76751500195438
  C           2.31393153712898     -1.91015414438506      3.67302578397128
  H           0.37195702284918     -1.75062633587447      1.69346628055176
  H           1.31609782888747     -2.52584185217344      0.42319414853591
  H           0.97913986577994     -3.40469510388290      1.93283933986702
  H           4.57261971241752     -2.68448548482527      2.29590899220774
  H           3.32341391908624     -3.90332572213247      2.03490900331143
  H           3.83378597631017     -2.87547672988380      0.69031823990967
  H           2.11663001592546     -2.94059472617625      3.99764770724538
  H           3.18450138027159     -1.55560909990416      4.22682848542225
  H           1.44773488984580     -1.30929544716814      3.96957955080830
  C           4.64645508288938      0.36407030196157      1.90971046136343
  C           5.65127732644646     -0.23944123267410      0.91788469062156
  C           4.70207012147593      1.89608856201892      1.77995408843147
  C           5.05450253033934      0.00682586242076      3.34374681345264
  H           5.69761917493807     -1.32984457786309      0.97467264321707
  H           5.40485276495142      0.03943947906985     -0.11105063896582
  H           6.65283952230831      0.14770269329752      1.14694343517847
  H           4.10047384375950      2.39728651515912      2.54557634982994
  H           5.74214813776575      2.21878598699723      1.91762171187680
  H           4.37229583976535      2.23432422442196      0.79300112958214
  H           6.03106807644494      0.46439700348382      3.55156668731932
  H           4.35001706848636      0.39951644000391      4.08498071874049
  H           5.16424713226661     -1.06900936281907      3.49859799217403
  H           0.42374493926834      1.17072398474935     -2.45739888268874
  Ru          2.18712955613547      0.42311233761353     -0.66369977764037
  H           0.66413884091868     -1.36893354138933     -2.38669888012968
  H           3.60091903214333      1.15882559337214     -0.94266430528866

110
f3-TS
Solvent-corrected electronic energy = -2652.970849095623
Thermal correction to Gibbs free energy = 0.86051021
Imaginary vibrational frequency: -508.23
  N          -2.05936783662680      1.19820979018004     -0.08254981346046
  C          -0.82201862655802      1.73164716112777     -0.21988427426179
  C          -2.88071959530026      1.64076931489110      0.90131221098014
  C          -0.44282641516380      2.85097097828860      0.52004287199505
  C          -2.53140475079420      2.72618696455289      1.69170777169004
  C          -1.30989588249230      3.36547821378446      1.46916542538037
  H           0.53695157477022      3.28343059606113      0.35752201284653
  H          -3.21159649564276      3.06942734772092      2.46503644694041
  H          -1.02793901469047      4.23205646461404      2.06022110336643
  N          -0.36193093454746     -0.20937172610513     -1.51769175117013
  C           0.47949775483977     -0.76506594642284     -2.56324044297035
  H           1.50383668646253     -0.83927468312086     -2.14053792312604
  H           0.56712518964702     -0.05363203369515     -3.40707243168663
  C           0.04133196183580     -2.11667376422103     -3.09222167587838
  H          -0.18476923994442     -2.81255875687744     -2.27772166160214
  H          -0.85138951407834     -2.02505937265313     -3.71597694252384
  H           0.84038647230003     -2.55237464672226     -3.70329834241515
  C          -3.05512156751390     -1.90481597265721     -2.35999806404583
  O          -3.36384639004913     -2.83687592882536     -2.99932998799160
  Ru         -2.61804453373123     -0.44679182366426     -1.35633094504192
  C           0.06696610943914      1.02668573886354     -1.16740234314158
  H           0.47219789080604      1.66938986297299     -1.96404136616228
  C          -4.14245719476671      0.85668207902908      1.08333529874666
  P          -3.80594388321169     -0.94841562210121      0.64930954052640
  C          -5.56449144448518     -1.69462574931208      0.50857351199619
  C          -6.38159350533201     -0.89735635200192     -0.52132617924160
  C          -5.45903259440548     -3.13484032616819     -0.01897733694718
  C          -6.33719000794672     -1.68314151253132      1.83331764056487
  H          -6.56377098520664      0.13698700899194     -0.21306154223920
  H          -5.90477531624937     -0.88880177887968     -1.50409312207629
  H          -7.36164133412094     -1.38152413018254     -0.62195288164722
  H          -4.98151274425026     -3.81520003383192      0.68802907320283
  H          -6.47161903391696     -3.51506116447295     -0.20756063440774
  H          -4.90740131843769     -3.17639888946253     -0.96191212445389
  H          -7.35957580306367     -2.03835492024699      1.64741970432478
  H          -5.89793544952844     -2.34716743410865      2.58132465232049
  H          -6.41449994576781     -0.67638609378072      2.25873534531399
  C          -2.98070060003891     -1.60556980726991      2.27358541403873
  C          -3.05466966058309     -3.13593801081431      2.32851491044184
  C          -1.49774668124152     -1.23016159389720      2.15025158017859
  C          -3.50995754431098     -1.00104573004847      3.58001952676324
  H          -4.05489346203120     -3.50094834105238      2.57475173481327
  H          -2.73938544580077     -3.58891627479678      1.38084598459165
  H          -2.37410523733853     -3.49846358329941      3.11088272970241
  H          -1.34449980792806     -0.14521234736649      2.16413102292102
  H          -0.95595684700599     -1.66065129937808      3.00302434073228
  H          -1.07574843169652     -1.62848217667540      1.22144812383325
  H          -2.98824843949739     -1.47197063950859      4.42541374062583
  H          -3.30784932184007      0.07372439763088      3.63718828767564
  H          -4.57963109449101     -1.15685367995767      3.73174339936558
  H          -4.57081603151476      1.02162255741582      2.07643916996965
  H          -4.87527862993735      1.19328072927992      0.33992906250325
  H          -4.05877163383258      0.13110384276882     -1.69371150891713
  H          -2.41141282176502      0.42288179194703     -2.73457412656142
  N           2.49264362957018      1.90494699991031      1.76936949763355
  C           1.87709306872554      1.34751074916665      2.83298353125471
  C           2.73271817350332      3.23697387869666      1.74201104607282
  C           1.42431339701014      2.11581474936397      3.89469215205682
  C           2.33195746705599      4.04861482237121      2.79652911054264
  C           1.65705947831468      3.48728771525809      3.87653172934710
  H           0.91222518555127      1.64161654554094      4.72621963083972
  H           2.53592714764182      5.11429821066342      2.75812476375178
  H           1.32168214834884      4.11258092474295      4.69843523870673
  N           1.76837011928025     -0.69865010434291      1.43697447082537
  C           1.99713101058402     -2.17003338515265      1.48812317252378
  H           1.39611966242820     -2.59333447706417      2.30954580563865
  H           3.05498652947761     -2.32369176426048      1.73028133726121
  C           1.62797848281372     -2.85782456147441      0.19044994741152
  H           1.74538434528494     -3.94022795136673      0.30653476698911
  H           2.26600195629112     -2.53447464866293     -0.63509873774002
  H           0.58547273036320     -2.65806194715725     -0.07899939115734
  C           3.75088193765732     -0.49770461701754     -1.08536335156611
  O           4.28098115826655     -1.16774391049289     -1.88622257863264
  C           1.82414533616125     -0.14866258356882      2.81586484868049
  H           2.76257838165988     -0.51591150736974      3.25875299097972
  H           0.99645590946207     -0.51736962870123      3.43630559738625
  C           3.39200641304986      3.77263637556398      0.50629470618679
  H           4.02579201472143      4.63532561989743      0.74042040422034
  H           2.60616126978469      4.13650485987935     -0.17091264824250
  P           4.28818742657283      2.41688845427397     -0.42784684007546
  C           4.22970765429514      3.04099309427558     -2.23148359882326
  C           2.82341731218622      2.71831438682955     -2.75391201467101
  C           5.24328111487410      2.26744863817674     -3.08502532664216
  C           4.45987930602649      4.55123261215365     -2.38787251300437
  H           2.04184610258367      3.22416525507726     -2.17548880104581
  H           2.62601115009720      1.64281089887944     -2.73133778917640
  H           2.74194746801172      3.06702686282565     -3.79162589818512
  H           6.27678316839892      2.54042430040020     -2.85665423469296
  H           5.06742695910565      2.50559057644980     -4.14207468775655
  H           5.13251079502933      1.18443952382997     -2.96879607825609
  H           4.34688003771560      4.80789110304534     -3.44946027012219
  H           5.45656023372006      4.87089055795142     -2.08214736496162
  H           3.72233975465270      5.14374636335913     -1.83683689907209
  C           6.07388281820587      2.52511331111655      0.24936159759611
  C           6.84683945988285      1.26454820415671     -0.16389979379849
  C           5.97486910502439      2.55203202203927      1.78421840778634
  C           6.84539189053034      3.77274636257401     -0.19397861079861
  H           6.95835358132565      1.17505152858891     -1.24777237739238
  H           6.35303764677448      0.36057135276184      0.20467456482001
  H           7.85361268980683      1.30675738823836      0.27180205187516
  H           5.54841605261972      3.49021180373068      2.15550348729368
  H           6.98719413856895      2.46701921534884      2.19959360260458
  H           5.38308767841331      1.71533926281553      2.16862355284809
  H           7.79702663969902      3.80639655705153      0.35300145894000
  H           6.30773210030610      4.69934843121049      0.03498493383862
  H           7.08743685215801      3.75972432904941     -1.25944299190842
  H           0.82805666341485     -0.54966229815119      1.06322739226468
  Ru          3.08287621901495      0.59903130904503      0.23011238480600
  H           1.39665277386310      0.98350797645389     -0.55087205843574
  H           4.29731459712581      0.08256544897818      1.18130114104836

110
g3
Solvent-corrected electronic energy = -2652.997250580273
Thermal correction to Gibbs free energy = 0.86318644
  N          -3.21877381922555      1.06151863859418      0.76864989677296
  C          -2.15473711776965      1.84778831282378      1.01594070406831
  C          -4.21045900081589      0.94899103642589      1.68362952983466
  C          -2.09825503196974      2.64488035064206      2.15476040783530
  C          -4.21442312238149      1.73699330018871      2.82951531213611
  C          -3.15557603152284      2.61123793946525      3.05680925951376
  H          -1.23027415945648      3.27348639422532      2.32640359728993
  H          -5.02745537010736      1.64393392436218      3.54290749715638
  H          -3.13992641411300      3.23250707015646      3.94795536273442
  N          -0.92989835684076      0.37978509329435     -0.50094813719728
  C           0.03163454189969      0.37954285835992     -1.52905575380500
  H           1.13860320415616      0.47781826965648     -1.07858593700015
  H           0.02256409270172      1.30376560027726     -2.14197646263766
  C           0.03105522977541     -0.83161984090102     -2.44371541547702
  H          -0.20765120373654     -1.74407436646937     -1.89473914362289
  H          -0.72808529269647     -0.70272006230946     -3.21903013362748
  H           1.00289311797712     -0.96450254182948     -2.93120820931244
  C          -3.09003130713640     -1.30494895438369     -2.41110658695155
  O          -3.11286508738075     -2.00052378604416     -3.35616863330321
  Ru         -3.12810898801808     -0.20479683803393     -0.95940283482594
  C          -1.07440650952240      1.75788544828614     -0.01237848759004
  H          -1.35613134035693      2.43549427041774     -0.84952130858561
  C          -5.20366555002963     -0.13516595349797      1.41493959243858
  P          -4.25327220111828     -1.56898833511588      0.62653906946282
  C          -5.63685234057051     -2.73892738278178      0.00669147530700
  C          -6.57051638007502     -1.96080416603208     -0.93454659544575
  C          -4.99587875323863     -3.86759157981181     -0.81759976044120
  C          -6.49080138110775     -3.34329200313117      1.12705050581500
  H          -7.11728724289670     -1.16280386934935     -0.42180472230047
  H          -6.02969911390873     -1.52407565305241     -1.77715077040885
  H          -7.31606870580751     -2.66281919768567     -1.33068267460738
  H          -4.39097438666479     -4.54457027104741     -0.21110832507499
  H          -5.79330791367307     -4.46412890353567     -1.28040186708719
  H          -4.36749155553337     -3.47084163111446     -1.61957143287883
  H          -7.31578754943468     -3.91064534120888      0.67533665318289
  H          -5.92638336655181     -4.03994884408074      1.75153028173514
  H          -6.93612724962042     -2.57519354462704      1.76912380716711
  C          -3.42933992395939     -2.36074320737132      2.19731473677279
  C          -2.94033801064367     -3.77529610308300      1.86326654133282
  C          -2.19017593441498     -1.49915182514531      2.48989720613315
  C          -4.27793362380198     -2.38852563514920      3.47484461926962
  H          -3.75839846501574     -4.50008968026713      1.82753572649272
  H          -2.40901885321841     -3.80483539263003      0.90469635872185
  H          -2.24051224946090     -4.11096518975607      2.64119092410185
  H          -2.45716777000837     -0.50230519042577      2.85490504074970
  H          -1.59995773195695     -1.98900005439223      3.27637652764813
  H          -1.57266408260519     -1.37852599484753      1.59496502284042
  H          -3.69586672976031     -2.86727717384530      4.27566922758623
  H          -4.52147868107264     -1.37826921117680      3.81982428041072
  H          -5.20859803850881     -2.94872902449299      3.37185041864661
  H          -5.77329466703758     -0.38451168371647      2.31522510931229
  H          -5.90524568446196      0.19917377653392      0.64155516248880
  H          -4.64113581925732      0.10730096317889     -1.34514222196456
  H          -2.91642127168195      1.07733373326569     -1.96352402628650
  N           2.33276507513167      1.65137069694300      1.23716302671812
  C           1.62312748913306      1.36231510490955      2.34668637992864
  C           2.78639644486151      2.90760933539968      1.01960886946462
  C           1.32321673023068      2.33852235614217      3.28611576970598
  C           2.53225878983992      3.91764631252670      1.93868497275367
  C           1.78965809768664      3.63155399997132      3.08053646118176
  H           0.73832040432188      2.08177709888618      4.16386774991126
  H           2.90512137063239      4.91959453721857      1.75105715838251
  H           1.57535173253093      4.41338262478730      3.80309509535578
  N           1.20416442357290     -0.80519164104314      1.22185378941850
  C           1.18489831744461     -2.27160306139956      1.49923293671277
  H           0.54025264039410     -2.45961164631054      2.37109232718582
  H           2.20473754433972     -2.56881512306804      1.77009586494867
  C           0.67746194306688     -3.08426284457439      0.32722582424813
  H           0.66198382548688     -4.14426718445506      0.60217004520909
  H           1.31699619951899     -2.97275358978079     -0.55216931526895
  H          -0.34262123313657     -2.79097375044640      0.05674049780995
  C           3.29381329572448     -1.36541214259336     -1.11150328082369
  O           3.70111453352236     -2.24464562245106     -1.76239120253255
  C           1.25697782419681     -0.07863382852192      2.51568776757367
  H           2.03853979349328     -0.55359087811367      3.12731050431429
  H           0.30781225664917     -0.17042985328417      3.06377328691269
  C           3.51642190752190      3.14040162535355     -0.26767934005726
  H           4.25431637153449      3.94358626898763     -0.16580070319161
  H           2.78120968157961      3.47653023721876     -1.01233288948509
  P           4.23856202518976      1.54770913055101     -0.94126078311855
  C           4.27271592074375      1.87591419438689     -2.81796102601203
  C           2.83337391790099      1.68406294376727     -3.31703313697496
  C           5.16265866229822      0.83586358344547     -3.51097231883772
  C           4.72623911302039      3.29189999803998     -3.20156735110863
  H           2.12642880117094      2.37197761288289     -2.84070805338599
  H           2.48327773106587      0.66328846844443     -3.14649437544105
  H           2.80596760875905      1.88091479363627     -4.39644609431864
  H           6.22458779821342      0.98927810819191     -3.30112607047613
  H           5.02675771255015      0.92298935507414     -4.59657773875345
  H           4.89291113141340     -0.18677513427250     -3.22679101351563
  H           4.65345640748827      3.39121871258212     -4.29247728512881
  H           5.75953867856595      3.50444042189750     -2.92526419338567
  H           4.08508905954518      4.06582511910489     -2.76757222145710
  C           6.00546132893904      1.50991718272521     -0.22357597119908
  C           6.59101936557083      0.10263361472272     -0.41091701178223
  C           5.88873526684073      1.79361613430326      1.28376130410191
  C           6.95528505888714      2.54902807679540     -0.82860147942128
  H           6.69913526297952     -0.17112434916328     -1.46389752535266
  H           5.96949702967367     -0.65473675604115      0.07586762497756
  H           7.58890506934550      0.07022559446804      0.04524434312520
  H           5.59144830515983      2.82776198358614      1.48843798257939
  H           6.87325374984853      1.63981308413289      1.74352616081707
  H           5.18080689496044      1.11875997681871      1.77508382314321
  H           7.89518370248772      2.53397542168550     -0.26113372332348
  H           6.55473123474882      3.56660751591679     -0.76582157429190
  H           7.20425270499172      2.33141680468078     -1.87012224759635
  H           0.30722602196264     -0.53143419041921      0.73765508101708
  Ru          2.76883256775292      0.03651377582025     -0.04681303123052
  H          -0.13377771005537      2.16015569005670      0.40663783318852
  H           3.87821154148397     -0.43484336159889      0.98228493702305

110
f4-TS
Solvent-corrected electronic energy = -2652.963734152756
Thermal correction to Gibbs free energy = 0.86061693
Imaginary vibrational frequency: -773.84
  N           1.16947534365658      1.67610812846849      0.35448180896435
  C           2.02393488739138      2.42042719776497      1.09504014052553
  C           0.22432493571039      2.29427014922187     -0.39905005103308
  C           2.12492189207008      3.79700202962160      0.89331029232834
  C           0.25250913012259      3.66523445060947     -0.59754015791912
  C           1.25524190526027      4.42144049427739      0.01626483369139
  H           2.88038728971307      4.35735874325893      1.43466164871732
  H          -0.49945162634326      4.13405304475671     -1.22447791522015
  H           1.32030329967354      5.49154247163555     -0.15791899156037
  N           2.74454458911736      0.32457314246313      2.02565249011283
  C           4.06291373000428     -0.33112818933658      2.13761416333138
  H           4.67101732007485      0.18435243911861      2.89746617692597
  H           4.60362598526183     -0.21028824284938      1.18404963467769
  C           3.99130691369021     -1.81496381324056      2.45612660773953
  H           3.62160522984957     -2.37985665073671      1.59799025994342
  H           4.99121531263862     -2.19150184125307      2.70319044582832
  H           3.32477275700760     -2.02606974271341      3.30078654338227
  C           1.19479361958467     -2.25139081596449      0.90069458542830
  O           1.15341413557867     -3.39340497595213      1.16798344557301
  Ru          1.23313055572325     -0.46671600178713      0.53355554730038
  C           2.81713139314621      1.68302835451987      2.09551348860803
  H           3.81329046381147      2.12155230906475      2.25509599691267
  C          -0.86236829925182      1.39604338003405     -0.90357536365547
  P          -1.11001960310688      0.03488845578264      0.38222844536608
  C          -2.24691031585474     -1.22831580784618     -0.50107560313597
  C          -1.66399724206528     -1.58236735690462     -1.87851186944249
  C          -2.27854186962210     -2.51862158711896      0.33297453123998
  C          -3.67834540885194     -0.72457191478878     -0.72103110597485
  H          -1.69367682802452     -0.73878486051484     -2.57590090804307
  H          -0.63589815251638     -1.94586924602262     -1.81094395378033
  H          -2.27938455573402     -2.38208003650038     -2.31099042960362
  H          -2.69241411637188     -2.36863078968360      1.33275835890210
  H          -2.91007861869871     -3.25601060605723     -0.18007197491630
  H          -1.27953749172838     -2.94873814915099      0.43844665315191
  H          -4.21922788140212     -1.46476015965370     -1.32570200000950
  H          -4.22992226142593     -0.60927624510219      0.21462589217786
  H          -3.70453137079275      0.22481572243619     -1.26679572010183
  C          -2.12428827008909      0.95552992123448      1.74928791493820
  C          -2.71178767947590     -0.07947445856585      2.71782840613599
  C          -1.12296686549978      1.81750622731306      2.53405620384521
  C          -3.22875061437952      1.89839352196591      1.25218787139648
  H          -3.56389059494197     -0.61565748276995      2.29054482592271
  H          -1.96002524748438     -0.81382014527910      3.02916925753671
  H          -3.06538755459414      0.43408450787690      3.62194131265633
  H          -0.76263277711582      2.66741382409738      1.94656440244013
  H          -1.63135110411877      2.22013331765989      3.41737836443107
  H          -0.25595246942855      1.24285842478629      2.87206131236516
  H          -3.69318662918014      2.37628948955078      2.12634095086788
  H          -2.82568807115276      2.70296558581233      0.62838212644426
  H          -4.02269869469944      1.39712615489190      0.69795174173107
  H          -1.76316350697422      1.96671437443748     -1.14977530345943
  H          -0.52302811999173      0.88284756809941     -1.81107945570907
  H           0.84402670426247     -0.77057253723325     -0.98294851870636
  H           2.65669145663548     -0.62486910633133     -0.27288452347625
  N           4.16177978392929      2.35185537327588      5.17559189786949
  C           4.80940036490385      1.17411507165348      5.25466813664750
  C           4.84245815471057      3.50935029733912      5.01600538991498
  C           6.19246707404082      1.10573927177293      5.15474545177643
  C           6.22910940148793      3.49889171958487      4.92388590289886
  C           6.90884383774110      2.28568745211618      4.98912990588745
  H           6.69355521981865      0.14417012391691      5.20805942099916
  H           6.76642468293600      4.43363028317090      4.79803403731166
  H           7.99157323970209      2.26196077076693      4.91088187289654
  N           2.55040912362545      0.17325934718498      5.00744674293129
  C           1.67256893385005     -0.89994363441010      5.55531219868615
  H           2.21180154705235     -1.85970591381203      5.50076596302457
  H           1.49369634112016     -0.67490375933728      6.61328839502394
  C           0.37033563376109     -1.01300330989102      4.78935341932464
  H          -0.21300012976272     -1.85249083303924      5.18238356200446
  H          -0.23154475757925     -0.10638707068718      4.88648426705860
  H           0.55296037061333     -1.19583057414228      3.72276055441000
  C           0.25840107841488      2.29216493300797      5.61924864644879
  O          -0.87152538215309      2.33845316981640      5.92095056607247
  C           3.93282445810141     -0.01302923111781      5.52388975523869
  H           3.85267895267260     -0.12815267670455      6.61517951842277
  H           4.39142134564307     -0.93060504909188      5.12937333428611
  C           4.01840810058301      4.76241603242092      4.93647498671993
  H           4.57856814688571      5.62460059539579      5.31581297680854
  H           3.79345004996010      4.96258754826225      3.87875950425195
  P           2.35194472277268      4.50260190406618      5.76149972234848
  C           1.23702456541142      5.84151692888058      4.98335280069413
  C           0.76011249987002      5.27999082337248      3.64023001518478
  C           0.00052865808986      6.08200513397143      5.85956792758344
  C           1.96115764830678      7.16825503305278      4.71291555095064
  H           1.59796151281907      5.04898077517983      2.98171255630980
  H           0.17376141007546      4.36543583407393      3.76309396450747
  H           0.13687188428795      6.03155943438328      3.13691474267109
  H           0.23230117847733      6.61804475501158      6.78290675359296
  H          -0.71094905601123      6.69763728990425      5.29395282615203
  H          -0.50662920188909      5.14516775939134      6.11349233754393
  H           1.24780034381801      7.86595533254777      4.25448257748286
  H           2.34746234930067      7.64395752773339      5.61544784622935
  H           2.78873848950547      7.04582601921390      4.00633537446828
  C           2.69660264206122      4.95086941041108      7.59309069706319
  C           1.51775434696342      4.49390347876762      8.46503857850685
  C           3.94625321492676      4.17064119562423      8.03518418676460
  C           2.97191039259467      6.43999583526354      7.83338626697026
  H           0.59681484961877      5.04218159151837      8.25403335859879
  H           1.31835159343740      3.42597003927528      8.33366592754262
  H           1.77083071534744      4.66581580411993      9.51937289681728
  H           4.85355049400709      4.51758976668108      7.52945824449864
  H           4.09168988179823      4.33155012140724      9.11102921943102
  H           3.83577035423534      3.09505270073888      7.86934941834528
  H           3.27209759055082      6.57375273514260      8.88119938554334
  H           3.79192139282247      6.81667338961068      7.21228633351398
  H           2.09133471995148      7.06515710925026      7.66949829318497
  H           2.55575658772294      0.06087542384010      3.97653595920910
  Ru          2.07134038983803      2.28018448833330      5.33053479088112
  H           2.23969420691201      2.22883844563590      3.36693160363628
  H           2.19737985124816      1.95490570873769      6.90326933107029

110
g4
Solvent-corrected electronic energy = -2653.020413697658
Thermal correction to Gibbs free energy = 0.86074671
  N          -0.54903284664621      0.67280842449784     -3.43961453736546
  C           0.29131323425420      1.54816494003617     -2.85443134375993
  C          -1.78659309509072      1.06832572494131     -3.81607661856220
  C          -0.02248679239336      2.89653347441719     -2.75323209920386
  C          -2.15481868586021      2.40857760507100     -3.74051302055883
  C          -1.25059801767401      3.33681955901182     -3.23576264503187
  H           0.67371780610007      3.58072708932882     -2.27838603452451
  H          -3.14727442106128      2.71124925114803     -4.05946133584156
  H          -1.52049566119983      4.38699793746321     -3.17329268979927
  N           1.11922940613262     -0.38711332950472     -1.65551057492956
  C           2.28235825747010     -1.09999143182147     -1.08543807418769
  H           2.86028949860044     -0.42299797012843     -0.43058606073801
  H           2.92731725197905     -1.39330703158999     -1.92239154676593
  C           1.83223413114850     -2.31407650207207     -0.29508653161271
  H           1.24796592963108     -2.99253247524524     -0.92412019585498
  H           2.70323824317259     -2.85957727506572      0.08196531177726
  H           1.21715310854204     -2.01698328193286      0.56437185207863
  C           0.54169975349452     -3.14288964838942     -3.43096986470620
  O           0.89487773607169     -4.26036400308971     -3.44577581427783
  Ru          0.02331875991620     -1.39511257698412     -3.44896185272764
  C           1.50956390598881      0.91656985922120     -2.24792868160123
  H           2.25517676740278      0.70781786478288     -3.02810611003849
  C          -2.71308444223314     -0.03205427521914     -4.21880545624534
  P          -2.32506560264634     -1.55429358225343     -3.15750372984606
  C          -3.27051413275198     -2.95119431150154     -4.06624095631210
  C          -2.80055941149055     -3.02135285590403     -5.52848912242676
  C          -2.90995832152256     -4.29735774120117     -3.41608862950206
  C          -4.79225170165867     -2.76080300779141     -4.07039585512128
  H          -3.05253224608021     -2.12366125390385     -6.10183744598212
  H          -1.72410545950694     -3.19069144391062     -5.60405938616150
  H          -3.31446758580545     -3.86470472147816     -6.00783779936396
  H          -3.30705736579015     -4.40411282553635     -2.40540597120690
  H          -3.33450361545826     -5.10748985396303     -4.02332267675929
  H          -1.82609401902237     -4.44290007551523     -3.37753238381737
  H          -5.24671438263710     -3.56187218591531     -4.66869895927988
  H          -5.22873964532784     -2.81867007847405     -3.07091967337988
  H          -5.08591174830196     -1.80850787663205     -4.52595969921161
  C          -3.25789553167220     -1.14849819208312     -1.50983788292761
  C          -3.56211931820829     -2.42817231209880     -0.72095478057362
  C          -2.27813206496143     -0.32699282968757     -0.65686393226123
  C          -4.53717291998598     -0.31954494384967     -1.68297532945033
  H          -4.37889203636302     -3.01059420238862     -1.15435215386736
  H          -2.67798849347513     -3.07090957657999     -0.63941777092932
  H          -3.86376037271008     -2.15189604601924      0.29855221204835
  H          -1.95657125048651      0.59418019735163     -1.15358761510942
  H          -2.77433678761013     -0.04401628111710      0.28119436660636
  H          -1.39477200501336     -0.92038031636538     -0.39963696169000
  H          -5.01934514788142     -0.20179065716147     -0.70269480538284
  H          -4.31642933845135      0.68696806828106     -2.05437606113942
  H          -5.26619569143524     -0.77998417522613     -2.35330979923809
  H          -3.75488878354313      0.30060842420884     -4.20155495990978
  H          -2.46994447185390     -0.34370631298504     -5.24155624531534
  H          -0.42396208972188     -1.62894625626598     -4.95326489964295
  H           1.45603357867933     -1.03634196125093     -4.16942234565226
  N           2.53192591646853      0.14593829010170      2.68251747405744
  C           2.99926629664631     -1.11371893756430      2.78646616525129
  C           3.30623590416784      1.13590597684142      2.17955622140756
  C           4.31020173913211     -1.42121627275973      2.43674325335487
  C           4.62519377647102      0.88433573973058      1.83012538289479
  C           5.13436849932213     -0.40630973605845      1.97266776696363
  H           4.66911738163754     -2.44180565379621      2.52929035213791
  H           5.24007260117896      1.68621422646543      1.43342826928918
  H           6.16406434269798     -0.61818920910208      1.70004006338518
  N           0.64747869238304     -1.56304894601079      3.22318201254020
  C          -0.33632757618877     -2.53593130058541      3.69666490871686
  H           0.03124538778842     -3.55715083273014      3.49369169525490
  H          -0.47195755116164     -2.46887022762006      4.79202045321439
  C          -1.68310408032149     -2.37448016698131      3.00510166554966
  H          -2.40930506700177     -3.09590295219677      3.39842045758125
  H          -2.08726185720365     -1.36843264823345      3.15561117084837
  H          -1.57961263736903     -2.54101312756697      1.92686187648256
  C          -1.07116442194288      0.75921650098623      4.15217881461804
  O          -2.10194343626039      1.01226735715219      4.64606853817807
  C           1.99609320017760     -2.10753625654241      3.27778334917599
  H           2.28256773234012     -2.39411620905112      4.31149990193788
  H           2.09602446015205     -3.03422221232880      2.68196458841761
  C           2.62867069890830      2.45281929697820      1.93428430879399
  H           3.32655528369827      3.29003192606426      2.04066370133547
  H           2.30687690381431      2.45155797903580      0.88326384946160
  P           1.07207565124011      2.64420799476706      2.96548573775598
  C          -0.09542039934538      3.57059157213822      1.77416533189110
  C          -0.62779273090605      2.49431519739024      0.81447785796125
  C          -1.28611343455811      4.14077148725920      2.55563457058986
  C           0.55981238610205      4.68396355519680      0.94625591303190
  H           0.17559787444971      2.01083274423772      0.24545618367629
  H          -1.17214344116049      1.71469742694688      1.35639751510047
  H          -1.31087500123726      2.96171800436223      0.09326073303365
  H          -1.00286626696266      4.99445417284669      3.17767572422352
  H          -2.04519128086380      4.49082202153356      1.84372323089198
  H          -1.75525216897189      3.38338485656739      3.19272244424376
  H          -0.18484578772859      5.08232468285384      0.24362580717492
  H           0.90781931144013      5.51874360674745      1.55695645938857
  H           1.40433709118370      4.32279518234891      0.34993048870061
  C           1.63698889835917      3.78355619872831      4.38732352364757
  C           0.56890150767417      3.76639385174091      5.49036282708776
  C           2.92759622294732      3.17016473249438      4.95723767705381
  C           1.93017054038522      5.22811903335071      3.97141626568066
  H          -0.38669436153273      4.18076809551050      5.15772637623809
  H           0.38985578655137      2.74978230833824      5.85354946952409
  H           0.91803559817895      4.37358389694224      6.33575597654318
  H           3.77360395072829      3.26452047929101      4.26825720688739
  H           3.19448885432118      3.70574256204357      5.87728558430338
  H           2.80035257097369      2.11266540812424      5.21150977855227
  H           2.37750301476689      5.75846421459415      4.82283634387010
  H           2.64324198659443      5.28631202615226      3.14152912550248
  H           1.02322656631265      5.77144116149567      3.69314731084456
  H           0.47267128162343     -0.19379575621575     -0.89000704400379
  Ru          0.58867403278466      0.44460987652465      3.44311808556838
  H           1.95860094797049      1.59543152846303     -1.50458761043686
  H           1.12891709208380      0.77155781364578      4.87152959006009
