# Supplementary material for: Autocatalytic Activation of a Ruthenium-PNN-Pincer Hydrogenation Catalyst
Source: ACS Catal. 2024 Oct 23;14(21):16497–507. doi: 10.1021/acscatal.4c04475 (PMC11536344; doi:10.1021/acscatal.4c04475)
Supplement: Supplementary file 3 — cs4c04475_si_003.xyz [file cs4c04475_si_003.xyz]

104
Ru-imine
Solvent-corrected electronic energy = -2372.065068983275
Thermal correction to Gibbs free energy = 0.85011901
  Ru         -0.81678852709092      0.71640277251956      0.18793025377801
  P           1.52125578133382     -0.03041027738083     -0.24861470126927
  C           2.49667711445731      1.38122790459475     -1.05339453673124
  C           3.74182111798396      1.04169990893180     -1.89294666880811
  C           4.25104035377071      2.29423821994293     -2.61887703272624
  C           4.58187111930309      3.41592936244636     -1.63455433811218
  C           3.37315292047823      3.73997960872438     -0.75655021060728
  C           2.85332507284638      2.48588994271003     -0.04523605184907
  C           2.57545619985616     -0.65343338567442      1.19273986775124
  C           2.39429655326404      0.14738137659672      2.49180337103016
  C           3.05685671529039     -0.56921446342299      3.67338983218947
  C           4.53897882291853     -0.83547355502556      3.40853095703710
  C           4.72666337124485     -1.60973755469456      2.10384247457842
  C           4.07238491652399     -0.87751747392525      0.92511722902718
  C           1.79805719413735     -1.41360357421956     -1.49736058626388
  C           1.19496076975083     -1.07679086883729     -2.86888825078955
  C           1.52985534413245     -2.16015229653584     -3.89794140631144
  C           1.01337386303259     -3.52275743929451     -3.43472441865261
  C           1.55889479093286     -3.87063986559542     -2.04934652612896
  C           1.25568913287424     -2.76905491349912     -1.02651561035243
  P          -2.11977808203922     -0.80332962634231      1.39717308353932
  C          -2.53570612639191     -2.06322063549387      0.07728785156657
  C          -2.50018606232801     -1.44071562386848     -1.29043757599394
  N          -1.80865744833654     -0.29557777694324     -1.40619980540759
  C          -1.86190944243140      0.43326282347286     -2.59094073278323
  C          -1.28845490205521      1.71325083809435     -2.53174441854472
  N          -0.67758076113225      2.11776997415337     -1.41089187865678
  C          -0.44904184753388      3.55128837043768     -1.27573296859638
  C          -1.67307798024697      4.27771260984910     -0.71776026718209
  C          -2.51078479774619     -0.12347660574998     -3.72081137312083
  C          -3.14187592145954     -1.33899201554364     -3.61254416320850
  C          -3.17426656914694     -2.00805390501506     -2.36756096768792
  C          -1.64529858876075     -1.93944632669478      2.86294581891607
  C          -1.61446193827067     -1.12767382066768      4.16318995237504
  C          -0.22249401355109     -2.42969451433907      2.57775569038678
  C          -2.53931358983064     -3.17618008786281      3.03217210694684
  C          -3.81302808819847      0.03001449615306      1.76877213126089
  C          -4.84790026068681     -0.88100975715421      2.43582552432975
  C          -4.39009994494883      0.50745193755799      0.42555058670173
  C          -3.58872779847104      1.27305781256796      2.64205082458717
  C          -0.35162942728531      1.83405744867575      1.56998827265490
  O          -0.12894484200181      2.59826863028895      2.43276586773049
  H           1.74672094775233      1.80374432724809     -1.74078525948470
  H           4.54177107121824      0.65814356484138     -1.24937950130832
  H           3.52939472104632      0.26387765217555     -2.63204823644097
  H           5.13379180240582      2.03955120720449     -3.21987889973975
  H           3.47754319414817      2.64147029142643     -3.32045058309710
  H           5.41932906182996      3.09857412282308     -0.99517696613336
  H           4.91545799422507      4.31241317087492     -2.17276639528990
  H           3.63148375913155      4.50681369860446     -0.01474849299612
  H           2.57437792652060      4.16013667582835     -1.38446657221134
  H           3.63984269473133      2.12097771557084      0.62844499304843
  H           1.99008352329910      2.73329939862840      0.58268987611429
  H           2.14309368342664     -1.64807380510634      1.37814635691781
  H           1.33076586066622      0.30678557544527      2.69492673894743
  H           2.83765540847734      1.14460045971132      2.38429171740149
  H           2.54441343302524     -1.52745794994902      3.84758625173915
  H           2.93098338286658      0.02807845475068      4.58559642913632
  H           4.98562178245985     -1.38464785428258      4.24727852330078
  H           5.07188087070702      0.12441850881021      3.33684239832981
  H           4.27571818040350     -2.60853196924121      2.20347410188172
  H           5.79433550365675     -1.76197304582041      1.89864435295718
  H           4.23094437122071     -1.44991254689168      0.00409459361022
  H           4.57230794697017      0.09040894256652      0.79521723864859
  H           2.88721088910553     -1.51555161780135     -1.61805711077454
  H           1.52912223758308     -0.09635686747773     -3.22642091010654
  H           0.10730357147562     -1.01599724747242     -2.76806471898706
  H           2.61983608781112     -2.20915514594302     -4.04238413162384
  H           1.09032251041191     -1.89647691309202     -4.86850608278566
  H           1.28249415269170     -4.30400492113131     -4.15714486098063
  H          -0.08581995442292     -3.49047113447442     -3.39239742300707
  H           2.64872972966295     -4.00830319269124     -2.11250811286752
  H           1.13944675610084     -4.82363531240415     -1.70138738417905
  H           1.68285685029505     -3.05088316247786     -0.05723319246520
  H           0.16875694742229     -2.68652140746589     -0.88951944541931
  H          -3.50495034715938     -2.54685801415534      0.24800508696338
  H          -1.77596033804389     -2.85268676549553      0.14729266609705
  H          -1.38459110090879      2.39046731481951     -3.38377060115687
  H          -0.18295354062186      3.98279252931981     -2.25519503960469
  H           0.40010227494098      3.71150748574962     -0.60270808837550
  H          -1.46331228731355      5.34647777502331     -0.59243836639315
  H          -2.53046777833448      4.16874054122700     -1.39166308841448
  H          -1.95019303170088      3.86432637050434      0.25837513832578
  H          -2.51385176326555      0.43161558163179     -4.65467343841439
  H          -3.64316497719673     -1.77240682195161     -4.47364857648417
  H          -3.71553619150145     -2.93911571312230     -2.23999858745078
  H          -2.61632280629515     -0.86779237766513      4.51543345003324
  H          -1.13512822396203     -1.72709984056085      4.94846468064097
  H          -1.03360636453621     -0.20433971389078      4.05023617404333
  H           0.09251574218626     -3.10565581501172      3.38365967627773
  H          -0.14819591299221     -2.98078897515645      1.63447727410794
  H           0.47052843152687     -1.59086332351330      2.54130986185487
  H          -2.52764188032373     -3.81669427021245      2.14462213447008
  H          -3.57552589664397     -2.93690437931318      3.26996566806796
  H          -2.14354566001326     -3.77381009424193      3.86453204774901
  H          -5.00657962626039     -1.81222690551082      1.88163799467147
  H          -5.81045094645550     -0.35276965848699      2.46428909615471
  H          -4.58484446908135     -1.12376045557174      3.46861581762554
  H          -4.65097385767717     -0.32235438292467     -0.23998224737622
  H          -5.30841681309695      1.07520951357847      0.62479760751837
  H          -3.69165355175358      1.16799090564584     -0.10146581847867
  H          -4.55769230355250      1.75702596881159      2.82329530340701
  H          -3.14685462697933      1.04149311521038      3.61441448199546
  H          -2.93936734999745      1.99419977933873      2.13701158130690

52
a
Solvent-corrected electronic energy = -1324.679299082148
Thermal correction to Gibbs free energy = 0.38567470
  N           0.95369606637226      0.80572598045310     -0.60117241468746
  C           2.25157909007400      1.13648170984107     -0.22937736300013
  C           0.14491680720764      1.73822006449384     -1.15611353630921
  C           2.73251897441719      2.44362908670631     -0.45642837916186
  C           0.59002112134765      3.02267990819444     -1.40994399649500
  C           1.91409159456891      3.37475826991591     -1.05064341930410
  H           3.74996881533465      2.69083952076829     -0.16672237641211
  H          -0.07946253330457      3.74892727732022     -1.85878104105928
  H           2.27621646768714      4.38098128483508     -1.23979961748461
  N           2.37840170445780     -1.11367420685710      0.46071202109054
  C           3.15795380459910     -2.22919601723022      0.98957622127293
  H           2.52544803701889     -2.79602559629646      1.68492245777538
  H           4.02100082771715     -1.85019717588990      1.55834777665204
  C           3.64332273411574     -3.15536196646079     -0.12284765329683
  H           4.30140594996003     -2.61792532803931     -0.81496698557144
  H           4.19956991148090     -4.00055842631966      0.29864065322168
  H           2.79517270928404     -3.55127682976936     -0.69184760268809
  C           0.03291489851378     -2.98530062814805     -0.12570281894139
  O          -0.24002473139761     -4.11615955976385      0.00794868330855
  Ru          0.45435310423734     -1.20199753732162     -0.34563086657507
  C           2.97763956323460      0.07353809727832      0.34455985207767
  H           4.00361391150517      0.22058790351282      0.68537562838491
  C          -1.27513504658639      1.30899762763312     -1.41141750335052
  P          -1.42989944429843     -0.55831127559743     -1.47921782690314
  C          -1.36474059858189     -0.96259457015818     -3.33681325009665
  C          -0.10735856581138     -0.25586465804474     -3.87193792539762
  C          -1.16801488633335     -2.47510241918729     -3.51427215979544
  C          -2.58223962801653     -0.49447824939789     -4.13742002558887
  H          -0.19859034086983      0.83512787658261     -3.85438432178919
  H           0.78726432357056     -0.53492310811156     -3.30134841244887
  H           0.05167741328735     -0.55872788686133     -4.91477281814226
  H          -2.01999758575117     -3.05820145783109     -3.15533909058543
  H          -1.03977951136679     -2.69538439740191     -4.58213892928625
  H          -0.27324610584828     -2.82147844245489     -2.98529518286811
  H          -2.38528459589414     -0.64607141920286     -5.20724702878850
  H          -3.48172672538374     -1.06494226581968     -3.88935264572040
  H          -2.79173455754725      0.57104390125644     -3.99254620346567
  C          -3.14908868171860     -0.87395533874626     -0.73511650970261
  C          -3.59093964703562     -2.31070666893516     -1.03825157495020
  C          -2.96788960620724     -0.73304425405078      0.78588808324100
  C          -4.23012050476907      0.11025832755744     -1.20000793578881
  H          -3.85936779314376     -2.44573496342565     -2.09003008523311
  H          -2.81626582319724     -3.03967095124899     -0.77644281406251
  H          -4.48122366778116     -2.54349483227985     -0.43966172720166
  H          -2.60844673707962      0.26113514109074      1.07565117221611
  H          -3.93730303908744     -0.89025073506332      1.27684460910852
  H          -2.26108673559573     -1.47486087900544      1.17366877380404
  H          -5.17022274620502     -0.13309565320220     -0.68729722190431
  H          -3.98641494597737      1.14731269746909     -0.94843259580925
  H          -4.42017756546430      0.05345731245819     -2.27371707357345
  H          -1.87908359608273      1.63826654075317     -0.55546089024753
  H          -1.69228782365558      1.80563035000266     -2.29464229847134

54
a-H2
Solvent-corrected electronic energy = -1325.857355156409
Thermal correction to Gibbs free energy = 0.39900267
  N           1.17186176849626      1.20553648947040     -0.38544834604763
  C           2.54377156231593      1.36950512561212     -0.23163008488777
  C           0.35635260633544      2.27599762656712     -0.44941323361018
  C           3.08252292010741      2.67749305916846     -0.18532483982441
  C           0.84453173406079      3.57158030213425     -0.38363493887727
  C           2.24368247140926      3.76242343482630     -0.26008488529563
  H           4.15552793536656      2.80352521843784     -0.07110191747325
  H           0.16413990965787      4.41400914285088     -0.44192308731745
  H           2.64916816591133      4.76921784358893     -0.21617001708456
  N           2.62295312771987     -0.99340864038949     -0.10676117355576
  C           3.37360769130132     -2.20768814264685      0.17746236656963
  H           4.43188023468344     -2.06800647589940     -0.09435688295927
  H           2.97602289133481     -3.01745278915716     -0.44872722614528
  C           3.27376667797506     -2.60917672068492      1.64826343704014
  H           2.22700760341995     -2.74748903540941      1.94007106703062
  H           3.80784622947887     -3.54935958766760      1.82803231848025
  H           3.70892430279256     -1.83523898539295      2.29058490060782
  C          -0.00247496241527     -2.51810642130487      0.20810331485280
  O          -0.31084850495280     -3.60843709394136      0.49431969557590
  Ru          0.51587059898098     -0.79139699894062     -0.19996908206872
  C           3.27205003281165      0.17399546344606     -0.08549824910030
  H           4.35455415011274      0.20510408875207      0.05310331931371
  C          -1.10380528555397      1.96514787441854     -0.63607871537574
  P          -1.50933644151595      0.29093272921565      0.10150399547147
  C          -3.11281782939649     -0.25545245284980     -0.77261784609553
  C          -2.94877140792200     -0.01888464761914     -2.28277348846506
  C          -3.28300501094930     -1.76629639802735     -0.55137574424572
  C          -4.36904047664252      0.48772476866848     -0.30676553458714
  H          -3.03662242030256      1.03851674905182     -2.55074710795450
  H          -1.99649886346434     -0.40230563910703     -2.66529988863236
  H          -3.75129850920245     -0.55449551835541     -2.80512146438528
  H          -3.33952328576092     -2.03901467069917      0.50546440533918
  H          -4.21514059218886     -2.09164800543876     -1.03093188654373
  H          -2.45685313199182     -2.32513003031784     -1.00108788977366
  H          -5.21022108174536      0.19149170557446     -0.94748469124028
  H          -4.64206701412605      0.23855976889773      0.72177895111445
  H          -4.26007653102152      1.57438296095369     -0.39080030880160
  C          -1.81195770910555      0.65836044188795      1.95276332138035
  C          -2.41427697832065     -0.58133178072971      2.62614217066886
  C          -0.42594982481045      0.91573000584265      2.57125113371223
  C          -2.68304347038757      1.88842472088698      2.23602882301524
  H          -3.45036203646241     -0.75919539735644      2.32422618412308
  H          -1.82674598181203     -1.48196969209654      2.41344632347921
  H          -2.41053294817757     -0.43143677135052      3.71359286532823
  H           0.05573895720817      1.80553296793160      2.15298864763621
  H          -0.54912628992050      1.07798911757214      3.65026388712054
  H           0.24927892271000      0.06227749914127      2.42784937660339
  H          -2.75845312274362      2.01541013384671      3.32413727674307
  H          -2.23677860816703      2.80572063761069      1.83899033613796
  H          -3.69887013851376      1.79965583792583      1.84844456488111
  H          -1.73897987399420      2.77800702243315     -0.27072161617103
  H          -1.28982772641726      1.87236720750656     -1.71311814078387
  H           0.05556762736577     -0.86435811121562     -2.04160522748156
  H           0.81327093642879     -1.15021793762237     -2.06703016744094

54
a-b-TS
Solvent-corrected electronic energy = -1325.846326325172
Thermal correction to Gibbs free energy = 0.39872979
Imaginary vibrational frequency: -490.42
  N           1.16201790432591      1.22211145081377     -0.51784625654940
  C           2.50707234080001      1.39738559085758     -0.21838976915409
  C           0.33252258333022      2.27607309146805     -0.57527945378112
  C           3.02352149418727      2.71232055885486     -0.11850823307061
  C           0.79139466894819      3.58067944191108     -0.44233364954029
  C           2.17750587864007      3.78771310387975     -0.24217008807868
  H           4.08207934651383      2.85058991239558      0.08229916547096
  H           0.09687213260638      4.41140312972689     -0.49651425540190
  H           2.56631752116316      4.79868725231422     -0.15945158629762
  N           2.60590355967851     -0.96386354955332      0.00176930381540
  C           3.31594838434266     -2.15899413462356      0.42110641456184
  H           4.40234693132520     -1.98111717108678      0.38812627822554
  H           3.09237664700518     -2.96679902818050     -0.29033771213112
  C           2.91442138494783     -2.59991574631618      1.82788028095841
  H           1.83630738483034     -2.78790693427246      1.88248415932211
  H           3.43590694922395     -3.52317182777918      2.10563081333224
  H           3.16471931748903     -1.82582122865097      2.56224912963057
  C           0.05739807420370     -2.57591691497293     -0.31908495814784
  O          -0.20994894124421     -3.70146201598286     -0.17835869496206
  Ru          0.53359794260502     -0.80408093581930     -0.52815476972285
  C           3.22151057382857      0.21758168255641      0.06206598246753
  H           4.27119428692064      0.27920565781538      0.35782280870353
  C          -1.11789519934115      1.93804897189781     -0.77835963189737
  P          -1.48005696224252      0.28119088784997      0.01308158517546
  C          -3.13210497207581     -0.28028259342687     -0.74652698242398
  C          -3.10140268628774     -0.01438601653476     -2.26026721562905
  C          -3.27086061201423     -1.79578210872553     -0.53648719286190
  C          -4.35032469059212      0.44636534403069     -0.16461813661887
  H          -3.20807381288391      1.04865246527790     -2.49734204179602
  H          -2.19031719463323     -0.39532543696749     -2.73350491125705
  H          -3.95243191418403     -0.53699391967744     -2.71444911273861
  H          -3.20407969832241     -2.09120002928982      0.51380877130184
  H          -4.25100591551899     -2.11545210661466     -0.91262923492635
  H          -2.50283033712831     -2.34024207282566     -1.09257139151890
  H          -5.23806684712813      0.14725021753717     -0.73686193336196
  H          -4.53487622998241      0.18448888281914      0.87996234505028
  H          -4.25909399585143      1.53455393254571     -0.24685972890119
  C          -1.64208022199563      0.64692781721515      1.88513851613161
  C          -2.20270730711640     -0.59780295938687      2.58515142264530
  C          -0.21996367695501      0.89286640523681      2.41939995577883
  C          -2.48736860868535      1.88151075102287      2.22021861510960
  H          -3.25280383237780     -0.78113617931123      2.34187264502551
  H          -1.62242411833790     -1.49389596505202      2.33359585000783
  H          -2.13697288280532     -0.45223816573335      3.67094732980904
  H           0.22787751919780      1.80143588087971      2.00551922812851
  H          -0.27732135283644      1.01437765128705      3.50883908381042
  H           0.44896867604432      0.05019321114289      2.20428776896710
  H          -2.46921945513762      2.02770673600155      3.30837829183301
  H          -2.07627453279308      2.79057926500496      1.76926095610211
  H          -3.53240357702828      1.78592049993692      1.92249876277599
  H          -1.77329281417240      2.74598300213323     -0.43875317093715
  H          -1.29545656514521      1.79791775903143     -1.85159600542588
  H          -0.21288961624418     -0.70051271167119     -1.95151375557971
  H           1.04336206890345     -1.03829380098961     -2.06941459142900

54
b
Solvent-corrected electronic energy = -1325.847433794741
Thermal correction to Gibbs free energy = 0.40064164
  N           1.16007876076820      1.23703988292647     -0.57462815843802
  C           2.48958107401570      1.42231924769391     -0.21822520427520
  C           0.32041336225421      2.28305882689878     -0.63022782811847
  C           2.99671516458133      2.73990883191623     -0.11364445689797
  C           0.76499036783579      3.59039025461167     -0.48048237907632
  C           2.14683326341744      3.80955591729369     -0.26234556394016
  H           4.04853300528300      2.88577954251964      0.11547321841926
  H           0.06219670262446      4.41441715089124     -0.53095443366382
  H           2.52677025897722      4.82352554780219     -0.17599626838886
  N           2.56146411650677     -0.92641341719916      0.10764493940292
  C           3.25236171021320     -2.12133482067615      0.55586809065161
  H           4.33179292974530     -1.92263850831453      0.64464326332571
  H           3.12410426369130     -2.90732233838847     -0.20351619899849
  C           2.71302088128668     -2.62374567417830      1.89364823684309
  H           1.63668082793426     -2.81919485127350      1.82810190780384
  H           3.21121248854030     -3.55600455728860      2.18366100898291
  H           2.87983763723050     -1.88237009277683      2.68330761716912
  C           0.10785693529116     -2.58532674242736     -0.58223895639274
  O          -0.14257639557222     -3.72039375131984     -0.51541047303869
  Ru          0.55551130902923     -0.79851207281031     -0.65900787369701
  C           3.18499970506756      0.25144963315157      0.13882186807422
  H           4.21871708735573      0.32200466900236      0.48471140150554
  C          -1.12637704958841      1.92883807544992     -0.82904398055159
  P          -1.45999434728539      0.27472723690274     -0.01936244643856
  C          -3.13117827066390     -0.29584997813300     -0.72743678987537
  C          -3.16006025099470     -0.02074221199355     -2.23961107967952
  C          -3.25455874407193     -1.81283651098132     -0.51929037455777
  C          -4.33082352496797      0.42311941119481     -0.09814888460000
  H          -3.26785575182977      1.04463057704809     -2.46533573423065
  H          -2.27331750940288     -0.40589068499092     -2.75301207350924
  H          -4.03425288756371     -0.53338919249493     -2.66000579416514
  H          -3.15115046442124     -2.11186888718620      0.52703228240659
  H          -4.24511812350230     -2.13630367343174     -0.86347037290775
  H          -2.50353073477817     -2.35105389191143     -1.10366999093971
  H          -5.23730170834742      0.11846085442990     -0.63697451407259
  H          -4.47489164041762      0.16045515547811      0.95239791555362
  H          -4.24958824258779      1.51177961245892     -0.18378386948014
  C          -1.56540598382694      0.64066998379163      1.85964468893851
  C          -2.10951590570798     -0.60490071265230      2.57105742112319
  C          -0.12787227452614      0.87706781948964      2.35501257893248
  C          -2.39539056208228      1.87839096079659      2.21898071112236
  H          -3.16489314178363     -0.78941384170723      2.35397282751301
  H          -1.53484244458587     -1.50018272432315      2.30430722461819
  H          -2.01684183491674     -0.46038922905021      3.65502280109710
  H           0.30970861233009      1.79049098484895      1.94162839082549
  H          -0.15461833984504      0.98406204209852      3.44715695788595
  H           0.53337854882055      0.03669545419914      2.11204257104762
  H          -2.34058582799908      2.02745560159621      3.30568506025009
  H          -1.99602796310401      2.78461450635863      1.75192378976789
  H          -3.44997344974927      1.78530217987687      1.95598222837224
  H          -1.78929415916623      2.73057092091010     -0.48942623196992
  H          -1.30958348771145      1.77592611018080     -1.89934899888702
  H          -0.32995819203279     -0.61855654393432     -1.97756563214305
  H           1.29721220023498     -1.02094908237401     -2.08035643869773

54
c-TS
Solvent-corrected electronic energy = -1325.811024491273
Thermal correction to Gibbs free energy = 0.39856727
Imaginary vibrational frequency: -1222.65
  N           1.12721125500854      1.22582754422914      0.52365453426162
  C           2.40417497013897      1.29284704738865      1.05391654067061
  C           0.23442712749783      2.19584500869245      0.75447943014370
  C           2.78414764450406      2.43711760233332      1.79980762644511
  C           0.56275546051394      3.32911678068850      1.50165624196444
  C           1.86652769864759      3.44093753416299      2.01279879497035
  H           3.79032833953091      2.49766154006054      2.20310857142509
  H          -0.18176327476839      4.09729744516677      1.67866034849701
  H           2.14727375446074      4.31850641272081      2.58872357190542
  N           2.78139054916190     -0.83627789052417      0.04322011076005
  C           3.50664407778742     -2.09787338806180     -0.02380537609474
  H           4.57996701655183     -1.90792256378495      0.12632135299907
  H           3.37673062235831     -2.50510986988350     -1.03519010842454
  C           2.99959655603514     -3.10316149915779      1.00468279550831
  H           1.93089649461996     -3.29546523006146      0.85460509379959
  H           3.53826512475576     -4.05243516759225      0.90888755360464
  H           3.14232233006972     -2.72541528456748      2.02331888143878
  C           0.30534473175827     -2.16472717187713     -1.34764146493018
  O           0.08085756224295     -3.18697324484952     -1.86798969322944
  Ru          0.67505573409449     -0.56095303445740     -0.51794847708787
  C           3.21844722805302      0.16975624662674      0.83947237339664
  H           4.20149290192005      0.09438927824383      1.30130589200865
  C          -1.13552399976745      1.99095570443776      0.16937545915212
  P          -1.49996245408671      0.16780927351311     -0.06824039323150
  C          -2.85133915383604      0.16013621006853     -1.40741601909498
  C          -3.54391709513969     -1.20875445871837     -1.43540424315620
  C          -3.89214246045103      1.27315320193579     -1.21577652005854
  C          -2.16757113785637      0.37191217373654     -2.76699013373949
  H          -2.81966747574731     -2.02873353177984     -1.49758265650529
  H          -4.18462431302820     -1.37058454156049     -0.56461381329649
  H          -4.18176327302977     -1.26233501118357     -2.32691787546094
  H          -3.44518749204449      2.26939138948182     -1.29270344071936
  H          -4.63866846419853      1.19120206501757     -2.01659498183274
  H          -4.42380886551939      1.20622598902270     -0.26516967683546
  H          -1.59543687769436      1.30444164176187     -2.81099457611314
  H          -1.48905392208904     -0.44961326946424     -3.01062230037443
  H          -2.94680312593362      0.42058299696369     -3.53896231933690
  C          -2.19530938779780     -0.40757451844938      1.61997325129252
  C          -2.22755292360887     -1.94263250722822      1.64069303571235
  C          -1.18892446017849      0.05577307546417      2.68564130336918
  C          -3.57429185644929      0.15528292384335      1.97479332675102
  H          -2.50566089052436     -2.27907901688995      2.64793760043697
  H          -2.95260109886965     -2.36207618068362      0.93923687482875
  H          -1.24140860011579     -2.35831037397865      1.40177751959492
  H          -1.15865102361421      1.14550126623108      2.78840243816046
  H          -1.49201968709012     -0.36035003887323      3.65481150484736
  H          -0.17568174392059     -0.30200252671771      2.46712874522396
  H          -3.59846599194290      1.24969710895257      1.93302706907288
  H          -4.36511824687841     -0.23939614027103      1.33172366825496
  H          -3.81894206900218     -0.13579276812651      3.00534427405258
  H          -1.89694821771190      2.51083651555085      0.76193817219683
  H          -1.15609037875398      2.42746505480755     -0.83917080069340
  H           0.60992563347051      0.22152575470002     -1.93375081439794
  H           2.21738656746704     -0.40435575756048     -1.15185371383242

54
d
Solvent-corrected electronic energy = -1325.830162270250
Thermal correction to Gibbs free energy = 0.40344495
  N           1.19948645583789      1.19300941466032     -0.39082728238733
  C           2.57075178340311      1.38130688910886     -0.36986188827125
  C           0.38309749206509      2.27326721817760     -0.36304580947540
  C           3.12155408874456      2.66552134456804     -0.27580737031672
  C           0.89729643285708      3.57062427886725     -0.27438869677766
  C           2.27265767385020      3.77572176121994     -0.22167376234618
  H           4.20071739482964      2.77774015115903     -0.24109638958496
  H           0.20832991109061      4.40960084089736     -0.24561531215151
  H           2.68002776888705      4.77825999832682     -0.14339861062489
  N           2.70804358747789     -1.05106103962889     -0.66174596343030
  C           3.39981647095773     -2.20137007355557     -0.01099506553165
  H           4.46327857650591     -2.19926258952973     -0.29810333144015
  H           2.93897857247690     -3.10981057675965     -0.41301003886783
  C           3.25625645624815     -2.15684694421741      1.49771558737501
  H           2.19659995913720     -2.16904102827416      1.77969445672029
  H           3.74953251760044     -3.02671636341092      1.94341266327973
  H           3.71298540817299     -1.25373194261209      1.91838411968865
  C          -0.03871252753089     -2.49782810011931     -0.06216917165055
  O          -0.37082227116189     -3.61130960139214      0.11212572594117
  Ru          0.51318517258893     -0.76070892809737     -0.33978969045612
  C           3.34455700961531      0.20482668639166     -0.41382787019490
  H           4.42437094407749      0.22937432171986     -0.27910242008376
  C          -1.08424609324726      1.98151308605962     -0.45693702958533
  P          -1.45838940362290      0.23777723339700      0.12960148644207
  C          -3.07555288302980     -0.18631027150046     -0.78907942732289
  C          -2.70387172302645     -0.57805359259577     -2.22743206834445
  C          -3.74106665970131     -1.40019040922640     -0.12745830006477
  C          -4.06734473704762      0.98445457526060     -0.85639997985206
  H          -2.16250757382604      0.21589502712483     -2.75279021835973
  H          -2.08092925811505     -1.47570357991107     -2.25148750768598
  H          -3.63028153336035     -0.77736465648484     -2.78261279240712
  H          -4.17252678696877     -1.16042864253289      0.84807632505163
  H          -4.55894519357301     -1.75032463968984     -0.77071514794618
  H          -3.03760113557740     -2.23152298186675     -0.00629608218656
  H          -4.96114283973488      0.65230441562803     -1.40119356186574
  H          -4.39472443185074      1.33037752630365      0.12507984646903
  H          -3.65705542352068      1.83898317378705     -1.40420152449875
  C          -1.79804077444136      0.44694793065246      2.00483383116554
  C          -1.79419922153685     -0.93503212108622      2.67317212087795
  C          -0.60366022227739      1.23954003852673      2.56269402306943
  C          -3.08389679944138      1.19811787298556      2.35990893873102
  H          -2.62376750817723     -1.56769102575739      2.34764785347841
  H          -0.85920206558466     -1.46702474915420      2.46275420823904
  H          -1.87917665710592     -0.80670626692989      3.76035253306610
  H          -0.59390567349536      2.27843327179359      2.21684901009237
  H          -0.66951684700882      1.25541644540182      3.65824299925545
  H           0.34976187980469      0.76974632181820      2.28798440413666
  H          -3.10013174197910      1.37871579747699      3.44347688795942
  H          -3.14222340628600      2.17555163237046      1.86832328099436
  H          -3.98356141480130      0.62733485331040      2.11511250895431
  H          -1.68253366796066      2.75303697612570      0.04096275789411
  H          -1.36714858790660      1.98888028570154     -1.52064403252931
  H           0.24448763344099     -0.86204880765776     -1.93774699887192
  H           2.68049487322385     -1.22456643683224     -1.66687122377083

56
e-TS
Solvent-corrected electronic energy = -1326.963345135002
Thermal correction to Gibbs free energy = 0.41477400
Imaginary vibrational frequency: -1739.38
  N           1.14902231141527      1.28202065850890     -0.44932297786025
  C           2.38106221774842      1.70323864145995     -0.02632996641366
  C           0.19672533683235      2.23725077075727     -0.80918891783768
  C           2.74707539283766      3.03205924067606      0.00877227727938
  C           0.51268163698687      3.59834020394633     -0.75474316453307
  C           1.77221952151026      4.03271138815285     -0.37975321240863
  H           3.73603748935462      3.31193638947624      0.35602230601748
  H          -0.26124347562558      4.31893032088496     -1.01098931842203
  H           2.01405938292270      5.08798377688843     -0.33367969203885
  N           2.93876751601225     -0.66264724860216     -0.17776600082724
  C           3.76234739408005     -1.77293748189997      0.34741764519936
  H           4.82171713238749     -1.46905736095119      0.36242744162976
  H           3.45129709615542     -1.95093237045535      1.38375882592516
  C           3.59047660549522     -3.02508051405131     -0.49119255300086
  H           4.20910280350194     -3.83228259770683     -0.08682085893243
  H           2.54790453849070     -3.35671421892611     -0.49501766811581
  H           3.90128162939371     -2.85189060238143     -1.52850294010396
  C           0.25270858910790     -2.38929544397081      0.57748592220584
  O          -0.03210090653827     -3.43989309074320      1.00720498134092
  C           3.18369467428788      0.60499432812881      0.50155207923181
  H           2.39155990619844      0.22553794727747      1.61039806329595
  H           4.21722762383467      0.81496298261760      0.79558994393647
  C          -1.14801411521795      1.68351639621962     -1.14086307854077
  H          -1.94141390790829      2.43024997799418     -1.01379837687035
  H          -1.19446347605014      1.33585248388552     -2.18540064213216
  P          -1.45411003258589      0.11818007031888     -0.13009029010160
  C          -2.79687480946180     -0.80063663270444     -1.11521234327762
  C          -2.10970017915457     -1.47875092238150     -2.31181029406435
  C          -3.43913348837946     -1.89680429599339     -0.25601797863807
  C          -3.87938767022406      0.14526411493502     -1.65717183000968
  H          -1.55405597743544     -0.77071511633766     -2.93585986917063
  H          -1.41759842624884     -2.26013673415028     -1.98744731067509
  H          -2.88387207130742     -1.94003283496215     -2.93901655168384
  H          -4.06955585272028     -1.49017802940108      0.53915685422875
  H          -4.07941303770436     -2.51605527839435     -0.89771313963150
  H          -2.68688631353046     -2.55471960029055      0.19215586177031
  H          -4.61720750448187     -0.45250986406252     -2.20820344879611
  H          -4.41451264067621      0.68115808480792     -0.87146769624381
  H          -3.46878986192278      0.87877135262561     -2.35803924263053
  C          -2.11377285250162      0.71308759943919      1.55745360207678
  C          -2.05606435038316     -0.45681134514019      2.55158069846649
  C          -1.15270102618816      1.80445626187687      2.05678955728968
  C          -3.52716392851698      1.30057198441345      1.51198558036411
  H          -2.70748955469217     -1.28852943609174      2.27248218284849
  H          -1.03500936727017     -0.84195051553894      2.64593534029301
  H          -2.37745172578546     -0.09790537879366      3.53809440259010
  H          -1.18888597265858      2.70691079042987      1.43948164787204
  H          -1.44602954731328      2.08184669126125      3.07753740598078
  H          -0.11529507020657      1.45517197886882      2.08906675229094
  H          -3.76252337839540      1.72183900019709      2.49852929249480
  H          -3.61239455992018      2.11340510867267      0.78268973034552
  H          -4.28821403360658      0.54765592858297      1.29166819340792
  H           3.11662746088104     -0.55624801619998     -1.17734194648155
  Ru          0.67993483853807     -0.70048599957803     -0.02308347643668
  H           0.63796169443446     -1.30334530255252     -1.47317339670212
  H           1.63103632220863     -0.35955924104046      1.79372259420200

56
Ru-NH
Solvent-corrected electronic energy = -1327.027487598999
Thermal correction to Gibbs free energy = 0.42361995
  N           1.22545445643660      1.29034758928495     -0.45135234122533
  C           2.47527189791606      1.71890626807276     -0.02776476271667
  C           0.26228973696051      2.27037211750675     -0.70286238461219
  C           2.79523247258608      3.04365454213697      0.10133704216644
  C           0.53879769193680      3.60700518648455     -0.56334398495498
  C           1.82504284640933      4.04209951534643     -0.17087841194415
  H           3.79906472503277      3.31796892554800      0.41728897672289
  H          -0.24782726430793      4.32880768198792     -0.76973144404354
  H           2.05638437351928      5.09544521532901     -0.06744506275250
  N           2.96967678998332     -0.68627551480825     -0.20762677573841
  C           3.77854200115065     -1.81688916319843      0.29821470663811
  H           4.84892259813834     -1.56188666699337      0.22714215740306
  H           3.53506948739696     -1.94606795705439      1.35968798168243
  C           3.50244445823150     -3.09216571975490     -0.47552150086930
  H           4.13456423978391     -3.90114961774264     -0.09587227057027
  H           2.45646952305009     -3.39666063494110     -0.37740273229079
  H           3.72620897035488     -2.96437694853589     -1.54162985473242
  C           0.13381146379547     -2.38391571467684      0.57334128378151
  O          -0.27383694170500     -3.41003016047507      0.94427439039361
  C           3.42196284427378      0.60770788714490      0.34570991370817
  H           3.44689347150007      0.49509275505607      1.43834491336004
  H           4.44593710392802      0.83820050670684      0.01356700533712
  C          -1.07587611604325      1.73764127239971     -1.10258821427454
  H          -1.86032080625814      2.49707547106759     -1.01016374192425
  H          -1.06205379932929      1.40394300212847     -2.15073307005640
  P          -1.45116775590169      0.17355511478495     -0.12625873374396
  C          -2.75896295653497     -0.71150189809216     -1.18776872958875
  C          -2.01871140360057     -1.40467664873196     -2.34293045203479
  C          -3.48732887280328     -1.78899052436412     -0.37514428232796
  C          -3.77862959021979      0.26889586278759     -1.78734323326190
  H          -1.40428319937032     -0.71095231220085     -2.92678821617352
  H          -1.37102468265394     -2.20734974920390     -1.98070681260994
  H          -2.76512459847333     -1.84033140063258     -3.01996152880250
  H          -4.15574943228847     -1.36348430468921      0.37788372873164
  H          -4.10314193012340     -2.38589896509606     -1.06036747185235
  H          -2.78842085649452     -2.47169396419462      0.11870468470965
  H          -4.51147389472237     -0.30748506641825     -2.36700563107900
  H          -4.32925947952910      0.83160589715380     -1.03117874512975
  H          -3.30965061397033      0.97997787507133     -2.47416487754309
  C          -2.16798923085121      0.74887003540224      1.54209805335216
  C          -2.21964819376499     -0.44287827825642      2.50919348533186
  C          -1.18717309298285      1.78374021366368      2.11714665153252
  C          -3.55031247626519      1.39814199963680      1.42682161730138
  H          -2.89870527867746     -1.23302603283596      2.18074120692823
  H          -1.22542538394508     -0.87878136706430      2.64895153997769
  H          -2.57360736998901     -0.08462702066297      3.48456135474625
  H          -1.16036008221237      2.70424409724907      1.52756826180081
  H          -1.51537630754223      2.04109340557176      3.13239054762067
  H          -0.16813417327145      1.38689839207630      2.18299858159476
  H          -3.82370374461555      1.80885071374808      2.40785020208962
  H          -3.55928468164172      2.22866540326129      0.71283863105934
  H          -4.32813318366872      0.68300289556105      1.14691546736188
  H           3.06852433304633     -0.65121581616645     -1.22042357237654
  Ru          0.69948727803607     -0.69512191073622      0.05566371252860
  H           0.83637595831999     -1.41084433433603     -1.39749378299887
  H           1.24144739995377     -0.75611594319990      1.63746619922822

110
f-TS
Solvent-corrected electronic energy = -2652.956402805305
Thermal correction to Gibbs free energy = 0.85755543
Imaginary vibrational frequency: -523.95
-9.80
  N           1.97275954052263     -1.32316631105256     -0.14989152499069
  C           0.87720397161557     -1.84739496945273      0.51103418126598
  C           2.86154634596644     -2.15252389971960     -0.73633266749380
  C           0.55481087783343     -3.20919016676797      0.35488122333123
  C           2.61629675384105     -3.50952171495102     -0.86498259945450
  C           1.40317543396727     -4.03084992289422     -0.35126255628491
  H          -0.35113673529501     -3.59426395048523      0.81419258295789
  H           3.34932094734063     -4.15158239830269     -1.34123498068298
  H           1.16818646480509     -5.08400971501833     -0.47416392130648
  N           0.78904970572865      0.27961957100975      1.56902576624656
  C           0.13586147771004      1.20449010586346      2.47843797867858
  H          -0.81332052797252      0.77376223408718      2.83374668010494
  H          -0.11770183863193      2.13393583071144      1.94159715973831
  C           1.01521794345269      1.54206037832241      3.67988382666337
  H           1.97733487113515      1.95020430328233      3.35145064465799
  H           0.52799672031322      2.28737875816408      4.31995566715967
  H           1.21227432270074      0.64637658286830      4.28020345593365
  C           2.57813427969740      2.50440312811340      0.68990573228049
  O           2.70584254566474      3.62101241523938      1.00201254663905
  Ru          2.31439378904236      0.74995274740809      0.21227558244087
  C           0.17691164458699     -0.92645826436987      1.34980750019066
  H          -0.42120038804741     -1.35600487292293      2.15669954824628
  C           4.14179145276026     -1.49826544888218     -1.16867059966594
  P           4.53181655649423     -0.11693257901169      0.03937123948302
  C           5.89355104829019      0.90403608098075     -0.81940395519595
  C           7.27928300751779      0.24963951682270     -0.75780841710729
  C           5.53391727513134      1.08830317128981     -2.30277062560723
  C           5.93748759363550      2.29401143122155     -0.16705843761852
  H           7.97170167788415      0.84928684543237     -1.36296389132112
  H           7.68472263365100      0.21319069823380      0.25581369757033
  H           7.27452442821617     -0.76326162947336     -1.17385539117106
  H           4.51358158009492      1.45850385055941     -2.44183018529700
  H           6.21938874486170      1.83239375827854     -2.72779003431950
  H           5.65931595873039      0.16491663763493     -2.87693667545260
  H           6.10846701842667      2.25479670146121      0.91198131803688
  H           6.75749352231334      2.86998871869092     -0.61486360116699
  H           5.00656185256677      2.83927367636041     -0.34420576583961
  C           5.20177141257110     -0.99775585675480      1.60781043853629
  C           3.99265870262429     -1.61242207674213      2.33382136577038
  C           6.20281905047343     -2.12519835370490      1.32951166531835
  C           5.81378605338453      0.05956333798357      2.53604009928843
  H           3.54146402946657     -2.43286078618270      1.76757967632037
  H           4.33988063792497     -2.02169126044525      3.29150100588528
  H           3.21655269463464     -0.86733539897349      2.53967673114156
  H           7.12818397381574     -1.78189254308152      0.86529554462952
  H           6.47056996143870     -2.59444448412198      2.28584231843360
  H           5.76540530705859     -2.90825368361422      0.70129622389027
  H           6.74342255408329      0.48155531390876      2.14542385228349
  H           5.10927356804666      0.87887282150883      2.72460438159930
  H           6.04510880189020     -0.40874792701991      3.50138390934590
  H           4.94723024766720     -2.22936271687063     -1.28938310719784
  H           3.98904831487373     -1.00406771504497     -2.13570337399057
  H           2.81695380606961      1.06332882863810     -1.28849691697015
  H           1.10155956679042      1.26449189224500     -0.72475481056737
  N          -2.17659758242228      1.49486204810778     -0.62955541048494
  C          -1.33302180273016      2.01015191829001     -1.55325077341298
  C          -2.74380869971905      2.29564080583946      0.30431703852828
  C          -1.00904500424580      3.35884606400961     -1.55977849791353
  C          -2.47040925052283      3.65580977468132      0.32612566850714
  C          -1.58965355663320      4.19553957277106     -0.61263077540297
  H          -0.31273341988442      3.74219829732647     -2.29920616277610
  H          -2.93456388511633      4.28346607001462      1.08073083195287
  H          -1.35334839436700      5.25488589009913     -0.59664872019372
  N          -0.76721214374570     -0.32827561695342     -2.01743915351977
  C          -0.52553605103014     -1.37940053044544     -3.03672691584131
  H          -1.41193714733847     -1.42472288630735     -3.68045332512414
  H          -0.46837626062086     -2.32789293348328     -2.49148897227594
  C           0.74432261974650     -1.17245374199723     -3.85492271728972
  H           1.60748663604422     -1.00644310744363     -3.19880473119630
  H           0.66641113115391     -0.32521710241737     -4.54382148589836
  H           0.94447743909803     -2.06804343474131     -4.45280961034502
  C          -2.81902588260393     -2.38301757279687     -0.78272025285331
  O          -3.03330637616773     -3.53349001593831     -0.84408201495153
  C          -0.87652221859345      1.03453394167850     -2.59770206644409
  H          -1.64268326320475      0.98384791198049     -3.38755602221736
  H           0.06619377995726      1.37583728725564     -3.04411051765354
  C          -3.62912980220351      1.61858240320955      1.31042167669383
  H          -4.43152591165911      2.28619139581742      1.64431749214112
  H          -3.01760330553633      1.38585029888829      2.19369975862147
  P          -4.24132641508846     -0.03698555895252      0.67136969128267
  C          -4.57254454554257     -1.01912346486839      2.27601861090336
  C          -5.45187685232492     -2.23679732331623      1.96142754346697
  C          -5.20572966192371     -0.18826581365918      3.40168183791662
  C          -3.21711309472357     -1.53433023102398      2.77960686515640
  H          -5.47151062349559     -2.89617844036624      2.83903301379395
  H          -5.05515406843146     -2.81678549575918      1.12086703343075
  H          -6.48528361581397     -1.95975542033519      1.73808721513808
  H          -6.19249431572434      0.20105000235311      3.14931233750572
  H          -4.56999268675216      0.65163584368413      3.70061349148049
  H          -5.32422645438301     -0.83153499771829      4.28391199910019
  H          -2.74315518708965     -2.19671047911242      2.05021511225018
  H          -3.37796223493745     -2.09399000084501      3.71063773066411
  H          -2.52243026959102     -0.71688774621091      2.99838068505316
  C          -5.90447202366675      0.40362309229800     -0.17190257613138
  C          -6.36674181587497     -0.78428415284488     -1.02764376451298
  C          -5.62632706207148      1.59176806485903     -1.10864152184197
  C          -7.02496478784764      0.81531121217650      0.78879256060942
  H          -7.26317092226089     -0.49060743051397     -1.58960727421445
  H          -6.62579317774046     -1.66020671871872     -0.42713783255014
  H          -5.59331680312864     -1.07617702398726     -1.74484941282087
  H          -6.52628264668607      1.78096260706952     -1.70792673663463
  H          -4.80165321936323      1.38052519073425     -1.79637449763529
  H          -5.40228086567938      2.51082651464362     -0.55661362942289
  H          -6.72640150680844      1.63601172114781      1.45026477485005
  H          -7.38238970845255     -0.01735052238060      1.39979407132620
  H          -7.87919521296340      1.17087024167451      0.19690266948786
  H           0.04387750543802     -0.31338158043353     -1.39291809695841
  Ru         -2.52059536673447     -0.57349211312826     -0.71754864547042
  H          -1.24783953000753     -0.70986523666674      0.53696253917888
  H          -3.42440165735049     -0.38089416770366     -2.08664164041816

110
g
Solvent-corrected electronic energy = -2652.975662284950
Thermal correction to Gibbs free energy = 0.86238023
  N          -0.15758888296059      1.80195861793382      1.73595069755466
  C           0.90149023268306      2.37891013353474      2.39727273752811
  C          -1.34767160098106      2.50448835258284      1.73176322105935
  C           0.90351349320103      3.71352019767450      2.73957525735902
  C          -1.39873662251440      3.84143435850194      2.06747985781592
  C          -0.23717441271586      4.50172196238852      2.49857535389141
  H           1.77289522484752      4.13121020981538      3.24121274717976
  H          -2.35225913261448      4.36059761256078      2.02509704411926
  H          -0.25324843394539      5.55617632001195      2.75206201392167
  N           1.57114310143180      0.04880700872135      2.65798669872455
  C           2.53000445985242     -0.90596660812149      3.19552960887475
  H           3.53527235677880     -0.45599550565372      3.26019389135140
  H           2.60728727681375     -1.76383766350394      2.51406653786403
  C           2.12004378551311     -1.40699028456454      4.58282858624596
  H           1.14391908928184     -1.90131967956198      4.53449661227297
  H           2.85305663405392     -2.12878256087742      4.96241912459636
  H           2.05329929017056     -0.58011052375246      5.29923977166911
  C          -0.01151888528940     -2.17972967533591      1.71922731142250
  O           0.08533346168782     -3.32634851867550      1.92041117874658
  Ru         -0.10603225263763     -0.35954081262706      1.54099687953177
  C           1.98837422619735      1.42781176911751      2.82020249536833
  H           2.23952170500360      1.64228656306687      3.87752986302061
  C          -2.55445040063202      1.67014067048165      1.46639841922837
  P          -2.27845593760984      0.03708672784340      2.35232348280680
  C          -3.72195020346015     -1.07560142034101      1.77253041646674
  C          -3.92268619671492     -0.90169571888905      0.25990832165711
  C          -3.35749454878984     -2.54567112736495      2.02638892313871
  C          -5.05831087156411     -0.74038784590527      2.44795087672513
  H          -4.32101739546805      0.08360190047714     -0.00165401361370
  H          -2.99234567358369     -1.06606316993277     -0.28841955714053
  H          -4.64850749046980     -1.65298648350401     -0.07692856347395
  H          -3.10111935998006     -2.75354271829952      3.06810697077232
  H          -4.21868083678487     -3.17294970368610      1.76188517605226
  H          -2.51470900634518     -2.85364535765448      1.40249877694758
  H          -5.84234291772418     -1.34363936544129      1.97208055845690
  H          -5.06986393693330     -0.98074927683616      3.51286123171985
  H          -5.33259248572827      0.31167426395305      2.31848205921015
  C          -2.45351515668546      0.41623561546138      4.22977287511088
  C          -2.56317231455200     -0.91129367870311      4.99219080136455
  C          -1.16379712815571      1.10967842293958      4.69768144854188
  C          -3.62451760420087      1.34620644426786      4.57486055740058
  H          -3.50866944357403     -1.43012129090261      4.81689831977906
  H          -1.74052777748671     -1.58874981299108      4.73293110497602
  H          -2.49643121431608     -0.70641536207419      6.06846709148428
  H          -1.06494955666334      2.11789311990023      4.28574609635991
  H          -1.20325253307013      1.19998367281625      5.79124603313355
  H          -0.27362767210567      0.53339031750297      4.42939139061822
  H          -3.59408407679628      1.55286721423057      5.65324077646355
  H          -3.53599832698724      2.30899470381759      4.06072022037060
  H          -4.60406265875652      0.92205287290025      4.35357378129949
  H          -3.47953487228614      2.18780830664540      1.74023173947214
  H          -2.60646584968755      1.39898636642192      0.40206875849937
  H          -1.14254107250958     -0.45688759535875      0.29025467839342
  H           0.86269040752410     -0.48888714143284      0.04820702646001
  N           0.20062258849808      1.39542892117302     -1.87447094820085
  C           0.55758848764372      2.60827334752822     -1.36044847654533
  C          -1.07227252927078      1.19466235907777     -2.29491683768198
  C          -0.35134441756018      3.64239533503220     -1.24448733637441
  C          -2.02346323671488      2.19704127939113     -2.19927575394005
  C          -1.66845119567491      3.44340128091127     -1.65369905932538
  H          -0.03487364921189      4.58846621823207     -0.81521509752528
  H          -3.03731362542672      2.00309972488065     -2.53722174529386
  H          -2.40272551358667      4.23737774229801     -1.56361304441718
  N           2.59164255127600      1.45957567629605     -0.56788427536323
  C           4.06663159994666      1.58821047846126     -0.46943151934649
  H           4.30116183320873      2.48235295423181      0.13261366266318
  H           4.44743781917253      1.76431518741641     -1.48268769785064
  C           4.72864829241830      0.36795677473202      0.14108931479276
  H           5.76802856660297      0.60358005489039      0.39338817597506
  H           4.72996368648185     -0.47657395269156     -0.54973205542752
  H           4.22176481945748      0.05453597759873      1.05984919941440
  C           2.76617070582949     -1.57640783237705     -1.62412878511405
  O           3.46384742975605     -2.51668354604487     -1.59844316293225
  C           2.01276182137048      2.74231092881120     -1.04917437143970
  H           2.55199978403546      2.99511299777754     -1.97614769217576
  H           2.18558042412914      3.55324963089044     -0.32671377401891
  C          -1.39622952699222     -0.17924486176458     -2.81040481843435
  H          -2.08927353351437     -0.13332393902651     -3.65862707028796
  H          -1.90861692785477     -0.72947960409713     -2.01150246114167
  P           0.15350705353306     -1.15948639144947     -3.16696015621510
  C          -0.41075963507227     -2.96469193641493     -2.91745486660391
  C          -0.40113523257758     -3.21915897627984     -1.40471333375966
  C           0.59166893245608     -3.92561515450155     -3.57042829409863
  C          -1.82716760183137     -3.25345201240008     -3.43636006821223
  H          -1.06490254173927     -2.53645043541678     -0.86566511786082
  H           0.59940810696646     -3.10710841373870     -0.98011888680692
  H          -0.74425823899053     -4.24481187093852     -1.21526328134301
  H           0.53653663475509     -3.91133774503078     -4.66215855311331
  H           0.36116521100513     -4.94794922877119     -3.24356086311022
  H           1.62121947879303     -3.70829294834885     -3.26741037451158
  H          -2.06456077690879     -4.30373684233894     -3.22073110980014
  H          -1.93424372350903     -3.10998981320699     -4.51244619569435
  H          -2.58337169290361     -2.64477016850760     -2.92968857006837
  C           0.48183574091189     -0.82360314441369     -5.02099183794373
  C           1.88542995150705     -1.31688410417126     -5.40034663759255
  C           0.43414573962706      0.70126215984889     -5.21877806469117
  C          -0.55261854070188     -1.45184092205925     -5.96204341116922
  H           1.98443353230322     -2.40275366694868     -5.32676007473457
  H           2.65154828311529     -0.85987358007498     -4.76694477726779
  H           2.09047811563068     -1.03526693606891     -6.44159328439837
  H          -0.56980277791821      1.10894957626545     -5.05895607753212
  H           0.71884767743374      0.92627814764490     -6.25473627235275
  H           1.13130296513644      1.22049389806821     -4.55479863219051
  H          -0.35709568152026     -1.09570122527196     -6.98234875775222
  H          -1.57797201607658     -1.16117989668172     -5.70901598476015
  H          -0.49127525721619     -2.54257886853683     -5.98445594032402
  H           2.22783213794080      1.28312965247351      0.36781906947960
  Ru          1.61920823791051     -0.14784535336100     -1.73372057294308
  H           2.93771602528955      1.62973512115973      2.27716240398840
  H           2.45119947838378      0.39451129910003     -2.97855634330043

110
h-TS
Solvent-corrected electronic energy = -2652.956514637544
Thermal correction to Gibbs free energy = 0.85770557
Imaginary vibrational frequency: -858.21
  N          -2.30240162172139      1.92928722604791     -0.73788761596890
  C          -1.23903909678779      2.61684896151856     -0.18511263629258
  C          -3.53893471587571      2.56414860872718     -0.72354388191927
  C          -1.30946928010219      3.95693636508910      0.10264618820706
  C          -3.66290785996322      3.90052448026201     -0.41433696747119
  C          -2.52927030212555      4.65569271441908     -0.06598448604680
  H          -0.43486975290489      4.45547770455349      0.51276143488816
  H          -4.65058582164810      4.35404469938004     -0.42978766912826
  H          -2.60516436766605      5.71447553363696      0.15418479376501
  N          -0.07045919335376      0.47851413371795     -0.50843471423276
  C           0.90857255090522     -0.47328696241679      0.05014128712255
  H           1.90690811346839     -0.00170256474593      0.05724540539212
  H           0.95807778291922     -1.32047118004658     -0.64543698597765
  C           0.60048432074135     -0.98638131081931      1.45281413412036
  H          -0.40755282717420     -1.41230461480225      1.50506922738335
  H           1.31353213790436     -1.77493773629090      1.71875783665496
  H           0.68400115512542     -0.20331714476836      2.21359229057148
  C          -1.86964995186771     -2.00932972288139     -0.62763048542406
  O          -1.70118389747570     -3.14094388123206     -0.40634540776977
  Ru         -2.10378890081494     -0.19765338030757     -0.88252154585383
  C          -0.08599271790846      1.75219535580754      0.23458740022775
  H          -0.20224225189579      1.56028643234106      1.31384364591431
  C          -4.69495893962514      1.66023392271883     -0.99173370477412
  P          -4.32587246671664      0.01825514935113     -0.17555687438596
  C          -5.68046040752727     -1.16648935412165     -0.79923870734916
  C          -5.89088375004828     -0.92827585319007     -2.30239485964673
  C          -5.21592307015926     -2.61727221833655     -0.60939369398284
  C          -7.03221052763120     -0.94608513666696     -0.10727713885041
  H          -6.39326403567195      0.02162499387848     -2.50867037805491
  H          -4.94944979720387     -0.95710508192808     -2.85761462035036
  H          -6.52783894092236     -1.73302111930039     -2.69047728492596
  H          -4.97751561784220     -2.86023131836485      0.42872492599167
  H          -6.02200232934120     -3.28814051433230     -0.93290694256405
  H          -4.33585987184858     -2.83251887331047     -1.22088161212390
  H          -7.77728357670832     -1.58023581637249     -0.60453997022785
  H          -7.02183311989575     -1.22710253537496      0.94776863973777
  H          -7.37499206734857      0.09008628581541     -0.19510051474746
  C          -4.45835880733903      0.28745328950888      1.71587735873562
  C          -4.50753643127956     -1.07693225073030      2.41680147992391
  C          -3.17933534270552      0.99887841723742      2.18888352139092
  C          -5.65569231464780      1.15823396276443      2.11506773435909
  H          -5.43696772122838     -1.62099346782032      2.23428668203101
  H          -3.66456022737963     -1.71139259212718      2.11724286912960
  H          -4.43044360782231     -0.91471407381971      3.49939658714042
  H          -3.08768662344341      2.00964878598307      1.78293309927456
  H          -3.21844107163121      1.07668318476110      3.28324415374858
  H          -2.28088334085674      0.43044728084965      1.92174879250060
  H          -5.63767673594732      1.29094934018983      3.20495649064036
  H          -5.59173336441275      2.15504057858668      1.66646623124391
  H          -6.62015440035455      0.71922814790780      1.85602309380067
  H          -5.64964439435355      2.10420739002249     -0.69204329081614
  H          -4.74555457837384      1.42399506387742     -2.06561089866432
  H          -3.11569621498125     -0.44172546026770     -2.09402019251922
  H          -1.45320609092918     -0.45296250241621     -2.50500527501609
  N          -1.63411331282820      1.37855592054293     -4.30423407980966
  C          -1.25415993060392      2.51666490818207     -3.67239273799265
  C          -2.88755523399553      1.26840975265452     -4.80946850095304
  C          -2.11151906320589      3.60096396896178     -3.56435610671908
  C          -3.78395680350354      2.32263476577995     -4.72368653357184
  C          -3.39344035204756      3.51084838962929     -4.09390204984495
  H          -1.78261036174355      4.49361359230767     -3.04067462302794
  H          -4.78342835788684      2.20864234441864     -5.13362147867748
  H          -4.08393964078769      4.34488038571893     -4.01325422419530
  N           0.71344017748225      1.19412633591791     -2.90916755975305
  C           2.18277675450671      1.33332271978848     -2.92639753674233
  H           2.48550911595895      1.98497487144758     -2.08278452213668
  H           2.49504017232065      1.86756095098230     -3.84205217802646
  C           2.97263353344399      0.03766622829059     -2.85759574393622
  H           4.03225355645578      0.26888831897493     -2.69464359736477
  H           2.88727408997019     -0.52161063935065     -3.79256754277845
  H           2.64349225728367     -0.61376960084484     -2.04437193086812
  C           0.65242402359415     -1.77960250762366     -3.84935942711787
  O           1.21515972435943     -2.79523567621025     -3.68536170483913
  C           0.16141119734835      2.53306999269055     -3.19270443079463
  H           0.75482266847570      3.01491490170086     -3.99569245082417
  H           0.24180293663831      3.20731558837953     -2.32059780878810
  C          -3.27546725177740     -0.06652787969221     -5.38295637174928
  H          -3.88724791585334      0.05087246293477     -6.28537095495649
  H          -3.90922407213787     -0.57393617506695     -4.64430680044270
  P          -1.78944806733019     -1.17739758293916     -5.61911533719612
  C          -2.52819363822167     -2.92380755984127     -5.38187174307899
  C          -2.62491027173346     -3.14974299863940     -3.86656692020736
  C          -1.57262583360189     -3.97714871723947     -5.95799530532370
  C          -3.92996873314915     -3.10888150973704     -5.98055023455159
  H          -3.24326506744766     -2.39216642620500     -3.37562357899207
  H          -1.64137688453686     -3.13243722644177     -3.39117316872614
  H          -3.08245471579145     -4.13101193549707     -3.68137881789454
  H          -1.56793725644556     -3.98297070749708     -7.05124013367677
  H          -1.90032693533802     -4.97117875641893     -5.62605802275087
  H          -0.54678401544964     -3.83320449106308     -5.60247422011213
  H          -4.26386314644997     -4.13474573647185     -5.77399395852027
  H          -3.96025940781691     -2.96850074647495     -7.06196961600975
  H          -4.66540850655301     -2.43634208712237     -5.52633937288465
  C          -1.34147816283946     -0.90813445140139     -7.46179075733095
  C           0.03178048767753     -1.52836032715154     -7.75647895463291
  C          -1.23893220494063      0.61252727911465     -7.67218131732742
  C          -2.37173581449876     -1.45489870101022     -8.45602761499914
  H           0.02597736388587     -2.61843194130452     -7.67778264898687
  H           0.79622751283296     -1.14052903761814     -7.07637057705579
  H           0.32546776066340     -1.27188861824279     -8.78302179153847
  H          -2.20955018310414      1.11138506346460     -7.57765117628308
  H          -0.87203864209795      0.80058046243790     -8.68960381647417
  H          -0.53928818124913      1.07410171549042     -6.96889514157451
  H          -2.09036758932456     -1.13009311775383     -9.46693967681620
  H          -3.38116582788463     -1.07485604594828     -8.26412418355909
  H          -2.40355734848462     -2.54734714927943     -8.46685652139422
  H           0.30633942468756      0.78822510112514     -1.63345127536243
  Ru         -0.32186702526256     -0.25103791263853     -4.12113270481504
  H           0.87266307114869      2.28494532764783      0.11286078330420
  H           0.65572982329281      0.15234836583072     -5.31014120783898

56
i
Solvent-corrected electronic energy = -1327.036529366972
Thermal correction to Gibbs free energy = 0.42366207
  N           1.35529536946955      1.19825489363113     -0.52464497412889
  C           2.72437762139553      1.37406494206236     -0.34817790135819
  C           0.53120067876571      2.29788487769346     -0.30836062502957
  C           3.26431986999362      2.56841390380511      0.04793732411472
  C           1.03549386192115      3.51293800579954      0.07924917254971
  C           2.43057296440409      3.69541150405629      0.26526643407323
  H           4.33930281760794      2.63650916660606      0.19702295515624
  H           0.34550318673078      4.33595072431087      0.24956556947118
  H           2.83958308438903      4.65295653925441      0.56409338594883
  N           2.80450215918849     -1.07517355537888     -0.20366675834160
  C           2.95330676741651     -1.32321358809094      1.24718301849395
  H           4.02506710072788     -1.34415942660839      1.50672370054810
  H           2.51138483320032     -0.47325501943477      1.77954787465018
  C           2.29289952390977     -2.62621312111022      1.65452014272297
  H           2.40790602405126     -2.78836048052099      2.73095588383617
  H           1.22379165413557     -2.61607399958106      1.41806887244221
  H           2.74578381501567     -3.47920098170763      1.13495294115852
  C           0.07043085323170     -2.46263669301765     -1.23884359779668
  O          -0.29800160016384     -3.55993263102909     -1.39612146330332
  C           3.53056455283586      0.14742832981688     -0.64915686907514
  H           4.52380793350635      0.21051652267930     -0.18098057367496
  H           3.66756719220123      0.04832702369353     -1.73499742408945
  C          -0.93437860702895      2.05683227384051     -0.53245755505471
  H          -1.54975695113642      2.74166942859570      0.06161134294954
  H          -1.17953027539533      2.23519484683727     -1.59092859566460
  P          -1.38369460490892      0.27221343352199     -0.24586329243631
  C          -2.99627271555871      0.04424877269622     -1.23105743130944
  C          -2.65346509459616     -0.10834699915767     -2.72100183923853
  C          -3.71121499672766     -1.23630379885002     -0.78074609310515
  C          -3.93659284732356      1.25157490876867     -1.08487545382193
  H          -2.07187909775687      0.73433553789381     -3.10998946098566
  H          -2.09927134488113     -1.03004838934113     -2.91853649866721
  H          -3.59466304142676     -0.14857482908804     -3.28458391821700
  H          -4.14660335707020     -1.14191095558221      0.21724957133362
  H          -4.53303340428991     -1.44346834935794     -1.47791938015403
  H          -3.04005379586730     -2.10237498982696     -0.79354743994698
  H          -4.85676299524134      1.04381344574431     -1.64621161353954
  H          -4.22210913681530      1.45238826161896     -0.05113968645979
  H          -3.49962139134253      2.16246120440954     -1.50570530967966
  C          -1.69263204253954      0.10659384781546      1.63153952895938
  C          -1.78172368489481     -1.38045738495624      2.00206761103217
  C          -0.45373163243164      0.69859702785778      2.32039999086181
  C          -2.93209567882869      0.84888721729869      2.14022119711986
  H          -2.69288959947418     -1.85656201255181      1.63381094834106
  H          -0.92546815061553     -1.93945211372222      1.60968697069349
  H          -1.77626021462643     -1.47526453548488      3.09571389623737
  H          -0.34958255819337      1.77341934602447      2.14358785300185
  H          -0.54579303644902      0.53971207442761      3.40230198430404
  H           0.46609374211840      0.21084532431717      1.98255426526923
  H          -2.94497687388802      0.79360742427283      3.23726222859655
  H          -2.91981749477677      1.90965413816068      1.86830686004081
  H          -3.86375592472069      0.40261469073107      1.78335416838501
  H           3.17955002800233     -1.87554522489835     -0.70567739897904
  Ru          0.65546610144617     -0.72489459186207     -1.01388151250232
  H           1.43460265811205     -0.80125628883461     -2.43280419697881
  H          -0.12881902541838     -0.27419844710889     -2.30314246755930

56
l
Solvent-corrected electronic energy = -1327.025106688515
Thermal correction to Gibbs free energy = 0.42095867
  N           1.00545262876365      0.88294707980547      0.06876415074939
  C           2.28905023852469      0.86226022147696      0.51847436539532
  C           0.26401184191662      2.00649707690706      0.26941715254626
  C           2.84573622944736      1.94094147470865      1.19446435533438
  C           0.76867363183019      3.10289474113498      0.95519856611613
  C           2.07756923924571      3.07435677583265      1.42490285582066
  H           3.87352140639262      1.87082834543067      1.53303957415106
  H           0.13629510185792      3.97182580892398      1.10928198914197
  H           2.49210375058641      3.92523197107919      1.95733834673131
  N           4.20954285573402     -0.55890775868378      1.12855797345126
  C           5.00522984077907     -1.74557713837011      0.79232374739187
  H           4.38920578159087     -2.66456248885594      0.76407075845857
  H           5.40748331845240     -1.60532961443657     -0.22037566413651
  C           6.14457524509714     -1.92135191693263      1.78300314776197
  H           6.74856490770091     -2.79717369893894      1.52440840274918
  H           6.79686943403289     -1.04144520619673      1.78909647521806
  H           5.76274706186316     -2.07005618677211      2.80045978345360
  C          -0.57731547525013     -2.52498625553444     -1.32439492538676
  O          -1.02338061862252     -3.55479462353577     -1.65760812550326
  C           3.05867603646677     -0.39777604169749      0.25212070981971
  H           3.40825836337142     -0.38123394502138     -0.79161060591103
  H           2.33073418033352     -1.24748401992364      0.29480354054069
  C          -1.11853103449714      2.04804900806781     -0.31964739391690
  H          -1.74481953190244      2.77554390010563      0.20663939995643
  H          -1.01555133305566      2.39828100193017     -1.35531998241216
  P          -1.86517295209798      0.35228661898424     -0.45663564012636
  C          -3.22979080326199      0.48971346070451     -1.77599709334419
  C          -2.72210400725773      1.34347312179839     -2.94821968637683
  C          -3.51129689372209     -0.92637814622039     -2.30198998746852
  C          -4.52559631679870      1.12410177877562     -1.25744278238982
  H          -2.68218338346605      2.40870073124601     -2.69855735359581
  H          -1.73710767828729      1.02173607962085     -3.30214525945961
  H          -3.42803136629362      1.23019050237741     -3.78032671644483
  H          -3.82195012670210     -1.61779876980495     -1.51394081615737
  H          -4.32207410530924     -0.87316748891573     -3.03970131718960
  H          -2.62763450803129     -1.34535089047904     -2.79152031805981
  H          -5.21171125652250      1.25084405180017     -2.10490276076940
  H          -5.03352804489883      0.49614821574584     -0.52159603159561
  H          -4.35537582394534      2.11479331800717     -0.82268852223416
  C          -2.58022477586518     -0.01502382071908      1.27994119030980
  C          -1.37117839469796     -0.24315686963105      2.20436817163268
  C          -3.42372367640889      1.11474845629335      1.88257852919785
  C          -3.38854153743271     -1.31714174538742      1.22026531926874
  H          -0.72243332360899     -1.04750789323586      1.83515206499006
  H          -0.76402729010208      0.66031510391052      2.32448101750589
  H          -1.74102466259227     -0.52983264121197      3.19738796007396
  H          -4.34508061898595      1.30902051421213      1.33249573214224
  H          -3.70789005019764      0.82498557653579      2.90309295268527
  H          -2.86083660414611      2.05050967446848      1.96240991155907
  H          -3.65260498135609     -1.61748642249138      2.24241576651938
  H          -4.32094152156487     -1.20648119318817      0.65973512705316
  H          -2.80523966387119     -2.13098555574211      0.77383065229685
  H           3.87948058799561     -0.65256152246547      2.08679750814505
  Ru          0.10232692709778     -0.86540644848050     -0.89469005387244
  H           1.13491726154359     -0.98855053198270     -2.12954743764772
  H          -0.25020029071972     -0.09327454420135     -2.27272236302013

56
n
Solvent-corrected electronic energy = -1327.040666056328
Thermal correction to Gibbs free energy = 0.42143309
  N           1.05402623304721      1.32675833051050      0.16811317508757
  C           2.32794670397710      1.60814961456022      0.53674435710025
  C           0.07125967180042      2.20526860561114      0.50085718548231
  C           2.64307987496811      2.74081573071255      1.27852225696685
  C           0.33887099393986      3.35102869199033      1.24172141750946
  C           1.63888292332423      3.62340645404531      1.64405526987715
  H           3.67637751480297      2.90804402926251      1.56524630589353
  H          -0.47633998157057      4.02240582944748      1.49293821758804
  H           1.86302013233103      4.51168813029664      2.22727752270656
  N           3.72706540629333     -0.22027523942679      1.31686807581606
  C           4.70451127651928     -1.25740583135952      0.95944046392111
  H           4.37637043726467     -1.83979760059311      0.07696722379745
  H           5.64347260569300     -0.75823106564175      0.68092490631930
  C           4.93920956292633     -2.19294891106913      2.13396109875031
  H           5.67492868780012     -2.96139593235222      1.87439031974931
  H           5.30663626862418     -1.64250864436312      3.00678953782230
  H           4.01067026979367     -2.70323418618061      2.41730903437603
  C           0.07821528691704     -2.14077117698257     -1.61274891138641
  O          -0.20983530644755     -3.15016094666169     -2.12377656938136
  C           3.40785881887337      0.63256575959074      0.16607792957569
  H           4.31253128120472      1.19096449083731     -0.11178322172496
  H           3.07879851844026      0.05442829185191     -0.72102709335102
  C          -1.32546865828259      1.94204511273731      0.01139667791139
  H          -2.05805167232074      2.42722324942337      0.66651642980621
  H          -1.42581431803992      2.41089936577655     -0.97765029066954
  P          -1.66517332962915      0.13229773963205     -0.25464086651840
  C          -3.01877534733921      0.13119731907676     -1.58727871114093
  C          -2.31498218506714      0.41222798904820     -2.92524402782708
  C          -3.66080284535310     -1.25949308418525     -1.66485561418847
  C          -4.09843898410183      1.19876071242187     -1.36449027928266
  H          -1.78764161391169      1.37253282240855     -2.93212543013603
  H          -1.59046115787355     -0.36955587106760     -3.17128317257635
  H          -3.07386388458737      0.44550355615000     -3.71792348245621
  H          -4.28842829294106     -1.47615130437258     -0.79603996447720
  H          -4.30293246041061     -1.30191692220896     -2.55383156766644
  H          -2.90847182494163     -2.04971351233991     -1.76217493770209
  H          -4.82276172102689      1.13803744129442     -2.18744350234649
  H          -4.64981291727204      1.05924511505971     -0.43263238372782
  H          -3.68551799519617      2.21266114766244     -1.37423841976879
  C          -2.29569560961654     -0.50255377846398      1.42648217600104
  C          -2.26593941905068     -2.03773168487122      1.40940361716523
  C          -1.28525011674511     -0.01453421216380      2.47764471280686
  C          -3.69018133926897     -0.00083384292680      1.80888252229020
  H          -2.97151190442587     -2.46506858332893      0.69244659356078
  H          -1.26427308886835     -2.40950746364384      1.16699479241372
  H          -2.53766917203326     -2.40887883530296      2.40598399567244
  H          -1.31710856682687      1.07148193050083      2.61366265908113
  H          -1.53554857476738     -0.47485116544859      3.44175349566220
  H          -0.26004500011948     -0.30738254774625      2.22205598371584
  H          -3.90838755773081     -0.31755031725929      2.83768521101409
  H          -3.75930312620630      1.09228850470066      1.78317325954745
  H          -4.47182910385407     -0.41789661478989      1.16846607757755
  H           2.86289441783413     -0.69561334381815      1.57954331897415
  Ru          0.52255988952190     -0.56228966641623     -0.80854765862346
  H           1.34785632236672     -1.48879243872787      0.28228885725974
  H           1.14716465613388     -0.11538493896077     -2.26078182164556

54
j
Solvent-corrected electronic energy = -1325.842168817801
Thermal correction to Gibbs free energy = 0.40246062
  N           1.13950679930072      1.39015473261705     -0.14927108049494
  C           2.44664697142860      1.75107303049929      0.00979150339516
  C           0.20580396356794      2.36422456545427     -0.38715490765238
  C           2.83927670342510      3.07361833174113      0.01279354362926
  C           0.55547076170706      3.70300101389470     -0.38685537681229
  C           1.88329126183391      4.07929852330301     -0.17226377706624
  H           3.88701445338072      3.31923128321668      0.16225592933995
  H          -0.21247470074080      4.45081968725346     -0.56293073592291
  H           2.16849965592339      5.12586691478705     -0.16096619743667
  N           2.68856450805136     -0.65456111571743      0.32003542313814
  C           3.54100303282556     -1.80052863951120      0.57719409206207
  H           3.02266705778603     -2.47106864755108      1.27538440594906
  H           4.47757206270229     -1.47753618362206      1.06072992948113
  C           3.86507522992442     -2.57062385721185     -0.70593834075520
  H           4.37671529776590     -1.92992014617764     -1.43259491305601
  H           4.51546530945960     -3.42329813295400     -0.48039537566541
  H           2.94400924130726     -2.94367904339179     -1.16479560671934
  C           0.37524212518422     -2.40184599837302      0.42775120802546
  O           0.17378046317076     -3.53412015663476      0.64898614919390
  Ru          0.71138499577126     -0.62707620052424      0.03408542699992
  C           3.40160860432623      0.60152273642441      0.17437784638814
  H           4.06538907450319      0.78248995578126      1.03989558253931
  C          -1.18228241468464      1.88820663059501     -0.70596374809661
  P          -1.49968647522777      0.17344115646616     -0.03326419083948
  C          -2.79750890110754     -0.54161981932455     -1.22269176381790
  C          -2.04871361104512     -0.97168078518349     -2.49422083751673
  C          -3.43074042049167     -1.79109204482617     -0.59795122090571
  C          -3.88792378718579      0.46481610582168     -1.61429447970310
  H          -1.51314093277311     -0.14306183430501     -2.96990160537289
  H          -1.32240672752592     -1.76149757117033     -2.28348117620628
  H          -2.78200041582028     -1.35347497706147     -3.21667295961759
  H          -4.09320861658533     -1.54972167397694      0.23780769434899
  H          -4.03486710912353     -2.29911087838938     -1.36058803284231
  H          -2.67032579184490     -2.50030462397505     -0.25193089056090
  H          -4.57736342082098     -0.02482805869047     -2.31455734505802
  H          -4.47748772524145      0.80991604574599     -0.76310994884448
  H          -3.47628447501160      1.33980247334618     -2.12754167150450
  C          -2.21706776311894      0.46841546472069      1.70885800053795
  C          -2.19007031343011     -0.85162916235029      2.49221055518379
  C          -1.26221644781318      1.45379156073185      2.40370798316495
  C          -3.62811199421926      1.06123319920846      1.72044394375710
  H          -2.84630080000003     -1.61322321511331      2.06352457031899
  H          -1.17471220191971     -1.26198185949205      2.53494685981969
  H          -2.52656538671655     -0.66125854490492      3.51958604455503
  H          -1.29809604534523      2.45343175514047      1.95907144498766
  H          -1.56023392422456      1.54733350142381      3.45567515714513
  H          -0.22479980655939      1.09660732605331      2.37786055812771
  H          -3.89311604391832      1.31682231581572      2.75514522193560
  H          -3.69693816070411      1.98187663326452      1.13059443147504
  H          -4.37963590697662      0.35440069193523      1.35891329400873
  H          -1.93855489133345      2.61955584355860     -0.39961043192594
  H          -1.25994032673876      1.78825349294648     -1.79869422570653
  H           0.87080662601013     -0.98493624339203     -1.54377199658486
  H           4.07267366166503      0.56005908035505     -0.70767761629766

56
p
Solvent-corrected electronic energy = -1327.019742949454
Thermal correction to Gibbs free energy = 0.41298698
  N           1.10805647683075      1.35095474293035      0.07903549978070
  C           2.40303244057145      1.73101262401724     -0.13472270999054
  C           0.18258051379172      2.30641785658160      0.41152304137458
  C           2.79558881055168      3.05072029949829     -0.05584154341919
  C           0.52816198716022      3.64402864201939      0.47672340434577
  C           1.84747722494279      4.03885443117088      0.23797382511914
  H           3.83502484630067      3.31062582159888     -0.23700990360451
  H          -0.23277385326959      4.37580456393415      0.73298460750204
  H           2.13181288350819      5.08443723710787      0.28824553943744
  N           2.64704902115140     -0.67112973837471     -0.48872137939841
  C           3.52176951796599     -1.82185029946295     -0.62578226247182
  H           3.02715156442139     -2.56354401066207     -1.26554686351327
  H           4.46217105373647     -1.52965827267947     -1.12013034900930
  C           3.83075872061380     -2.45491675126382      0.73346228965706
  H           4.48079608160410     -3.32770499728011      0.60484970126563
  H           4.33626861912047     -1.74349079887330      1.39553526230481
  H           2.90375827296866     -2.77970945210187      1.21787105792945
  C           0.35712061701728     -2.45555445254100     -0.39236706386802
  O           0.17262592636966     -3.60920243719033     -0.48034633118865
  Ru          0.65856419957608     -0.63167731242667     -0.30990138993244
  C           3.33661832018779      0.60673873050908     -0.49292042795233
  H           4.19620506759518      0.59402261992133      0.20290676374833
  H           3.77158250579958      0.79408132269835     -1.49499237435554
  C          -1.18164638848665      1.79715424961132      0.77293385239147
  H          -1.19044805737120      1.61112325282475      1.85655089773162
  H          -1.95748281763162      2.54466157772548      0.57501928952513
  P          -1.54205452445244      0.13897080680829     -0.01942759711844
  C          -2.49762836416258      0.56681129888541     -1.60858633678864
  C          -1.69031032325998      1.66689981797333     -2.31821390749850
  C          -2.54416059545566     -0.66991848328328     -2.51624033434214
  C          -3.91662295540892      1.08570851151804     -1.35937526896932
  H          -1.71648243401068      2.61647695737275     -1.77397551367663
  H          -0.64536628968100      1.37315589848799     -2.46495305358009
  H          -2.13401631144523      1.84089283048543     -3.30666687445600
  H          -3.12238078330765     -1.48854143464226     -2.07946519905640
  H          -3.02114858052078     -0.39521095137695     -3.46595065533051
  H          -1.53656264718305     -1.03908880746466     -2.73280527238408
  H          -4.33192199969033      1.43953694793906     -2.31235655286458
  H          -4.58397058141934      0.30485743773309     -0.98499474259811
  H          -3.93518762773333      1.93053484846874     -0.66211411836954
  C          -2.64047887445757     -0.72481785551339      1.27049402023934
  C          -3.27939245058432     -1.96804164936275      0.63919045638813
  C          -1.70091222072071     -1.18385286999718      2.39920211983444
  C          -3.72678011075996      0.17248458365599      1.87849335572293
  H          -4.05719675193298     -1.70976961176222     -0.08500210718583
  H          -2.53432587107824     -2.60049667607285      0.14391752512149
  H          -3.75086391176543     -2.56629033053840      1.42951918972134
  H          -1.19400979485743     -0.34646699702054      2.89127846047468
  H          -2.29664714641432     -1.70268474337850      3.16190409339000
  H          -0.93389212433615     -1.87315303488684      2.03058445850930
  H          -4.25067598057899     -0.39553507430330      2.65861267668224
  H          -3.31023980136587      1.06502815302650      2.35662307166091
  H          -4.47437085921622      0.48930697233587      1.14959821963161
  H           2.14199172250910      0.03252237082007      3.12485416005810
  H           0.53746156469997     -0.51148339844758     -1.91856277618653
  H           1.80117459960691     -0.18989043363257      2.49663743728868

56
q-TS
Solvent-corrected electronic energy = -1326.971599214243
Thermal correction to Gibbs free energy = 0.42494962
Imaginary vibrational frequency: -1701.28
  N           1.19000997342671      1.28512245187493      0.34889566859316
  C           2.49632045938651      1.63079529060874      0.04704127930023
  C           0.24394832563016      2.29887188564150      0.39740204320603
  C           2.85211775910601      2.91117818454785     -0.29541040122856
  C           0.55646499096346      3.59185162249782      0.06289081311970
  C           1.87620473635848      3.93314857304828     -0.31870463068940
  H           3.89195831059451      3.13131246577918     -0.52709910970551
  H          -0.21771477920578      4.35400537492802      0.11319489097132
  H           2.13288774049622      4.94787174590771     -0.59934721205888
  N           2.76002107332509     -0.80521574398890     -0.01636604451260
  C           3.62625137871626     -1.96291758325416     -0.26383028694331
  H           2.97944035211329     -2.84678051842171     -0.29684069090799
  H           4.06347671025665     -1.84727792653321     -1.26845703404726
  C           4.73105791747032     -2.16686865927343      0.76885522974794
  H           5.26175878677011     -3.10079047528359      0.55496949448246
  H           5.46760576562152     -1.35766861578603      0.75612034190644
  H           4.31298398939897     -2.24064742799928      1.77969496878980
  C           0.29775772125722     -2.38617077754518     -0.90849602523000
  O           0.05450252168891     -3.39546888390919     -1.43696681328443
  Ru          0.66899648770219     -0.67193266920773     -0.27016120219042
  C           3.45965294590334      0.48258465349463      0.16739783783976
  H           3.96386749287989      0.50496100594462      1.14856994651344
  H           4.25022019585515      0.56529297011377     -0.59342665967124
  C          -1.10281563077572      1.83234365738341      0.85603647407632
  H          -1.07042471202798      1.63311225574321      1.93684886388327
  H          -1.88677614820152      2.57626852185166      0.68074770527750
  P          -1.50437137731160      0.17218583304307      0.07248106005884
  C          -2.49186142934317      0.59628369631211     -1.50236798296146
  C          -1.74647412620809      1.73032793922546     -2.22664476765122
  C          -2.54794241284055     -0.62715970818809     -2.42818071510079
  C          -3.91552468052017      1.08775380812569     -1.21327071085612
  H          -1.79700999199142      2.67393333314781     -1.67600015799992
  H          -0.69335003125109      1.49477876523820     -2.40870724740537
  H          -2.22621872991589      1.88670718432001     -3.20126865850343
  H          -3.04183980981927     -1.48580832348966     -1.96587498235066
  H          -3.11713666691984     -0.36003135550310     -3.32790034081911
  H          -1.54820345490306     -0.93833617256283     -2.74441385589883
  H          -4.35548936094926      1.44024990229473     -2.15518941713387
  H          -4.56380715203987      0.29611512275290     -0.82999927377960
  H          -3.92939334304283      1.92964721359142     -0.51317414367986
  C          -2.60061511648061     -0.70105249493885      1.36364091395403
  C          -3.28321821842180     -1.91966503296228      0.72922911709837
  C          -1.67906616273299     -1.20607132717341      2.48413404088135
  C          -3.64911482262653      0.22775556071488      1.99465960465107
  H          -4.05939030720188     -1.64041836070161      0.01204197704524
  H          -2.55940851885731     -2.57195012509960      0.22768119053294
  H          -3.76421098365183     -2.50686986228093      1.52211314911952
  H          -1.08233979143075     -0.40583688379133      2.93543248266791
  H          -2.30464208983872     -1.64160337723046      3.27378650857883
  H          -0.99313461777102     -1.97632574871800      2.12355476484353
  H          -4.19495781513570     -0.34080725757820      2.75880373139078
  H          -3.19109176963922      1.08558290152554      2.49706977199037
  H          -4.38365862634872      0.59872329087311      1.27956976985318
  H           1.12889846547251     -1.25434696398681      1.57783383767921
  H           0.17679052777580     -0.17842608279840     -1.69852623660010
  H           2.08019403523499     -1.08945567032432      1.06248879515747

54
r-TS
Solvent-corrected electronic energy = -1325.792874082175
Thermal correction to Gibbs free energy = 0.39807781
Imaginary vibrational frequency: -1680.04
  N          -1.12053930085402      1.28672254401659     -0.28060170766936
  C          -2.40330777347762      1.61488208485686      0.04338247613765
  C          -0.21602205164282      2.23288494922698     -0.61570539895985
  C          -2.81642240494310      2.95080173995042      0.01263415031478
  C          -0.57978086229336      3.56845259193666     -0.65893319336100
  C          -1.90125984895843      3.92396057286106     -0.34878630710959
  H          -3.83839048056088      3.20649604883988      0.27505581930409
  H           0.15282023581553      4.32249721604586     -0.92789992216355
  H          -2.20242946303099      4.96688067690610     -0.38680366902295
  N          -2.72610134741110     -0.76515856172794      0.01707693676415
  C          -3.63466042049343     -1.88332985462949      0.20376086521395
  H          -3.89870591860391     -1.96945420209611      1.27367825798760
  H          -3.09965594278885     -2.79758334369210     -0.07208576360707
  C          -4.91106968348052     -1.77045559229453     -0.63301457224402
  H          -4.66463925541389     -1.68708258773192     -1.69712110640851
  H          -5.52753967703831     -2.66518976493908     -0.49144803534733
  H          -5.51409655218374     -0.90134589704856     -0.35099754365875
  C          -0.33492019770133     -2.50852647557142      0.41409424001126
  O          -0.10870029256982     -3.63452015105710      0.63463850211178
  Ru         -0.68900030311582     -0.72769109524904      0.08542749916419
  C          -3.15366033960567      0.47955697176145      0.54583212977168
  H          -4.21987091551783      0.63433489787166      0.73077636930009
  C           1.16374462924421      1.72758182405507     -0.93061275197539
  P           1.49392969975663      0.08917583559333     -0.06699962977906
  C           2.31078494441028      0.57868690785413      1.58034810396091
  C           1.44047977997206      1.68912338094841      2.19145641558098
  C           2.26649688631903     -0.63736079156475      2.51746390848023
  C           3.74538746520635      1.09657462869460      1.45099314699405
  H           1.50334074499897      2.62503390209963      1.62676146046691
  H           0.38928662334947      1.38997758744479      2.26226356867664
  H           1.80046904769148      1.89313729325647      3.20790519575303
  H           2.86257243902458     -1.47620572113275      2.14772334291379
  H           2.66925845766394     -0.34799106309620      3.49685309529629
  H           1.23780785926442     -0.98619878296533      2.65964715815963
  H           4.07711300973361      1.46193782071922      2.43209175447937
  H           4.44442739406689      0.31453760234109      1.14296873126093
  H           3.82177870983070      1.93410565175414      0.74882478573578
  C           2.70900248075551     -0.77974881014787     -1.24134947675976
  C           3.33347475175778     -1.98490302084181     -0.52720844284954
  C           1.86691580957187     -1.30133233795235     -2.41818758046426
  C           3.81015012529241      0.13428602165984     -1.79430449117820
  H           4.04171976989890     -1.68539176994818      0.25035979998765
  H           2.57033089338360     -2.62949429988893     -0.07737761915381
  H           3.88519750054731     -2.58622599906179     -1.26122617607897
  H           1.35978030023284     -0.49650715815084     -2.96210852698982
  H           2.53166293614288     -1.81181542045647     -3.12757257950648
  H           1.10583978028238     -2.01330292694294     -2.08248163935014
  H           4.42325066742436     -0.44413044898180     -2.49800750623784
  H           3.40270560436373      0.98622895519809     -2.34829854290575
  H           4.47634362820273      0.51494334814816     -1.01820572032769
  H           1.21507920903095      1.51698329784854     -2.00744516314489
  H           1.92472131674177      2.48644982551388     -0.71773151009457
  H          -1.33916282029220     -0.20957496447305      1.79199869963716
  H          -2.32022738799753      0.28343078423943      1.68020564288658

54
t-TS
Solvent-corrected electronic energy = -1325.793762244886
Thermal correction to Gibbs free energy = 0.39903201
Imaginary vibrational frequency: -1163.19
  N           1.31226198455810      1.17300915114045     -0.47926556906266
  C           2.67205647277922      1.12731914328998     -0.48785515922661
  C           0.62526665032308      2.31401012799037     -0.34204273515945
  C           3.40454611633274      2.31284314456363     -0.45148085706110
  C           1.30701482996883      3.52154137925997     -0.26658315339347
  C           2.70945552202693      3.51072644996247     -0.34417193989611
  H           4.48969465967373      2.29049663647325     -0.47266146687235
  H           0.76060077037227      4.45359960242642     -0.16451661574414
  H           3.25567951785835      4.44813755496113     -0.29209435002014
  N           2.43509080782840     -1.07406130055435      0.43970344157992
  C           3.04060991400249     -2.38789410509024      0.60251610418718
  H           4.10290533361949     -2.25880528580799      0.87734231850599
  H           3.02836703568072     -2.94583519218372     -0.35256517923758
  C           2.33135661231014     -3.19114414666602      1.67993793940119
  H           1.28659866105725     -3.37295023638127      1.40709121927137
  H           2.81950547792325     -4.16181001901357      1.81965342548067
  H           2.34846724675860     -2.65606113784859      2.63621163022068
  C          -0.02883279013557     -2.51403320381565     -0.84027349741629
  O          -0.44318260772366     -3.59220580608107     -1.00678423651558
  Ru          0.57392856035686     -0.78368562434189     -0.61155738981954
  C           3.10502485065505     -0.26225512132925     -0.51049782012287
  H           4.14972678770199     -0.48922249112075     -0.75016094412734
  C          -0.86987025470505      2.14819317226615     -0.31795831461213
  P          -1.32608317798931      0.38657014512255      0.16796972882161
  C          -3.04264383868403      0.14809603988605     -0.61146135996154
  C          -2.84010896987786     -0.12113970892492     -2.11099666149141
  C          -3.71579850681767     -1.08520891527193      0.00445367399808
  C          -3.95021571437270      1.37789192528626     -0.46093847463785
  H          -2.29794000543184      0.68543533805129     -2.61595830057051
  H          -2.29614124432611     -1.05340672711574     -2.28331763294991
  H          -3.82841786359931     -0.20377787526260     -2.58161486780009
  H          -4.02991783013682     -0.91738177770653      1.03809811278750
  H          -4.61476148426655     -1.32390944241631     -0.57801809440746
  H          -3.05902524167149     -1.96194240206512     -0.02671347477888
  H          -4.91748720964617      1.15456764019188     -0.92976396211912
  H          -4.14486552973871      1.64348482413318      0.57937953088020
  H          -3.54036841052156      2.25542014316544     -0.97106918979784
  C          -1.41274165100612      0.42383192218297      2.07638324252020
  C          -1.43484847909664     -1.02365261903171      2.58944967440263
  C          -0.10860997428919      1.07628051908948      2.56455997335021
  C          -2.59696129493655      1.20770697882352      2.64827079546861
  H          -2.34506069484069     -1.55957401141855      2.30947927840730
  H          -0.57533773143666     -1.58766656169412      2.20974058365014
  H          -1.37787866516217     -1.01280428496315      3.68562273411913
  H          -0.04329156056096      2.13504993547230      2.29302514364524
  H          -0.08285249608152      1.01582196803483      3.66005151052236
  H           0.77667734179284      0.55881229346703      2.17948602376210
  H          -2.48682796555641      1.26082542843102      3.73982797817067
  H          -2.63190684916029      2.23699409952063      2.27493085908063
  H          -3.55618080804055      0.72558831127898      2.44303977735598
  H          -1.35284098109301      2.90343906338036      0.31207311226572
  H          -1.25326047636791      2.28797602111353     -1.33802338806795
  H          -0.01093722636588     -0.49680447812740     -2.07185745297690
  H           2.12265338006166     -0.72984848473167     -1.61131872400949

108
u-TS
Solvent-corrected electronic energy = -2651.781479009531
Thermal correction to Gibbs free energy = 0.83958339
Imaginary vibrational frequency: -794.61
  N          -0.56038404863698     -4.18054098687749     -7.54259301350878
  C           0.76743124360993     -4.33203742277975     -7.73256419160954
  C          -1.05310242313904     -3.00225850688630     -7.09370501115693
  C           1.66368074473040     -3.31550216931271     -7.44073404322728
  C          -0.20262530269199     -1.93789499947565     -6.81984160129464
  C           1.16998744093979     -2.09664065355673     -6.98368184701620
  H           2.72820915390157     -3.47813278291592     -7.57717795391124
  H          -0.61779806536191     -0.99970136058449     -6.46455620200487
  H           1.84832636337784     -1.28082500770444     -6.75343479033519
  N           0.23767644145200     -6.72789313135415     -8.00553721540643
  C           0.51144015865273     -7.90469049495364     -8.86991183387447
  H           1.60273176197318     -8.04165741720790     -8.95545278128620
  H           0.12217716266159     -7.67301513463463     -9.86846111489053
  C          -0.10804798283392     -9.17453928649464     -8.32377245207121
  H           0.11902332982407    -10.01213249842735     -8.99183980772763
  H          -1.19447704321545     -9.09191155744549     -8.23534567380614
  H           0.29771857160424     -9.40595232161732     -7.33387735047163
  C          -2.91735433199624     -7.23246442195595     -8.35141175627957
  O          -3.67316920041470     -8.09347278387888     -8.59785169819254
  C           1.16970940609895     -5.62973264322586     -8.36075215266899
  H           1.11948579849398     -5.50329451143467     -9.45348338457022
  H           2.20635160238530     -5.88312492712151     -8.09289044895780
  C          -2.53474229228173     -2.94098532911723     -6.87224693475442
  H          -2.91726660589649     -1.92677241838438     -7.03327360052136
  H          -2.72871877864407     -3.19299966986941     -5.81946833838072
  P          -3.42236245382889     -4.25310279384651     -7.87568635617344
  C          -5.02315253714271     -4.53885325025739     -6.87202910913430
  C          -4.65390052227819     -5.44088407963793     -5.68658108075194
  C          -6.04749685894210     -5.28593569290790     -7.73666908933542
  C          -5.65044207646308     -3.25634296684293     -6.30591410765328
  H          -3.93310263360650     -4.96114276008407     -5.01617079199325
  H          -4.22899062445670     -6.38998578080055     -6.02233425359220
  H          -5.56189120196806     -5.64538562688383     -5.10380984465382
  H          -6.46612680990454     -4.65529369873924     -8.52504377842659
  H          -6.88053108528762     -5.60889759187622     -7.09865986917063
  H          -5.61652679332679     -6.18175543644556     -8.19603916516208
  H          -6.52509451957658     -3.53629405750389     -5.70365855708856
  H          -5.99544848946552     -2.56655950803062     -7.07650314265188
  H          -4.96455142941552     -2.71855552695343     -5.64323292307624
  C          -3.83864886310613     -3.35141512729784     -9.51402529315874
  C          -4.27342500155053     -4.38486972134385    -10.56298766826570
  C          -2.53962138055151     -2.68690923480374    -10.00090622101965
  C          -4.90687514239444     -2.25960928770152     -9.39157505299598
  H          -5.21380867171512     -4.87809621170932    -10.30326408960599
  H          -3.50755682249544     -5.15488836897130    -10.69725744109275
  H          -4.42033871904908     -3.87531468903767    -11.52438397253191
  H          -2.23484163605925     -1.85349944747161     -9.35874731906059
  H          -2.71238915510325     -2.27941800215956    -11.00532054614245
  H          -1.71687864120214     -3.40565123366418    -10.06615091576439
  H          -4.96565161774239     -1.72106882611910    -10.34698805026880
  H          -4.66295091514726     -1.52195681343751     -8.61918913673414
  H          -5.90137687867319     -2.66545252533746     -9.19051769068966
  H           0.46309551823444     -6.99057557123734     -7.02944355251276
  Ru         -1.78811175027744     -5.83307726432377     -7.98881496892254
  H          -1.73719388241629     -6.24096758453919     -6.21866554889789
  H          -1.53977292010236     -5.58580405611807     -9.60289203918647
  N          -0.19519532211878     -8.70291802977231     -4.79708398384015
  C          -1.40784892854737     -8.04333088191715     -4.72198331468202
  C          -0.15645838614174    -10.05746198574565     -4.73141518879487
  C          -2.60525369372769     -8.77060040184819     -4.66695906680988
  C          -1.31225811966651    -10.80793576553883     -4.63838755920887
  C          -2.56364174319208    -10.14761758282346     -4.62429443032964
  H          -3.55046335814293     -8.23588637622839     -4.64047620658552
  H          -1.25114902272445    -11.89049689224369     -4.59333702380400
  H          -3.48198709684479    -10.72396064861435     -4.56709828284132
  N          -0.03076978699640     -6.11129498612464     -4.57320646412694
  C           0.06928914609009     -4.68885399904381     -4.26661189391218
  H           0.83495532541334     -4.22937859930188     -4.90516806585343
  H          -0.88556501621150     -4.18635385804023     -4.49027469664135
  C           0.43769420307009     -4.45028724892563     -2.80383572629803
  H          -0.31501466088373     -4.88246146961163     -2.13433142578731
  H           0.51504447356664     -3.37621445586097     -2.59359129148358
  H           1.40310444001363     -4.91858892379183     -2.57949008867664
  C           2.91505314077197     -6.31375449152519     -4.87647303987035
  O           3.83283942846613     -5.58155191135325     -4.92602237665130
  Ru          1.47334847090368     -7.45295534462833     -4.82100744377728
  C          -1.30373980453466     -6.61078322135970     -4.74935103815738
  H          -2.14032891450134     -6.05330715122633     -4.32164285254276
  C           1.21120016414761    -10.68063996325462     -4.81370913843132
  P           2.54630263168847     -9.44367665446484     -4.36131558156050
  C           2.86101790864177     -9.73751042955899     -2.50746949075782
  C           1.48086271868103     -9.69832731801701     -1.83034973896667
  C           3.69506154138929     -8.57406025133091     -1.95348953735275
  C           3.53739199723301    -11.07239199572953     -2.18624756963512
  H           0.84978411390018    -10.54631977491834     -2.11633691902254
  H           0.94446376089909     -8.77174141905575     -2.06614871855604
  H           1.62240136437573     -9.74228128794875     -0.74284315569763
  H           4.70396736507878     -8.53994899141131     -2.37319507066165
  H           3.79002525200462     -8.68919699064552     -0.86577308381150
  H           3.20798371626249     -7.61376435074322     -2.15674348612203
  H           3.54929687833853    -11.21160141521521     -1.09688327494996
  H           4.57570933473007    -11.10162587222092     -2.52806919598126
  H           3.00122072440852    -11.92488795652206     -2.61768536006583
  C           4.01607646563828    -10.00036693728453     -5.43287581918591
  C           5.29705863779754     -9.31241946275560     -4.94600297171402
  C           3.70318737753370     -9.48942874920298     -6.85025255176816
  C           4.22765391532497    -11.51835263620847     -5.49204743756377
  H           5.64676031333935     -9.72003137905633     -3.99311130894454
  H           5.16030354258662     -8.23082966499868     -4.83593415663913
  H           6.09307976436811     -9.47420869764628     -5.68463502371647
  H           2.78298325896873     -9.92418800544888     -7.25722345673560
  H           4.52564883129774     -9.76912949315957     -7.52212280597473
  H           3.60146816375903     -8.39828015946050     -6.86381905659653
  H           5.05978233589089    -11.73139494111109     -6.17656824337526
  H           3.34979210746557    -12.04578339275480     -5.87882972578578
  H           4.48582037501062    -11.94766837798805     -4.52205180812044
  H           1.39801646535181    -10.96486827692340     -5.85834469660297
  H           1.26072478724756    -11.60508830813459     -4.22701763238667

108
v
Solvent-corrected electronic energy = -2651.794077516426
Thermal correction to Gibbs free energy = 0.84377866
  N          -2.24938575744722      1.81697298498321     -0.46280674901671
  C          -1.30166655198164      2.58543404656834     -1.07854454630417
  C          -3.10736488729949      2.41163712318534      0.42319246239702
  C          -1.14367818423819      3.92510303676121     -0.78897220433300
  C          -3.00901617645530      3.75872954477336      0.71916390270167
  C          -2.00903143031671      4.53729603240155      0.12472232614578
  H          -0.35816434252059      4.48938619027345     -1.28326986587256
  H          -3.70302610664321      4.19594976666867      1.43149312780688
  H          -1.90852284038082      5.59009334487781      0.36597269326052
  N          -0.39856859450681      0.42578075836218     -1.84405647895773
  C           0.13702984303264     -0.28417423473646     -3.03413845913629
  H           0.93871984026283      0.32435599566097     -3.48558545164816
  H          -0.67658091817790     -0.36193067072621     -3.76497789044756
  C           0.68831027146860     -1.65127331986719     -2.68363698917083
  H           1.06068312642508     -2.14428061144468     -3.58801450366543
  H          -0.07400750410328     -2.29250871514388     -2.23326373392007
  H           1.51974690456569     -1.55644511629202     -1.97689800098251
  C          -2.37492288844333     -2.01264290472170     -1.24382008231492
  O          -2.44441256223120     -3.17689869046647     -1.39726817339142
  C          -0.54614324275914      1.87205870288135     -2.15333739073436
  H          -1.12897115215433      1.93774927479853     -3.08710480801750
  H           0.43343497612535      2.34343913918980     -2.32460902340568
  C          -4.08985911467809      1.49578663838692      1.08947410605967
  H          -5.02112304943939      2.01832174199772      1.33575210154600
  H          -3.65102098839397      1.16084208917951      2.04127200919502
  P          -4.34860505715051     -0.06566356575789      0.08640193859554
  C          -4.82325815589469     -1.34153242236999      1.42647724934732
  C          -3.51883150709897     -1.76729665987727      2.11839501864545
  C          -5.44020278491139     -2.58156932967052      0.76635598609077
  C          -5.77207108597525     -0.79795917151738      2.50474421974392
  H          -3.01237933737474     -0.92458793726648      2.60139963798729
  H          -2.82156017179645     -2.22453880948076      1.41079404371222
  H          -3.75836600106945     -2.50181281735138      2.89930620438895
  H          -6.44441495571746     -2.38848579742208      0.37969729626753
  H          -5.52592988401900     -3.37857180141896      1.51674724339394
  H          -4.81682897413456     -2.96105070932324     -0.05006603343468
  H          -5.94381955217545     -1.58879138935370      3.24727233092877
  H          -6.74639100772664     -0.50509899094853      2.11204422353332
  H          -5.34514842183749      0.05662874122633      3.03951329550895
  C          -5.86397899800151      0.33861436840726     -1.00880580604773
  C          -6.00085387264384     -0.72969195977578     -2.10248382308722
  C          -5.56413381061197      1.68814478695792     -1.68391010168508
  C          -7.18735535231978      0.47076433909863     -0.24868126610766
  H          -6.25378238781424     -1.71387866687596     -1.69925065299805
  H          -5.07584684761966     -0.82387168860894     -2.67994280529197
  H          -6.80571552784183     -0.43543473210989     -2.78896674052294
  H          -5.56415857284823      2.51731435794514     -0.96858444778841
  H          -6.34946075436874      1.89135729099604     -2.42340133633442
  H          -4.60237837397037      1.67589171235293     -2.20687759854691
  H          -7.95407509322626      0.84113386314581     -0.94255179139250
  H          -7.12458562349052      1.18814729119191      0.57694434218690
  H          -7.54277873285053     -0.48629542932763      0.14186197179570
  H           0.32287043630027      0.36652472970932     -1.09895515234970
  Ru         -2.34424025782158     -0.19193397221628     -0.98763846224434
  H          -0.94151991703209     -0.69028570065625      0.96112375880931
  H          -3.00879293923920      0.02299367519478     -2.42579375285840
  N           1.95148655851931     -1.56161235829312      0.67131886772382
  C           0.80190331811588     -1.84667194036226      1.33414624961495
  C           2.80661004541373     -2.55322564640849      0.32432824282892
  C           0.45010030774380     -3.16123212912005      1.62522361156155
  C           2.51548750025474     -3.87656209873864      0.62023492495664
  C           1.31475469898659     -4.18394079857609      1.26747007157038
  H          -0.48522669275826     -3.36687195170087      2.13738187006822
  H           3.21342627576315     -4.65815381725571      0.33717108217025
  H           1.06688866468886     -5.21638980085523      1.49500051768929
  N           0.67892225041379      0.57357384649962      1.47359323790590
  C           0.02525735157074      1.70960922552193      2.11025362877843
  H           0.22966724347460      2.61420272280162      1.52621463034307
  H          -1.06917121788859      1.56814265953272      2.10928598646895
  C           0.50763757019623      1.92032801323545      3.54652273510963
  H           0.32785000844815      1.03201819856123      4.16337040954255
  H          -0.01328186067743      2.76782886266313      4.00881532422043
  H           1.58386467058504      2.12681185246803      3.55139403608551
  C           2.64226902053450      2.28204391442178      0.18188720416130
  O           2.85073398329250      3.42993685460649      0.04946032438064
  Ru          2.32513192831067      0.48941988069112      0.38043990121639
  C          -0.03841450892169     -0.66866394738587      1.66042972691090
  H          -0.46591781460529     -0.77671146451646      2.67154372576072
  C           4.04349154696866     -2.14209447162691     -0.42448137906907
  P           4.43242213418225     -0.32586907681734     -0.15556931851854
  C           5.65709931371562     -0.32252768534494      1.30142578268550
  C           5.01197349204605     -1.17476068792162      2.40690293212967
  C           5.79651029384398      1.11254374007925      1.82875131502197
  C           7.03523979902662     -0.89907888469799      0.96797568917943
  H           4.95799987775629     -2.23556764733352      2.13969209997566
  H           4.00218690784135     -0.82153599768037      2.64655960060014
  H           5.62498693641764     -1.09398954437061      3.31369650346834
  H           6.25637952227464      1.78693710692273      1.10157605987398
  H           6.43325828740252      1.10270148462601      2.72311024589418
  H           4.81914439050089      1.52294420281685      2.10507371872543
  H           7.61815347703299     -0.98337332033421      1.89493252157380
  H           7.59925097322483     -0.25443324102340      0.28827787322830
  H           6.97267849605434     -1.90166964346184      0.53050149291559
  C           5.26395816293041      0.17223887640274     -1.79245462307392
  C           5.95283402419773      1.53158519723665     -1.62085574748962
  C           4.11443705796058      0.33924937441280     -2.80173927974725
  C           6.26016588776394     -0.85414080935672     -2.34557335604870
  H           6.85494797087109      1.46271459477129     -1.00639651793429
  H           5.28111845394510      2.27437493660010     -1.17630216538247
  H           6.25535016478422      1.90480356353612     -2.60796631334087
  H           3.57114479615229     -0.59654080077133     -2.97423682198573
  H           4.52976691072592      0.66151802563141     -3.76594400466795
  H           3.39538853941831      1.09437485016154     -2.46403282218813
  H           6.63256588369774     -0.49569722084287     -3.31466377691950
  H           5.79718501115840     -1.83067546319809     -2.52070017715643
  H           7.12616991398597     -0.99624008874618     -1.69628206355335
  H           3.84190024128863     -2.25455361614943     -1.49872409914092
  H           4.88241771937556     -2.80873411107599     -0.19404641198127

108
w-TS
Solvent-corrected electronic energy = -2651.772708276283
Thermal correction to Gibbs free energy = 0.83925471
Imaginary vibrational frequency: -992.04
  N          -2.68055303660946      1.87162279161418     -0.07541223917594
  C          -1.71010868205917      2.74790442946203     -0.46509438131056
  C          -3.72078399538065      2.33450404941643      0.68638170320482
  C          -1.74384238928217      4.08265860688318     -0.10929587889750
  C          -3.81338358794763      3.66791275723505      1.03890193972965
  C          -2.81663795772136      4.56818592298491      0.64393936026865
  H          -0.94065836408161      4.73982408075394     -0.43128168113463
  H          -4.65468431251335      3.99945846637834      1.64097225876909
  H          -2.87216204328179      5.61493689665313      0.92389123882968
  N          -0.57813448564391      0.69136050694558     -1.16195511761825
  C           0.47472464074986      0.16547266604659     -2.02124406028139
  H           1.47574278076317      0.35771277127927     -1.51453976105011
  H           0.53702988471092      0.73882376873326     -2.96022283473161
  C           0.37853335048725     -1.31226525954275     -2.33816741186692
  H           1.28256652681102     -1.63667411991611     -2.86771658642017
  H          -0.48591989150953     -1.51391112938642     -2.97739537384927
  H           0.27719042106662     -1.91860847480057     -1.43338930075401
  C          -2.46425484832813     -1.86895981753803     -1.24406341638114
  O          -2.47465340742145     -3.01196090317410     -1.52020844883327
  C          -0.66083669617138      2.15037131418853     -1.34860059960679
  H          -0.92278679519338      2.37358858497172     -2.39976435169642
  H           0.31529878341371      2.63474625265858     -1.15725858485862
  C          -4.68453145376601      1.29445484907807      1.16999539893578
  H          -5.68714874334496      1.71081124762886      1.31792244173428
  H          -4.33544675923330      0.95082057102859      2.15469546509172
  P          -4.65911373127131     -0.22444912096799      0.07408811067404
  C          -5.09415749029972     -1.61135671854445      1.31630425271753
  C          -3.80308763779579     -1.92368659522802      2.09118341851334
  C          -5.51442733972772     -2.87902244123896      0.56086711421133
  C          -6.18064775722569     -1.23357218231723      2.33366622606627
  H          -3.40450479821194     -1.04610230531399      2.61389698347933
  H          -3.02203201840368     -2.30151093850232      1.42501006193898
  H          -4.02018370484153     -2.69107154457323      2.84676853545336
  H          -6.50120283517742     -2.77810831835146      0.10069297406256
  H          -5.56861693166405     -3.71542164057082      1.27050880202018
  H          -4.79166067187377     -3.14981766162790     -0.21538429467079
  H          -6.33304294956447     -2.08330295456719      3.01279591986856
  H          -7.14309253550374     -1.01266834452783      1.87000504792018
  H          -5.89257045949316     -0.37754015457646      2.95223117279160
  C          -6.11219295469897      0.06539275937607     -1.13345299497798
  C          -6.01837607470600     -0.94792629169228     -2.28265671010963
  C          -5.91248068369767      1.47633688309175     -1.71306842295936
  C          -7.50488360960686      0.00150666286629     -0.49929334212813
  H          -6.17618716296343     -1.97713436979809     -1.94854097514819
  H          -5.04259849170604     -0.89497065351276     -2.77584558385054
  H          -6.79192619613739     -0.71784410324422     -3.02728670334967
  H          -6.08036783100580      2.25834347582195     -0.96497080039612
  H          -6.63982078589820      1.63127998313859     -2.52056349289595
  H          -4.90921431505554      1.60346321299834     -2.13312476377058
  H          -8.24654552539913      0.31580679745099     -1.24623880969331
  H          -7.60330839582075      0.67643533696989      0.35809251372358
  H          -7.77460677142893     -1.00975539698356     -0.18354770941887
  H          -0.03070628859381      0.57149556885600      0.01464785519112
  Ru         -2.55265375757739     -0.09281335142676     -0.78851618808734
  H          -0.85218138567625     -1.16397571879073      0.95046980192300
  H          -3.10298480255385      0.23500710866838     -2.24039031045127
  N           2.25659258854745     -1.67007077602550      0.55670131140606
  C           1.07949274691461     -2.06047436044691      1.12665054458905
  C           3.14806533225996     -2.60663142815264      0.12983203600420
  C           0.78943558305037     -3.40799082744173      1.31224467180959
  C           2.90983312889144     -3.95535833701540      0.31715642622569
  C           1.71327848960137     -4.36663392836098      0.92450624379540
  H          -0.15986001846671     -3.69195527826648      1.75788452801777
  H           3.63934143796688     -4.68206789883387     -0.02647039344098
  H           1.50854057621664     -5.42217081354133      1.07324074897230
  N           0.60119673350916      0.36764740441811      1.11516760258759
  C           0.14957686716516      1.38462169085269      2.08240596355825
  H           0.23051361681284      2.36485436131702      1.59598974323479
  H          -0.92010672833530      1.22958743434078      2.31211415592501
  C           0.95874937185150      1.40119209983047      3.37425422063319
  H           0.92552298511595      0.43561819966779      3.89226968993460
  H           0.56883961024581      2.16190942112115      4.06101119125271
  H           2.00856042353284      1.63625143322117      3.15903638773412
  C           2.93512001032263      2.20228288274675      0.40337203472479
  O           3.14200941865050      3.35555352775548      0.38362790419286
  Ru          2.61494327866587      0.38905180681190      0.45165996577830
  C           0.12344118045353     -0.97274535228759      1.48409981270070
  H          -0.12272157719976     -1.04005053192231      2.55348825230324
  C           4.35321515814242     -2.09754656260931     -0.61041212911400
  P           4.68266894225955     -0.29004881943586     -0.24546280380610
  C           5.94938495413702     -0.33671942451845      1.17774581998783
  C           5.33731404896521     -1.25683610066075      2.24856615553096
  C           6.07358497723545      1.06878727783606      1.78434390024838
  C           7.33410432293553     -0.86854287673204      0.80043369298502
  H           5.28572797646457     -2.30174431664065      1.92527772646895
  H           4.32769398031858     -0.93317040157706      2.53197926490497
  H           5.96523191420576     -1.21949113037757      3.14803902553259
  H           6.50369028140669      1.79459471307270      1.08961559647389
  H           6.72877888102334      1.02166999121399      2.66412905604867
  H           5.09710699592439      1.44668658212922      2.10734966589690
  H           7.93337591284152     -0.98254324986087      1.71390529047758
  H           7.87499753443775     -0.18301617650011      0.14219322542601
  H           7.28516502817782     -1.85129293718884      0.31874607343467
  C           5.46814328373829      0.33486783021565     -1.86084272083804
  C           6.15155727646908      1.68562184106097     -1.61475253873142
  C           4.30577284403810      0.55708346443435     -2.84197332379444
  C           6.46504284930165     -0.64583115504242     -2.49248821757102
  H           7.06900052283716      1.58422654709689     -1.02814512648062
  H           5.48563910575867      2.39203668734682     -1.10686618815474
  H           6.42704064797883      2.12641376164217     -2.58164295298950
  H           3.73186820943166     -0.35813168890542     -3.02722353298870
  H           4.71396887153726      0.89196156424491     -3.80464426855899
  H           3.61452233771173      1.32195201431734     -2.47437848441848
  H           6.84821553674146     -0.20610011106204     -3.42288161639121
  H           5.99795739144880     -1.59977931370199     -2.75727316888572
  H           7.32409966743416     -0.85046388300991     -1.85072285827892
  H           4.12874777028672     -2.15429052827035     -1.68453111080296
  H           5.22477967610191     -2.73992314076710     -0.44063496029122

54
x
Solvent-corrected electronic energy = -1325.862438276441
Thermal correction to Gibbs free energy = 0.40880606
  N           1.28783418352474      1.33214936282246     -0.11575329532051
  C           2.64170022047723      1.60417219998243      0.04537875367995
  C           0.41717979141533      2.40837663758242     -0.20335698032721
  C           3.13253032515407      2.88595171125525      0.07822782782673
  C           0.86828335364556      3.70339852751074     -0.14070180639964
  C           2.25164003919242      3.98281784956908     -0.01380540275151
  H           4.20148021534694      3.04033196241526      0.20448041785231
  H           0.14781775333519      4.51428998956598     -0.21299147880606
  H           2.61708338720578      5.00245670633879      0.01772896773439
  N           2.90120450957596     -0.77657456732165     -0.44290842433656
  C           3.61614711949598     -2.05558077279874     -0.18809226669988
  H           4.68829584689303     -1.92853809207979     -0.41005719485383
  H           3.20879546149575     -2.78174112620653     -0.90083088752006
  C           3.43680106671125     -2.57514748980485      1.22743422856049
  H           2.37356920105059     -2.62263802842547      1.48931590358002
  H           3.85199127864864     -3.58611915002949      1.29511673966705
  H           3.95297591813116     -1.95816173321485      1.96916541649734
  C           0.21273696512154     -2.42499374006861     -0.23687416600291
  O          -0.09646965417631     -3.55974641236914     -0.26575436455112
  Ru          0.71191289119665     -0.64525944291953     -0.17810271856194
  C           3.44963122380438      0.37665305813078      0.32687458917053
  H           3.34421373139805      0.11681583493083      1.39221824179765
  C          -1.02126630544859      2.04123933932169     -0.43859188533475
  P          -1.36058858277909      0.26536852318748      0.05084260021045
  C          -2.75054060068286     -0.25128562751884     -1.13767235059799
  C          -2.07346957957764     -0.52890531816319     -2.49060441398114
  C          -3.40031190602081     -1.55218846248782     -0.65009405427588
  C          -3.82805807729486      0.82296347656342     -1.33990867497264
  H          -1.55627723836254      0.35144641653659     -2.88891107505054
  H          -1.34524959246281     -1.34324532352414     -2.41290787522144
  H          -2.84244031670283     -0.81900471742085     -3.21901688905601
  H          -4.01141333498387     -1.39845135525431      0.24387946226706
  H          -4.06199271925705     -1.93623472927923     -1.43742119069512
  H          -2.65446190950850     -2.32566570769412     -0.43786258049148
  H          -4.56154969075730      0.45105969039181     -2.06750739909180
  H          -4.37020214681984      1.05785236409452     -0.42191908305569
  H          -3.41653807654873      1.75305555327722     -1.74431067598239
  C          -1.96885026864309      0.35843357363133      1.85262583907875
  C          -1.95951195499788     -1.05219882118929      2.45795028318959
  C          -0.92452167613475      1.20369908912951      2.60159823262326
  C          -3.34633392163900      1.00118416726169      2.03051090808874
  H          -2.69009736947102     -1.71831380131054      1.99159970171365
  H          -0.97013420986567     -1.51466569497876      2.36073353735263
  H          -2.20281762298389     -0.98566887630210      3.52652445129300
  H          -0.92447040989106      2.24980102079821      2.27914398473499
  H          -1.15695417841557      1.18413661108811      3.67418263774060
  H           0.08873892061934      0.80466670192901      2.46782468810552
  H          -3.54127543373433      1.13596589352851      3.10304465542484
  H          -3.40497999835783      1.98981819707286      1.56205539506858
  H          -4.14947564466270      0.37572791327492      1.63115921143005
  H          -1.70681245354599      2.75382512748093      0.03453696990919
  H          -1.21965123672468      2.08174934820684     -1.51952795854658
  H           4.51783323105379      0.53512293972748      0.11642485928377
  H           3.02957079596072     -0.56058694624440     -1.43198876139355

108
u1-TS
Solvent-corrected electronic energy = -2651.783288903323
Thermal correction to Gibbs free energy = 0.83888440
Imaginary vibrational frequency: -673.25
  N           1.61000326803438     -1.18009213992668      1.06646268514765
  C           0.56106214685046     -1.31339992502350      1.89926505577407
  C           2.14415223478393     -2.25855971596154      0.45571060266679
  C          -0.01558795920536     -2.55209934893367      2.14185819007130
  C           1.62122431071406     -3.52852920271067      0.68156078309010
  C           0.52704791141305     -3.67426621178500      1.52497636085895
  H          -0.86422390143589     -2.63214726008873      2.81418023781231
  H           2.06210107709060     -4.38634460732859      0.18390916792766
  H           0.09803695289918     -4.65664480602711      1.69889920414057
  N           0.41688520730352      1.15980866650926      1.79577988411528
  C           0.24865883956111      2.34780158461947      2.67605072220025
  H          -0.68356561152316      2.22837252555148      3.25369730551858
  H           1.08651611061889      2.34759141654225      3.38385175454151
  C           0.19019404357353      3.65167566929487      1.90918463667009
  H           0.02734913844117      4.47602439065105      2.61164430256993
  H           1.11936737697724      3.84544440784209      1.36844323664558
  H          -0.64214466759481      3.65024783190196      1.19805444544432
  C           3.01971015823887      2.44768046146759      0.42185621575463
  O           3.51922284703551      3.48837187754655      0.22035944911549
  C           0.14716076204256     -0.05783721268471      2.60155156265782
  H           0.75266738392086      0.02377257090201      3.51679535476047
  H          -0.90841791677402     -0.11173518400571      2.90320185469911
  C           3.27912472309211     -2.00422251441340     -0.48899469423620
  H           3.97787993784750     -2.84831100049723     -0.50324821191444
  H           2.85513523408618     -1.92392587180104     -1.49971128220294
  P           4.09311359036936     -0.35172069899399     -0.14332608323511
  C           4.83270713464914      0.11772754015590     -1.84032879657198
  C           3.68368828912917      0.67302547397103     -2.69288618254982
  C           5.87580161380595      1.22935442682938     -1.66357788303506
  C           5.44975257554478     -1.06398431280327     -2.60309460960273
  H           2.89779642270367     -0.07258677030201     -2.85059500902581
  H           3.22849743771336      1.55611562873633     -2.23638889751807
  H           4.07983426484521      0.95115446860203     -3.67843338241631
  H           6.79271371391048      0.86974024497387     -1.18972451614964
  H           6.14913325579692      1.61725413901472     -2.65355586363283
  H           5.48362322297281      2.06716562207274     -1.07767009171984
  H           5.80747629252136     -0.69858343240595     -3.57496540195824
  H           6.30205770476476     -1.51243637679917     -2.09191802910544
  H           4.71654852029939     -1.85125036653528     -2.80743992204640
  C           5.50104684333157     -0.80019129961265      1.07508600911846
  C           6.05648313569389      0.48643591171767      1.70238469059443
  C           4.87190280739786     -1.64918145361946      2.19297380110470
  C           6.64689549464071     -1.60994276620314      0.45906380623071
  H           6.55766014176704      1.12800010780009      0.97292752111872
  H           5.26091985793612      1.06594243761357      2.18058019234059
  H           6.79421582508880      0.21754411346922      2.46977366151157
  H           4.55564321539055     -2.63563666470573      1.83662488490616
  H           5.62631722104645     -1.81044847823556      2.97373592194345
  H           4.01566262299114     -1.14469975292045      2.65134590774287
  H           7.32545246748340     -1.92162010354066      1.26438276514753
  H           6.29440504517361     -2.52084919916304     -0.03704197513050
  H           7.23815267142325     -1.02733965237908     -0.25165346079924
  H          -0.31548569811676      1.21251134183989      1.06330969694468
  Ru          2.32943012874485      0.77945494579771      0.74495819152368
  H           1.30829525711927      0.65167253113028     -0.76345621839581
  H           2.99637820217227      0.78918763446010      2.25323001943087
  N          -1.42892838583965     -0.95337053053643     -1.01415877900155
  C          -0.29750462140948     -0.77356221209447     -1.79190489471434
  C          -2.01013894166097     -2.18313957594379     -0.95802530008891
  C           0.25843784868630     -1.84585536668348     -2.49919275984123
  C          -1.49114235782158     -3.26443515684355     -1.63718709088670
  C          -0.32554238923558     -3.09483607982525     -2.42800666307965
  H           1.12797841081322     -1.67026426362977     -3.12725198357109
  H          -1.98286419108509     -4.22964795220002     -1.56792157583030
  H           0.08132380911432     -3.92978812466710     -2.99012143645023
  N          -0.73164014220009      1.54616546268533     -1.45002017478034
  C          -0.22089824853335      2.89676182855976     -1.66973499428771
  H           0.51966978683499      3.14321550245914     -0.88608456870083
  H           0.33900954673830      2.90956225540681     -2.62070985785875
  C          -1.29449845136732      3.96754379120331     -1.72928198945734
  H          -2.05963861582582      3.70964141867027     -2.47076988545913
  H          -0.84343784306170      4.92432167697308     -2.01660642282850
  H          -1.79193876893263      4.10785577918042     -0.76732102214479
  C          -3.13362599633702      2.31126788117386      0.35651227333589
  O          -3.71219011393483      3.21433377818584      0.83855444998786
  Ru         -2.31117367872387      0.81642658586406     -0.32943482137801
  C           0.18234499630962      0.58053422086865     -1.82103477885372
  H           0.86757611285520      0.82699960805605     -2.63669633792973
  C          -3.23827065486421     -2.27407657857972     -0.09905319256187
  P          -4.08818190535270     -0.60665878071769      0.00520167138172
  C          -5.34189462857417     -0.61212968924868     -1.42883504678597
  C          -4.55258573770586     -1.01557739765586     -2.68513671176062
  C          -5.86473229924297      0.81625371785246     -1.63499868045710
  C          -6.51138087224715     -1.58295828931893     -1.24707428176258
  H          -4.21343128190580     -2.05605224618418     -2.64901604419761
  H          -3.67863773167094     -0.37109936438949     -2.83573922772162
  H          -5.20702274032784     -0.90901590749225     -3.55983984757496
  H          -6.45426458727883      1.17782946983121     -0.78835730568966
  H          -6.50978885933758      0.83513246764334     -2.52320544419469
  H          -5.03666628243474      1.51540537847575     -1.79693913138786
  H          -7.09859258101446     -1.60785610456283     -2.17493791350682
  H          -7.18726552537422     -1.27382141259057     -0.44508870083612
  H          -6.17446890929054     -2.60642596263448     -1.04842821342901
  C          -4.95935410660262     -0.69295594257021      1.69571286166589
  C          -6.00725174914590      0.42144958301059      1.80551723193437
  C          -3.86158463169472     -0.42696885780554      2.73921828969037
  C          -5.60727903787356     -2.04910145930629      2.00419831657627
  H          -6.88046626003983      0.22931164517184      1.17591438407805
  H          -5.59223677707550      1.39944967993827      1.54131367049388
  H          -6.35822167125047      0.47865613581974      2.84431313378398
  H          -3.06794261862596     -1.18234450760710      2.70312615429011
  H          -4.30395705916367     -0.46124483902793      3.74382297953433
  H          -3.40519221190418      0.55861561940892      2.59593799084580
  H          -6.04669344458853     -2.00811107896714      3.00998999963698
  H          -4.87917615655406     -2.86662967855173      2.00338529930563
  H          -6.40913895493720     -2.30371224815161      1.30863394145789
  H          -2.92369227614786     -2.50975549511832      0.92749223867406
  H          -3.89914466645881     -3.08436710813996     -0.42611813225819

108
v1
Solvent-corrected electronic energy = -2651.793095069056
Thermal correction to Gibbs free energy = 0.84311311
  N           1.93562724120585     -1.44176650464323      0.96737896634996
  C           0.81736967720764     -1.73985833347626      1.69101538839037
  C           2.65938742771031     -2.46801262794542      0.41781432153722
  C           0.38478566568079     -3.03735637279161      1.87088666983011
  C           2.28412903782109     -3.78525713256003      0.60021436561596
  C           1.12411526565607     -4.09250749957920      1.32117684704184
  H          -0.51633081589582     -3.22556696364876      2.44780410880629
  H           2.88363416229646     -4.57275390428768      0.15196304960691
  H           0.81143811586145     -5.12208829860635      1.45867767595315
  N           0.42494403731710      0.71150141238407      1.64251145785674
  C           0.08007140027246      1.85418743468757      2.53468292365483
  H          -0.85538969905986      1.61661003968279      3.06883809023089
  H           0.88023419550167      1.93923380017436      3.27938061625883
  C          -0.10198851739561      3.14968469589014      1.77123143575283
  H          -0.34382456646939      3.95583374439126      2.47204200070111
  H           0.80253388246280      3.43260576586674      1.22779326823599
  H          -0.92998599204939      3.06102132171420      1.05913033656152
  C           2.92617030565676      2.31648904617307      0.50085041644893
  O           3.28657142482951      3.42051646679646      0.32778138589683
  C           0.19175135342227     -0.56243479870840      2.37341407266777
  H           0.67042517551000     -0.44846507717745      3.35916048319369
  H          -0.88224142218895     -0.73112740803930      2.54239209689171
  C           3.81994176213174     -2.06047932183149     -0.43997042977685
  H           4.62908069157725     -2.79835644148571     -0.39886219470825
  H           3.47526073884305     -2.02981243297285     -1.48366814133317
  P           4.38479842313617     -0.31820644899391     -0.04838642675754
  C           5.03532479175754      0.28678058439698     -1.73749030801850
  C           3.79913633860627      0.64992127376986     -2.57646453653636
  C           5.87804077725812      1.55502431448652     -1.54942180864689
  C           5.84694859765476     -0.76159231013290     -2.51243372342067
  H           3.13604991090546     -0.20787912173760     -2.73545627485625
  H           3.21453323095790      1.44717891999783     -2.10838778869365
  H           4.13230070279114      0.99665763968771     -3.56381392818345
  H           6.84179547475240      1.34472840681113     -1.07755177329022
  H           6.08449556062396      1.99301138628575     -2.53477336813246
  H           5.35393336177983      2.31061186698778     -0.95566429314292
  H           6.13012077643757     -0.33247564784296     -3.48283314172995
  H           6.76797688103410     -1.05107027952737     -2.00464528297141
  H           5.26836204114295     -1.66742963371254     -2.72016932855751
  C           5.81903451496443     -0.56128372354907      1.18606747146424
  C           6.16430514835595      0.78807379250615      1.83141721007513
  C           5.29302357526212     -1.50491136744653      2.28126833439985
  C           7.08110178972985     -1.18408198874481      0.58140312331893
  H           6.56192333822070      1.50829357662631      1.11132827835686
  H           5.28677907424698      1.23358618077861      2.31027214765744
  H           6.93110616425177      0.62941207389045      2.60100433329932
  H           5.13329994504788     -2.52246966772603      1.90924673613040
  H           6.04010194366435     -1.56094440583044      3.08344470279711
  H           4.35690308668631     -1.13984827714536      2.71630934834497
  H           7.78384895914084     -1.41136782391213      1.39425835898993
  H           6.87309779350417     -2.12493348641985      0.06005618469811
  H           7.59235264245090     -0.50578582495669     -0.10665734863668
  H          -0.24248568847379      0.74886477245326      0.85264681677168
  Ru          2.46095372161135      0.56133564319010      0.79657053288229
  H           0.99253337827456     -0.14137435225513     -1.09528103135919
  H           3.07963867935396      0.68163374209594      2.25116059584127
  N          -1.82131697656716     -1.24820474135483     -0.72950750128457
  C          -0.66029015141499     -1.46530573663861     -1.40310583262460
  C          -2.58558409528644     -2.30451829899689     -0.34518778657449
  C          -0.24069609342515     -2.74964537802197     -1.72257531776824
  C          -2.20710709283012     -3.60329884306926     -0.63523624502384
  C          -1.01422606845900     -3.83529919155225     -1.33306154518495
  H           0.68454071949016     -2.88872865851806     -2.27412798712963
  H          -2.83933738248903     -4.42847567745642     -0.32186459736597
  H          -0.70950377752536     -4.84749127589486     -1.57971840932834
  N          -0.73637834499895      0.95937260552442     -1.66113346795505
  C           0.04131905694750      2.10448057127624     -2.11859382102405
  H           0.91348616177450      2.24308089762826     -1.44388901418968
  H           0.47261798680003      1.86734112276948     -3.10999449101422
  C          -0.72268616086627      3.40916783129816     -2.22040117234226
  H          -1.62967007066532      3.28895027393617     -2.82347287704412
  H          -0.08750620071669      4.16506533416680     -2.69660349388023
  H          -1.01302039880674      3.78760850415425     -1.23748020098672
  C          -3.08026820488145      2.47160145800151     -0.48538002062428
  O          -3.58964489546227      3.52566828319851     -0.38675923954207
  Ru         -2.42447229495742      0.76303088642590     -0.58845980352837
  C           0.08125433419301     -0.23259959157366     -1.77270230086170
  H           0.51480157067691     -0.34583936114276     -2.78247545878481
  C          -3.83852747043009     -1.97166734066342      0.41037231010384
  P          -4.42740055282916     -0.24154953785910     -0.00745390541008
  C          -5.64524689139980     -0.49052836441309     -1.44835124858873
  C          -4.90563858824635     -1.34446448366378     -2.49128332673211
  C          -5.94947451837707      0.87494934193036     -2.08009813959774
  C          -6.94662794952520     -1.19728017283111     -1.06088573655769
  H          -4.73345702702388     -2.36917448052368     -2.14505683944290
  H          -3.94068786451300     -0.89974110889709     -2.76137501612040
  H          -5.52061148271350     -1.40064375924715     -3.39861072674549
  H          -6.47921080869954      1.54735786150981     -1.40016041786469
  H          -6.58436579297361      0.72473718486125     -2.96311617507178
  H          -5.02656598594862      1.37063609197719     -2.39983840513581
  H          -7.52001018239902     -1.40835970820003     -1.97348201873814
  H          -7.57864096077475     -0.57950120500647     -0.41724935873581
  H          -6.76666548464010     -2.15569468235401     -0.56132539862203
  C          -5.31807490793457      0.28206261261032      1.59173766952006
  C          -6.19642676351977      1.51085361073897      1.32434929857427
  C          -4.20184080541196      0.69345949665020      2.56796668320671
  C          -6.15840050176340     -0.82472095842932      2.24168029023509
  H          -7.08172602041963      1.26463473655161      0.73137100764789
  H          -5.64246147374377      2.30610817956431      0.81548820044298
  H          -6.54645559613052      1.91162801508859      2.28475625475783
  H          -3.51543907969725     -0.13211750351217      2.78967546865814
  H          -4.65473854769224      1.00865233174681      3.51758688737340
  H          -3.61367159186251      1.52824109108855      2.17125420188417
  H          -6.60038029268457     -0.43173411468109      3.16715295100358
  H          -5.55714053245262     -1.69676753135174      2.51819309212015
  H          -6.97969813599755     -1.16195065572585      1.60600711453115
  H          -3.59838642871025     -1.95237668595404      1.48250447215120
  H          -4.60384086505134     -2.74344169920284      0.27193137145608

108
w1-TS
Solvent-corrected electronic energy = -2651.770902126080
Thermal correction to Gibbs free energy = 0.84147461
Imaginary vibrational frequency: -1027.01
  N           1.87688367274844     -1.18449896369656      0.90335937953234
  C           0.62361502872211     -1.26723399560294      1.43328602532519
  C           2.55582867730080     -2.34442212064869      0.62984867527001
  C           0.04650407960581     -2.48430379911386      1.75408907584807
  C           2.03041764183718     -3.57731085319941      0.95879717639307
  C           0.75506458781465     -3.66509313035766      1.53343754599511
  H          -0.95315648346566     -2.50197982328182      2.17955534326039
  H           2.60114552717076     -4.47389796826990      0.73376138917447
  H           0.32736973684021     -4.62844214596503      1.79089225855001
  N           0.62735115522516      1.18845596870994      1.08646696295564
  C           0.17068128806902      2.41100400500474      1.77802133666028
  H          -0.90769331551699      2.55192669900892      1.55276445736183
  H           0.23430496326769      2.26256403293778      2.86802155952535
  C           0.93551915755014      3.67120844315406      1.42129674966536
  H           0.41403042244061      4.54313573832875      1.83371606679725
  H           1.94570133184850      3.64453816844629      1.83927011775714
  H           1.02365809198428      3.81187203614260      0.34076130286807
  C           3.33546171110029      2.34235547891321      0.03271676318305
  O           3.82773232520574      3.34912768947045     -0.31738757131663
  C          -0.03749813428101      0.04492581547580      1.72182982717286
  H          -0.06896079482420      0.17910098002713      2.81679013254821
  H          -1.11394962839549     -0.00676898017805      1.40916307288954
  C           3.83706570764673     -2.19371579307399     -0.13495343910894
  H           4.56404710122863     -2.96731259172859      0.13617489954158
  H           3.60197510298358     -2.34805178313912     -1.19751024319792
  P           4.52226327436440     -0.45699427469367     -0.01398896915771
  C           5.30023735727752     -0.21869650404185     -1.74319404177529
  C           4.13347815243263      0.09028527335935     -2.69665207484380
  C           6.24395983307702      0.99092321227966     -1.72968335725181
  C           6.04893613737215     -1.44499735795386     -2.28516161670010
  H           3.39697887270678     -0.72146240707840     -2.73259161381323
  H           3.61046908629627      1.00722852623074     -2.40739092004602
  H           4.53011482294917      0.22160911624428     -3.71239737747017
  H           7.16701038059096      0.78643110595567     -1.17994761305810
  H           6.52569710908068      1.23498487285958     -2.76256870708167
  H           5.76801892667218      1.87708138950266     -1.29852621851888
  H           6.41278210914510     -1.21212055044502     -3.29499382378699
  H           6.91729494224913     -1.71600316785227     -1.68283589828128
  H           5.40415017447843     -2.32520790933739     -2.37391962464421
  C           5.87864377695750     -0.59985234128334      1.32190091603545
  C           6.31966764764910      0.80794691876908      1.74642380907372
  C           5.22080506608770     -1.28757500640524      2.53075122341253
  C           7.10271504865569     -1.42188954769048      0.90750154426542
  H           6.81145240304944      1.35545686859049      0.93773956180767
  H           5.46798617215853      1.40248068525329      2.09143224318713
  H           7.03598608417428      0.72392168818370      2.57435251384990
  H           4.98247480354365     -2.33783467006313      2.33169125514286
  H           5.92333634515662     -1.26386789659841      3.37387094592595
  H           4.30431552880397     -0.77456285139984      2.84008228100877
  H           7.74708855236509     -1.56270090257412      1.78584607839135
  H           6.83116992197968     -2.41827934349267      0.54159374630525
  H           7.70281253072469     -0.91882862718076      0.14466518651102
  H          -0.02676018912556      1.23653040512204     -0.07274392555055
  Ru          2.64941150837348      0.72013361778062      0.55090185543186
  H           1.07446479113471     -0.09059649736262     -1.38878046394049
  H           3.22620596125878      0.98559282462095      1.98898948878244
  N          -1.93361563001671     -1.20240801961332     -0.91598749861185
  C          -0.68571461666166     -1.31409767833876     -1.46079082933912
  C          -2.61855149644301     -2.34290745727573     -0.58995013706157
  C          -0.13751300672792     -2.55014948119995     -1.76751237903543
  C          -2.12152785592810     -3.59100422769162     -0.89900209740699
  C          -0.85907481979067     -3.71057604338454     -1.50555764743734
  H           0.85522657645543     -2.59446668469705     -2.20745219129967
  H          -2.69748758846686     -4.47340364640714     -0.63574947934287
  H          -0.45288274482677     -4.68625565082035     -1.75098979399430
  N          -0.64688325748990      1.15192340715658     -1.18151431990797
  C          -0.18737208497237      2.34646544049390     -1.92773987433644
  H           0.88816229934110      2.49711433218567     -1.70794453930510
  H          -0.25455374649330      2.14805125017568     -3.00836554131403
  C          -0.95428166246053      3.61875031365097     -1.62285335073112
  H          -1.96446003817851      3.57754034504482     -2.04097716663809
  H          -0.43255150948717      4.47361438338637     -2.06887437072169
  H          -1.04202473630520      3.80193341811725     -0.54870972493161
  C          -3.38654544413367      2.37849965427663     -0.19491655146864
  O          -3.89802115917886      3.39445680588127      0.08978757269878
  Ru         -2.66506484525224      0.72498332803041     -0.56879527752647
  C           0.01500336135725     -0.02864499968975     -1.75881614813164
  H           0.10903669890323      0.07622855286310     -2.85110273376943
  C          -3.88525326378255     -2.15744094643788      0.19563477492603
  P          -4.54048292534213     -0.41331260624088      0.05524010110012
  C          -5.83409927087468     -0.51581594559234     -1.33811753218893
  C          -5.11387382232598     -1.18298557951137     -2.52296557612730
  C          -6.22368428945724      0.90678321577024     -1.76529620961166
  C          -7.08819464202202     -1.32545232537694     -1.00021560935136
  H          -4.87025083116034     -2.23276447938095     -2.32920095679873
  H          -4.18639024898936     -0.65674349741657     -2.78191398238328
  H          -5.77256190099543     -1.15189651811918     -3.40039335191958
  H          -6.73691662720468      1.46167513011288     -0.97582921103071
  H          -6.90173474115921      0.84856715944092     -2.62686716306447
  H          -5.34136684864443      1.48324132054950     -2.06500200196689
  H          -7.69773707936620     -1.43322711428431     -1.90758989881885
  H          -7.71014882060627     -0.83064111072449     -0.24920460179986
  H          -6.84904226595690     -2.33479328380939     -0.64757416709531
  C          -5.35351158693949     -0.13071474294672      1.75149396712273
  C          -6.29073130262967      1.08217949778902      1.69233312125694
  C          -4.20551223841951      0.19076540486441      2.72259908613130
  C          -6.12269392276091     -1.34788907370197      2.28375918183814
  H          -7.19715140924794      0.87426339907744      1.11672263705949
  H          -5.79739044003581      1.96168759102359      1.26699623062693
  H          -6.60280673068327      1.33848548311477      2.71317470230465
  H          -3.47372387376764     -0.62290136529257      2.78934120656233
  H          -4.62208096709974      0.34342207004419      3.72699475077062
  H          -3.67337730963188      1.10090900602676      2.42668420062628
  H          -6.54149496827803     -1.09412429573423      3.26658937404295
  H          -5.47775131297210     -2.22067695146786      2.42622535595794
  H          -6.95560739868971     -1.63803182687979      1.64004711717466
  H          -3.63768354814124     -2.30053296623743      1.25677367727628
  H          -4.63099686480604     -2.92074058646633     -0.05409748887024

110
z-TS
Solvent-corrected electronic energy = -2652.939707735050
Thermal correction to Gibbs free energy = 0.85277548
Imaginary vibrational frequency: -1383.80
  N           2.18154331830555     -0.81440613149160     -1.32401087624592
  C           1.51182278704908     -1.95473645809402     -1.75124544032402
  C           3.27315922911741     -0.36361911816950     -1.97499454740917
  C           1.96993220940023     -2.60370437380804     -2.93721404960912
  C           3.75913821539088     -0.98204335489846     -3.11332165079413
  C           3.07032934283328     -2.12261476625309     -3.59703830044221
  H           1.44297307436232     -3.48569868882468     -3.29140100576491
  H           4.64107818733746     -0.59822956599636     -3.61367188876503
  H           3.42474371129423     -2.62314901006798     -4.49458586369127
  N          -0.01297034887343     -1.56558629315025      0.07560363435431
  C          -0.71726312868820     -2.32677599629266      1.12780510197738
  H          -1.51434860985959     -2.93027112716567      0.66391463625818
  H          -1.20330001224362     -1.60260166952932      1.78945579975170
  C           0.21138154153760     -3.22848358314885      1.92930544243238
  H           1.01409149235306     -2.64562836466050      2.39549262347394
  H          -0.35324732046380     -3.72976687753542      2.72409770829508
  H           0.66995961677146     -3.99649748634116      1.29753947365043
  C           1.21798486643723      0.11227849645698      2.37206996221615
  O           1.02726710882154      0.21711449784317      3.52114946333815
  Ru          1.55958317592197     -0.14192798008949      0.57380459432509
  C           0.44183457423382     -2.37160931625003     -0.96655498320634
  H          -0.06973470246838     -3.31042240816841     -1.17921820510876
  C           3.90682998119332      0.85831093957389     -1.37180017833564
  P           3.65204464685875      0.84160594927739      0.48405592194019
  C           3.93398934294194      2.64825748206082      1.02721102728793
  C           3.15446249037635      3.57129251313422      0.07638608663538
  C           3.34253841502286      2.82338411012322      2.43428379355117
  C           5.40269987314691      3.08454061786615      1.01633682906281
  H           3.63058630648866      3.66015643914884     -0.90514155761615
  H           2.11923152312511      3.24210492932647     -0.06391205994208
  H           3.12467416529325      4.57567677051641      0.51747660963132
  H           3.79875616243824      2.16117919475360      3.17425731844053
  H           3.50947712458670      3.85720418116210      2.76327395634323
  H           2.26426739237215      2.63653509055720      2.43311191874298
  H           5.45175666010250      4.16049373849973      1.23061591868124
  H           5.99399294139191      2.57508823228892      1.78118477889236
  H           5.87276717010315      2.92292127614980      0.04031806482415
  C           5.03028780294712     -0.30687687658456      1.14250759265911
  C           5.11561844236650     -0.17656986067833      2.66870721724528
  C           4.59429530655105     -1.74522158768488      0.81050352195192
  C           6.40995310310908     -0.08213602218180      0.51139363866001
  H           5.53677649130477      0.78173978312638      2.98564064312346
  H           4.13357468593713     -0.30189035683998      3.13945361262318
  H           5.77162786325793     -0.96710793850457      3.05557022738499
  H           4.54274945823676     -1.92411002817041     -0.26827976676884
  H           5.33458497757975     -2.43914537093796      1.23020928563333
  H           3.61459757302181     -1.98239426905752      1.24292698691432
  H           7.11101147230060     -0.80812446837024      0.94416142851124
  H           6.39616857707055     -0.25778928339478     -0.56906403826247
  H           6.81712204982567      0.91292602871221      0.69695707211447
  H           4.95083498998823      0.96944123985390     -1.68069311361610
  H           3.36088587187961      1.73728743166253     -1.73792382070971
  H           0.98909614211691      1.45165147788447     -0.04320998430025
  H           0.28031002314586      0.99601423084360     -0.02922732269135
  N          -1.15325026009235      1.36251895148809     -2.28274050358669
  C          -0.53288474330220      0.86310014325924     -3.37878353259316
  C          -0.83417077353718      2.60847202132127     -1.84477756285556
  C           0.48078110398550      1.55205413829968     -4.02442743637748
  C           0.14412924338176      3.35885605003149     -2.48306836570909
  C           0.82898847522038      2.82279924718660     -3.57228140771610
  H           0.97615154887331      1.10242601444291     -4.87975850753985
  H           0.37838683776280      4.35186153947395     -2.11068746181968
  H           1.61224171459200      3.39003217776404     -4.06557657758904
  N          -1.70231181606443     -1.25682695166436     -2.83039365775322
  C          -2.53353457347530     -2.31768132382194     -3.45937472387197
  H          -1.95219183893609     -2.78771017512879     -4.27088266777904
  H          -3.40149551207908     -1.82457108985411     -3.91258950838021
  C          -2.98477927521323     -3.38404526970138     -2.48144412135149
  H          -3.55902115551417     -4.14557138116829     -3.01988784407962
  H          -3.62419740303063     -2.96713232808177     -1.70076118333360
  H          -2.13428668379185     -3.88496005855095     -2.00711753997621
  C          -3.68717567600434     -0.91125361830920     -0.31982101238923
  O          -4.42435201336615     -1.52037418206002      0.36126929199707
  C          -1.11381240629067     -0.41338266547500     -3.90092736456263
  H          -1.93851871352082     -0.14056512625413     -4.57883794604917
  H          -0.36902713424236     -0.97134524398537     -4.48658476052091
  C          -1.54025000889477      3.08849894592492     -0.61252066082248
  H          -1.74123504374528      4.16463496141397     -0.66816644349965
  H          -0.86740959801121      2.93961426044771      0.24337426149751
  P          -3.06558484435629      2.06512515035316     -0.25229686599707
  C          -3.20493855176875      2.18686063817786      1.65045470818773
  C          -2.21331931742345      1.17131204983120      2.23165969312279
  C          -4.61619540526955      1.78353694622596      2.09891102165462
  C          -2.85083157462035      3.56776803279943      2.22314106258633
  H          -1.18614779844238      1.35201886604723      1.89883425318465
  H          -2.48281848492624      0.15154886865916      1.94856710043248
  H          -2.22866842219350      1.24594850747423      3.32703880209797
  H          -5.36530480386281      2.54213692541256      1.85765007863311
  H          -4.61655301199728      1.65772173943548      3.18963250428499
  H          -4.92700051995748      0.83069911894804      1.65785841569091
  H          -2.94527144860687      3.52030578000280      3.31619715860343
  H          -3.50750673665023      4.36551085457573      1.87495588015068
  H          -1.81605535808682      3.85239951674426      2.00641408453171
  C          -4.47010558162357      3.09850963737392     -1.05975686402931
  C          -5.75233265844844      2.25703233828565     -1.12372196559582
  C          -4.02420627917778      3.41314515421522     -2.49819048019777
  C          -4.76721629260994      4.43128121866991     -0.36325619808530
  H          -6.15339564437228      2.02786510569131     -0.13292574723096
  H          -5.57862494763348      1.31373826881849     -1.65051697012961
  H          -6.52074386164691      2.81904244316243     -1.67098855519838
  H          -3.18282917766698      4.11406277537019     -2.52685908774836
  H          -4.86139646183230      3.88613782053031     -3.02776741242221
  H          -3.74886221971239      2.50534522853297     -3.04403745353659
  H          -5.48365505109896      4.99298724063089     -0.97792736745844
  H          -3.87364588240716      5.05633189092852     -0.25829452797171
  H          -5.22327564158260      4.30007365739048      0.62100973401734
  H          -0.91993329233504     -1.72213517001701     -2.34741485730663
  Ru         -2.55506440361771      0.12026844356721     -1.32838331523125
  H          -1.10348911060186     -0.69314680111965     -0.36101329801131
  H          -3.70116302598180      0.38668785861416     -2.48029249178689

110
aa
Solvent-corrected electronic energy = -2652.956718721814
Thermal correction to Gibbs free energy = 0.85915107
  N           1.62978706555968     -2.10830449649009     -0.46472711267799
  C           1.06434581368045     -3.32941250542317     -0.14514974634809
  C           2.72306586101403     -2.11099615049577     -1.28921068434885
  C           1.40043542547741     -4.49535556193380     -0.86036484250984
  C           3.09429737396876     -3.24717683785309     -2.01260814462115
  C           2.40093265228419     -4.44207741360994     -1.84056351421870
  H           0.90678047702163     -5.42764544718445     -0.60556098535688
  H           3.94685936314695     -3.18831986130686     -2.68316770740578
  H           2.67010599743244     -5.32794893218799     -2.40646160626423
  N           0.02277773859698     -2.23063205257747      1.78433946290981
  C          -0.21858142125970     -2.49187160888103      3.22441909859315
  H          -0.98057829531064     -3.28050272344410      3.33709407481032
  H          -0.62985140268400     -1.57005599990398      3.64652694651244
  C           1.04677889414216     -2.87280833583081      3.96901013933156
  H           1.78491874488479     -2.06584054985579      3.90968517626171
  H           0.81331305365268     -3.04837225421192      5.02453754049429
  H           1.49575523259528     -3.78768225077099      3.56711878690031
  C           0.90492511607698      0.87338896911278      2.03954580809299
  O           0.71655928808728      1.61955881062944      2.92687815547302
  Ru          1.18714897487648     -0.39833287018106      0.76238735830605
  C           0.26472317558021     -3.38660811088248      1.00843594428424
  H          -0.11466386418135     -4.34544003620256      1.36016752436888
  C           3.53063830655137     -0.85897042585452     -1.24113341581864
  P           3.50423834038443     -0.28172394216244      0.55788645937456
  C           4.32588155969286      1.44663594509311      0.50301008296237
  C           3.75445354063884      2.24943326165005     -0.67619643245207
  C           3.97560105200663      2.20736589567437      1.79109269221281
  C           5.84887436186548      1.39729887286668      0.32990323540869
  H           4.09219402895359      1.86625165793811     -1.64487451745032
  H           2.66234632594274      2.27570532652360     -0.66783155936603
  H           4.11408368918553      3.28335796663669     -0.59032451002885
  H           4.23298197393024      1.65884848748389      2.70100264733487
  H           4.53089178445690      3.15452705382074      1.80329705308029
  H           2.91037704290309      2.44528083664325      1.82812995721722
  H           6.21031635778396      2.42216926312287      0.17256418949133
  H           6.36165900678836      1.00792450871039      1.21219294133069
  H           6.14813551177243      0.80819633764963     -0.54333191101970
  C           4.67242763714465     -1.51719699714914      1.47028300391112
  C           4.93795249910887     -0.97652965414272      2.88162224137152
  C           3.89827043448344     -2.83767950126428      1.61165972055891
  C           5.99433988358591     -1.84001607176381      0.76169612064453
  H           5.57577731497275     -0.08866079278885      2.88133487489846
  H           4.00214474028381     -0.73058835153227      3.39846198544412
  H           5.44962062965547     -1.74852644480253      3.47136570893872
  H           3.84324769913953     -3.38374202029879      0.66533478016370
  H           4.42050192363609     -3.47758979988178      2.33533774980717
  H           2.88138913218146     -2.67038098751574      1.97182335861793
  H           6.49289017463303     -2.64961585545418      1.31265860996783
  H           5.82999236938147     -2.20287923656912     -0.25847595917546
  H           6.68873449361482     -1.00072892193170      0.72387289950431
  H           4.52900178695754     -1.00062647906841     -1.66829929790567
  H           3.02923187602928     -0.04834408220396     -1.79341129030054
  H           1.41949534988776      0.71775992458612     -0.32270034824818
  H          -0.49089902867593     -0.21711659777506      0.19739701044805
  N          -0.99152243096906      1.87529060701453     -1.33266850535885
  C          -0.12408466019374      1.89922701176398     -2.38462486723189
  C          -1.03385584803728      2.93588309808769     -0.47855243030538
  C           0.70235775255690      2.97951551213687     -2.62408723422784
  C          -0.24050593811215      4.04951260242920     -0.68330067379368
  C           0.64628706913583      4.08894988254221     -1.77286397616201
  H           1.37961768643713      2.95789261645621     -3.47360755915682
  H          -0.30096373074846      4.87912720287100      0.01524213873457
  H           1.28620155680390      4.94945599212181     -1.93655239628061
  N          -0.58042245109257     -0.52850021045760     -2.57719336647052
  C          -1.00346445853892     -1.55536990532650     -3.56700019629468
  H          -0.32373406260736     -1.51865949431480     -4.43477654227087
  H          -2.00327748668267     -1.26996192528550     -3.91396860188658
  C          -1.00743652252575     -2.95773681947191     -2.99973728827895
  H          -1.37038279999841     -3.65725817067297     -3.76042126271989
  H          -1.65897948884375     -3.03881737956319     -2.12585206794928
  H           0.00083200388940     -3.27144211700865     -2.71391599156438
  C          -2.85033808054149     -1.49417832488465     -0.51112392826914
  O          -3.44547402470437     -2.45857370706184     -0.20208860304127
  C          -0.25972920958301      0.73152101729916     -3.30535022072894
  H          -1.11793347740357      0.91748079270991     -3.97180531020258
  H           0.63399703237449      0.61450281257689     -3.93475623724466
  C          -1.95814177849872      2.79703955547093      0.69797079681429
  H          -2.41294301970812      3.75808470134438      0.96482771077463
  H          -1.36697469099360      2.47074831106713      1.56507622683691
  P          -3.20538208750809      1.43784417562989      0.40489847775559
  C          -3.73219188800253      0.94349209140070      2.17112418608250
  C          -2.67056810818928     -0.02766195852116      2.70266674998400
  C          -5.07088977616001      0.19409939422551      2.14089624928888
  C          -3.80952242731854      2.13078803427247      3.14276326378092
  H          -1.66197574626863      0.39254584702861      2.65474072327120
  H          -2.68663918099351     -0.96634446785308      2.14149545821291
  H          -2.89647760681064     -0.25299015669464      3.75354261354918
  H          -5.91830463609022      0.85155019087542      1.93286094768490
  H          -5.24191644466775     -0.25812689859411      3.12672921640721
  H          -5.06523061079976     -0.61586230914671      1.40318776880105
  H          -4.14159818096189      1.75729703368029      4.12063778436233
  H          -4.51555063969976      2.90168117763718      2.83125039686873
  H          -2.83101993919664      2.59801906349874      3.29272672449899
  C          -4.66150386543241      2.33616051575645     -0.45962323503201
  C          -5.65621384681929      1.30923257162033     -1.01958069522979
  C          -4.07325867015772      3.12766905271360     -1.64037460424001
  C          -5.40441819275137      3.33218159414631      0.43952577803440
  H          -6.18412378530809      0.76131216834974     -0.23547267672602
  H          -5.15421334111970      0.58389872970331     -1.66717538908142
  H          -6.41009673862917      1.83694777649791     -1.61856575199250
  H          -3.41353838859454      3.93670261833904     -1.30979954503181
  H          -4.90187182593189      3.58454334680942     -2.19679048866846
  H          -3.51775868829574      2.48288715701770     -2.32684750328074
  H          -6.13491449015226      3.87581415998584     -0.17448357343212
  H          -4.73277092321410      4.07829444389424      0.87757555036564
  H          -5.96044746379452      2.84439290835233      1.24350338159885
  H           0.26562515134087     -0.85425605751371     -2.10321745188677
  Ru         -1.97888318714226      0.06044085111261     -0.95080122638718
  H          -0.78697735461765     -1.72972670175961      1.40090598375292
  H          -3.04027012164669      0.31388802893595     -2.12538848054404

108
y-TS
Solvent-corrected electronic energy = -2651.736997904287
Thermal correction to Gibbs free energy = 0.83628627
Imaginary vibrational frequency: -730.75
  N          -1.96100348458857      1.78123616813128     -0.39325208554213
  C          -0.97750461340603      2.47201277290139     -1.03848197880043
  C          -2.80998042776497      2.45477969599750      0.44217011202624
  C          -0.76443053305506      3.81667222109084     -0.81202871260701
  C          -2.65033906741269      3.80866642418181      0.67962130029494
  C          -1.60612450331357      4.50722098381542      0.06695498355366
  H           0.04506800199341      4.32376473964535     -1.32776732009920
  H          -3.33761110966482      4.31347229151842      1.35272257785476
  H          -1.45892977288189      5.56459498097625      0.26062592129104
  N          -0.29602535259427      0.23593288043555     -1.78423474263179
  C           0.21296055435916     -0.50953626535979     -2.93571020486802
  H           1.04325194227721      0.05024202733541     -3.39614055367921
  H          -0.58682480517684     -0.56264746835774     -3.69736034094425
  C           0.69074468100773     -1.90771668840310     -2.59471792556818
  H           1.07699533660314     -2.40173905845317     -3.49372389547935
  H          -0.11315159459008     -2.52518581135861     -2.18766325430158
  H           1.48995156351656     -1.85885593828537     -1.84999417693595
  C          -2.25103605274130     -2.06108038333600     -1.06155307677716
  O          -2.39300832960823     -3.22308727782418     -1.16864700743822
  C          -0.27095400221342      1.67129461498916     -2.08401561443853
  H          -0.81158979654853      1.83797030407749     -3.04153091658523
  H           0.75494654743254      2.04224649190914     -2.23418388665673
  C          -3.88317097738798      1.63005715687019      1.08913928951286
  H          -4.78319877247964      2.22675497519356      1.27633920545690
  H          -3.52188084980136      1.28615083285720      2.06917631515662
  P          -4.21825446135527      0.07133989458015      0.10506215658834
  C          -4.86691342342308     -1.12942731622338      1.43961406440694
  C          -3.63825643770480     -1.64895128746042      2.20193113602824
  C          -5.55413923058154     -2.32713786519390      0.77146453308633
  C          -5.81615314496365     -0.48039411928892      2.45722029996209
  H          -3.05856511681697     -0.84006013768622      2.66018437982645
  H          -2.97161796377140     -2.21618612758124      1.54684649005692
  H          -3.97926495321477     -2.31202360171587      3.00857730086975
  H          -6.52102340656864     -2.06116050657019      0.33595533697131
  H          -5.73756026860123     -3.09946613034759      1.53000821909846
  H          -4.92756345863237     -2.77195689477293     -0.00910799381945
  H          -6.10751674267160     -1.24149400137029      3.19342888173801
  H          -6.73244767314611     -0.09609082126215      2.00747218924351
  H          -5.33560507367956      0.33309745507296      3.01017435673069
  C          -5.62473423698556      0.56875541608624     -1.08929566373146
  C          -5.79278413225972     -0.51882543547413     -2.15953146810335
  C          -5.17480930436819      1.86605700144782     -1.78216747719950
  C          -6.96997085758791      0.83385913746015     -0.40625763884220
  H          -6.15792332926748     -1.46247085748866     -1.74604606862298
  H          -4.84788735383398     -0.71377641465082     -2.67673762920607
  H          -6.52555731801852     -0.17584015918931     -2.90169375060121
  H          -5.12889490690909      2.71215110218855     -1.08862925535125
  H          -5.90695612314199      2.11670656792898     -2.56051773680805
  H          -4.19751208780986      1.75123909206375     -2.26167806159368
  H          -7.66587529599747      1.24078091782883     -1.15211918908262
  H          -6.89050115025501      1.57216817364515      0.39916939152712
  H          -7.42257256395268     -0.07726611200128     -0.00668138231327
  H           1.07797334447592      0.20707467887861     -0.61908215919077
  Ru         -2.13881820539764     -0.23208906331053     -0.87092315817195
  H          -0.84816543633977     -1.33479822840824      1.21936204457918
  H          -2.75211057239865     -0.03727101680122     -2.33687491613001
  N           1.99276433462125     -1.91791891494966      0.80462180494906
  C           0.94468967363750     -2.40575077590456      1.50899648676908
  C           2.92822034105657     -2.75786782788383      0.30004315621763
  C           0.78808274682289     -3.77183388110505      1.71562170080727
  C           2.82979259012207     -4.12654643141523      0.49647360522664
  C           1.74208609135337     -4.64102207509627      1.20812801118349
  H          -0.06901367965638     -4.13712380292476      2.27325066177384
  H           3.59161436162910     -4.78353263340890      0.08868286948340
  H           1.65002806255681     -5.71140092759918      1.36575908458218
  N           0.60836985064916     -0.04824875438618      2.01968600809014
  C          -0.29074282026110      0.87995824235182      2.69185528629482
  H          -1.27052471228799      0.87550243646273      2.17805534771272
  H          -0.48260522473859      0.49887691542446      3.71262418839323
  C           0.21225650554105      2.30640814557903      2.77882726276451
  H           1.22435524345417      2.34290398438709      3.19928166252679
  H          -0.45156727436899      2.89090065485887      3.42649181633615
  H           0.22965890519393      2.78512191211326      1.79700866104365
  C           2.27000381615214      2.00453143572041      0.48793708998135
  O           2.47611575510424      3.14142658581667      0.29173963565756
  Ru          2.07081939921014      0.19200435785923      0.67892852802588
  C          -0.00746604502458     -1.36926089586022      1.97122238219200
  H          -0.46610626743421     -1.66191440613008      2.93063347778813
  C           4.03178379698174     -2.13428174573086     -0.50544044611961
  P           4.17574336793713     -0.30230819458644     -0.15838304143765
  C           5.46782379692318     -0.21004884999604      1.24851167433780
  C           4.99751489148325     -1.18937694764803      2.33755610482903
  C           5.45112215367611      1.20269305975302      1.85062109101531
  C           6.89344145825311     -0.58741512760619      0.83759759209238
  H           5.05504175205919     -2.23446919793394      2.01535583250224
  H           3.96968334490551     -0.98018120180141      2.65722011105281
  H           5.64910906386367     -1.07841711902934      3.21379556628018
  H           5.76773821607927      1.97126558724881      1.14097630701653
  H           6.13936020664647      1.23390455839898      2.70552718963121
  H           4.44960914922272      1.46473747661363      2.20933028087288
  H           7.52107669095270     -0.63228687994178      1.73792322802274
  H           7.34225835884366      0.15086143235536      0.16795621170777
  H           6.94203227675895     -1.57163443986222      0.35887919610805
  C           4.90122781570566      0.37784782263706     -1.78301884566948
  C           5.45468855664781      1.79040502630714     -1.55794969787914
  C           3.71791015299448      0.47364634407646     -2.75576779164270
  C           5.97993381171117     -0.51115486177434     -2.41627454208640
  H           6.37705688965389      1.78661854563354     -0.97078108299941
  H           4.72537324133865      2.44000397195270     -1.06281930971340
  H           5.68894167589076      2.23722496446407     -2.53306696216328
  H           3.26331316523449     -0.50373429326624     -2.94924309124675
  H           4.07338886861766      0.87074412909124     -3.71584934473136
  H           2.94093574147759      1.14016549130712     -2.36932964040430
  H           6.29673994580274     -0.05292432326870     -3.36276143873481
  H           5.60589978141484     -1.51195929402621     -2.65456350554331
  H           6.86889290629104     -0.61604233031811     -1.79214274384580
  H           3.77098707252929     -2.22847759969748     -1.56863028737027
  H           4.97431813998886     -2.67639703819428     -0.36699665542045

108
y2-TS
Solvent-corrected electronic energy = -2651.741982364065
Thermal correction to Gibbs free energy = 0.83611024
Imaginary vibrational frequency: -205.97
  N           1.80529594333003     -1.49982425541812      0.70239736180857
  C           0.71814303735430     -1.96391002230398      1.35977874335564
  C           2.55752917402108     -2.35086701021189     -0.05362388334481
  C           0.34572877457269     -3.29791404430757      1.29019175034767
  C           2.24826151538894     -3.69889163077551     -0.12228121997459
  C           1.12599057036413     -4.18597686294282      0.54701989263659
  H          -0.53618919480367     -3.63742770494464      1.82496150125959
  H           2.86820046436656     -4.35820208129536     -0.72291961063996
  H           0.86524064961727     -5.23815377298116      0.49178911069219
  N           0.29773358304883      0.43155923712341      1.78709586067009
  C          -0.13261276127826      1.31966733858038      2.87106678108735
  H          -1.13412357603711      1.00049137848558      3.21431845729438
  H           0.53234338838116      1.21459824491863      3.75188546324998
  C          -0.21560165717129      2.78384482350442      2.47721715870531
  H          -0.67656067284734      3.36323313147893      3.28594229279936
  H           0.77127963039144      3.20945651954481      2.28330163412448
  H          -0.82707030731900      2.90862257369837      1.57724639881691
  C           2.63869595347735      2.32944950606795      0.96514931555347
  O           2.99496053825028      3.44773560263162      0.97392754103240
  C           0.02790086421851     -0.94380671788866      2.20751231605311
  H           0.38103533000486     -1.11280275347076      3.24867060106948
  H          -1.05614822160464     -1.16014525209542      2.22713253123710
  C           3.68476003494054     -1.73263461045941     -0.82641604353786
  H           4.51575391645670     -2.43666734259892     -0.94971109822327
  H           3.31802351385870     -1.49852018542374     -1.83655075532229
  P           4.19382845919352     -0.09128144071879     -0.08464490494782
  C           4.92283477053661      0.82649744752948     -1.59463530243436
  C           3.72714770502991      1.37408978568003     -2.38710130092764
  C           5.76390304353204      2.02038792932317     -1.12366805929934
  C           5.75239432388147     -0.05675449414480     -2.53762231315880
  H           3.05359227840477      0.57908272734564     -2.72462670846647
  H           3.14748221474232      2.08475207330282     -1.79253663712190
  H           4.09996816454032      1.89303644270900     -3.28036989959125
  H           6.71206358672457      1.71098711810992     -0.67615259246336
  H           6.00199607296241      2.65094715447580     -1.99054944775222
  H           5.22164606357077      2.64124472982649     -0.40273150870429
  H           6.09228156239823      0.55882882161262     -3.38146775529556
  H           6.64073457827747     -0.47699095961550     -2.06441740903020
  H           5.16490129261175     -0.87948188894352     -2.95792888390515
  C           5.59932646471667     -0.57005435951495      1.12309056964615
  C           5.92000098125852      0.62608708523344      2.03111594931930
  C           5.05807222711740     -1.71187821023987      2.00100059335401
  C           6.88525595713028     -1.06199644967987      0.45080622683647
  H           6.34403786805086      1.47029009911066      1.48126167116015
  H           5.02700144552347      0.97694331859848      2.55734232936913
  H           6.65815592953638      0.31522165757947      2.78223374162475
  H           4.91062313231648     -2.63657454487145      1.43290779788422
  H           5.79163828358633     -1.92429287849224      2.78954657552831
  H           4.11268819672755     -1.44465953293790      2.48332124613557
  H           7.56723014750131     -1.43343822991549      1.22767173341199
  H           6.70247923817844     -1.89070525883105     -0.24199180522765
  H           7.40979547999494     -0.26575288559336     -0.08332092696874
  H          -1.26703599693488      0.74278481269739      0.62358269003195
  Ru          2.21699755931476      0.54473681139507      0.91801517319203
  H           1.05732142010304     -0.02293680395954     -1.22726270725644
  H           2.92601601689896      0.41991668482401      2.30544184742740
  N          -1.67712573407910     -1.20385766101284     -1.11034557363652
  C          -0.53336656941157     -1.31535040276987     -1.86299247547099
  C          -2.38437305736386     -2.34097491376828     -0.80395839687030
  C          -0.13788095023964     -2.51954597442059     -2.40426378442575
  C          -2.02133893229201     -3.56530871057114     -1.31760738644518
  C          -0.88738648956179     -3.67670390722405     -2.14725920809630
  H           0.76018936056449     -2.56072005149621     -3.01474601677109
  H          -2.61048429077794     -4.44238062347516     -1.06424877840213
  H          -0.60339858219346     -4.63180067327698     -2.57499531213364
  N          -0.62101807844213      1.12011795143490     -1.72595023299254
  C           0.13567851015970      2.33922311680197     -1.95474848278702
  H           0.94829029224637      2.36878652825766     -1.19742539584386
  H           0.64190091739108      2.25959319324332     -2.93263404746418
  C          -0.65367672166861      3.63047092355070     -1.89672432239806
  H          -1.55201953520657      3.57711114489211     -2.52191875303354
  H          -0.02573982497064      4.44855025011880     -2.26651474354406
  H          -0.95200817669834      3.87823782322611     -0.87646732780050
  C          -2.89140701782936      2.41596604476706     -0.23624252200148
  O          -3.38851561111168      3.42851933445120      0.07382938204094
  Ru         -2.24886551281517      0.73586218663426     -0.65688344487391
  C           0.21851392265421     -0.03929685163192     -1.99088198601285
  H           0.72350002804134      0.03305499504721     -2.96659894338055
  C          -3.54145940369525     -2.15410529377296      0.13638223115418
  P          -4.19956998656588     -0.41051571513031      0.03952643174207
  C          -5.46608581318006     -0.43670276158760     -1.38291691640587
  C          -4.77253709447986     -1.10066546222868     -2.58423090537542
  C          -5.81155636555412      1.00709431340567     -1.77581408093380
  C          -6.74057666489178     -1.22068435485982     -1.05893361073883
  H          -4.55437043844078     -2.15868142148638     -2.40997025819208
  H          -3.83598471977830     -0.59533767966897     -2.84877741592592
  H          -5.44345950890387     -1.03623301160377     -3.45025279801728
  H          -6.30248614239867      1.56299515172797     -0.97366026850669
  H          -6.49525595603286      0.98537814506481     -2.63429434763693
  H          -4.91290227941405      1.56054015314428     -2.07131833541404
  H          -7.35237846508178     -1.28703590746272     -1.96842733349281
  H          -7.34876099437595     -0.73180987653154     -0.29359713340824
  H          -6.52494988724500     -2.24502410916271     -0.73606966243214
  C          -5.02266498014389     -0.12394731863423      1.72382667822047
  C          -5.94968197060527      1.09624389912199      1.66192048809615
  C          -3.88263566868367      0.19152384532684      2.70353064079785
  C          -5.79356629225550     -1.34754067167747      2.23588411728991
  H          -6.85019978787856      0.90773517937147      1.07154699472990
  H          -5.43915303771475      1.97637499518908      1.25754827637913
  H          -6.27160177931683      1.34103472593254      2.68222867873443
  H          -3.16747508075133     -0.63344329547497      2.78808385740550
  H          -4.30811619047684      0.36339949153555      3.70086552835318
  H          -3.33484520138770      1.08929170019468      2.40145084128882
  H          -6.21339225582906     -1.10636096918820      3.22120964631765
  H          -5.14421625093749     -2.21902612677268      2.36625402906370
  H          -6.62446069686772     -1.63021635597246      1.58603420610143
  H          -3.17864993905010     -2.26759316603668      1.16872208448966
  H          -4.31491405286722     -2.91501569635235     -0.01708899446162

110
f2-TS
Solvent-corrected electronic energy = -2652.953785494894
Thermal correction to Gibbs free energy = 0.85346216
Imaginary vibrational frequency: -681.73
  N          -1.90991330689929     -0.79149980427283      0.44848236278210
  C          -0.75088423278822     -1.24984061337718     -0.15864002053233
  C          -2.68780044590006     -1.65980115919672      1.13327759929883
  C          -0.27512028084377     -2.53908097441739      0.13807681755143
  C          -2.27109207669142     -2.94534136104792      1.42779979667278
  C          -1.00332361488532     -3.37329207502997      0.95598207584665
  H           0.65309421120312     -2.87125674354014     -0.31858649156419
  H          -2.92433621487091     -3.61570769669643      1.97590879862910
  H          -0.64275125121164     -4.37167656589652      1.18538813777435
  N          -0.92222046130033      0.73231907103149     -1.46718718259749
  C          -0.45927575391396      1.49375171490333     -2.61671504743976
  H           0.63064271198176      1.37022040393845     -2.73209713222795
  H          -0.64071545513994      2.56105900278853     -2.43701941804631
  C          -1.16948490657782      1.08391192056869     -3.90773208715618
  H          -2.25011135662543      1.24521504540350     -3.81442963545381
  H          -0.80567963177490      1.67809704734169     -4.75461356458200
  H          -0.99721947630232      0.02520450191443     -4.13439701276268
  C          -3.11777513755148      2.68276032479069     -1.02443202813563
  O          -3.43258039710205      3.66364336791406     -1.57118728974055
  Ru         -2.57469093725348      1.11931068216139     -0.22415815767403
  C          -0.19484466339379     -0.38690715510814     -1.15738154841749
  H           0.35565276310129     -0.87988371730363     -1.96292974449729
  C          -4.06731464944263     -1.15591670914085      1.44328598815786
  P          -4.61889627585629     -0.08373730114774      0.00454526103605
  C          -6.18628001415485      0.80098285153749      0.63606389560841
  C          -5.96228335971208      1.26878058032122      2.08334603056687
  C          -6.42058467419056      2.04562462866457     -0.23302312490111
  C          -7.43597227458277     -0.08835875514502      0.63052902057256
  H          -5.96000071276502      0.43446332839781      2.79185678852023
  H          -5.03506932883710      1.83781116795925      2.20031551209397
  H          -6.79467642698864      1.92887255904938      2.35831087603860
  H          -6.50542849573547      1.81405653331417     -1.29813014099768
  H          -7.35607239832849      2.52636917317164      0.08078202987282
  H          -5.61097631750517      2.76922858222384     -0.10616651016966
  H          -8.25712232349314      0.46864569753464      1.10030391728375
  H          -7.76236639707207     -0.35519192702679     -0.37700461901207
  H          -7.29007551730988     -1.00583921185576      1.21016778968281
  C          -5.03631267041421     -1.31311618381093     -1.41047379388473
  C          -5.76302963823045     -0.54279965834322     -2.52108542385248
  C          -3.70244341664630     -1.81512950642481     -1.98972778260238
  C          -5.84573584675025     -2.53945903498955     -0.97291965031381
  H          -6.76901682571539     -0.22663511267048     -2.23362858388851
  H          -5.19314568076309      0.34267632150837     -2.82838878633875
  H          -5.86156217257439     -1.19531568994501     -3.39815644097846
  H          -3.16153847979940     -2.45765249847093     -1.28870440884759
  H          -3.92103956298681     -2.41088339949013     -2.88562133894409
  H          -3.04493499119515     -0.98855697474863     -2.27954022583598
  H          -5.96866352019506     -3.20196591126111     -1.84044384579270
  H          -5.32043269117734     -3.11498990538081     -0.20330425972286
  H          -6.84335697855675     -2.29505147443133     -0.60614744337352
  H          -4.75241635052021     -1.97638847784148      1.67849226849343
  H          -4.03154696435801     -0.48343514253865      2.30825516980047
  H          -3.26965166807850      1.54239294090407      1.16805811038148
  H          -1.60698443298395      1.95605656679865      0.76457388850730
  N           2.14349642836621     -0.52551422088003      1.75748370866198
  C           1.23320559540245     -0.10535038432972      2.66002901613415
  C           2.62647794253850     -1.78847444112548      1.81504971042782
  C           0.73841411883678     -0.95357247914108      3.63957543900625
  C           2.20777594471155     -2.66123127227251      2.81125315827684
  C           1.23928742078551     -2.24898290123942      3.72046626919747
  H          -0.01708243279754     -0.59630930240868      4.33232950806438
  H           2.61166264102862     -3.66851043770192      2.84407268276194
  H           0.87723712196076     -2.93119919740424      4.48361840869930
  N           1.00190922540178      1.89585946940407      1.20897217610789
  C           0.98761784738334      3.38406986757614      1.27693069384884
  H           0.20698460668848      3.69773676819265      1.98975170299528
  H           1.95834481333459      3.70056784027814      1.67544694675023
  C           0.71312930921127      4.02461813091938     -0.06854272285429
  H           0.73257433092600      5.11438470597764      0.03820820412018
  H           1.46293539379361      3.74344977734916     -0.81145181061956
  H          -0.27732240936669      3.74140298194916     -0.43983488147280
  C           3.15691816128961      1.93794204021293     -1.14299536910047
  O           3.52892438934028      2.61304815785706     -2.02633929029501
  C           0.88860330089461      1.35087227954080      2.58483067292224
  H           1.61879777462626      1.89300830034128      3.20524267691139
  H          -0.11136490507602      1.53647938875427      3.00333180727648
  C           3.55073726993896     -2.20998715442720      0.71241647060305
  H           4.31930445828958     -2.89964559521114      1.07950652684426
  H           2.95295523798635     -2.77095520239784     -0.01930212090955
  P           4.24753660091194     -0.73708085629607     -0.21072401141950
  C           4.47635578382239     -1.43396827240052     -1.97685688384310
  C           3.09018928890243     -1.43126478888506     -2.63819979625343
  C           5.39326844784328     -0.50773530499249     -2.78704406351715
  C           5.01752312462132     -2.87081315552610     -2.02572393866079
  H           2.37065680493059     -2.05074186286050     -2.09085432079822
  H           2.68037038077490     -0.42019568452139     -2.70961159485084
  H           3.18256038827728     -1.84613042038323     -3.65067084525054
  H           6.43544756617603     -0.56603771257396     -2.46218528039500
  H           5.36169880651125     -0.81198424555168     -3.84152815359003
  H           5.06831170846839      0.53629616980326     -2.73503659308636
  H           5.06950489304900     -3.18459618404997     -3.07684385770729
  H           6.02017071042299     -2.96847522284501     -1.60879112589455
  H           4.36057079490497     -3.58110815518513     -1.51322220398808
  C           5.95478010384780     -0.47097661616026      0.61356649328550
  C           6.50982930183703      0.89608989942026      0.18912609677871
  C           5.71378190268964     -0.44619437257642      2.13276731974305
  C           6.98977635066847     -1.56151018467078      0.31826506487104
  H           6.72512877146664      0.94776414239240     -0.88162716745086
  H           5.80936235414842      1.69935313292920      0.43698294868935
  H           7.44926949935348      1.08172996644104      0.72625740527310
  H           5.43171282131166     -1.42989201563516      2.52364538806863
  H           6.64756726002354     -0.15263002850814      2.62941330898527
  H           4.94260680590462      0.28001441336446      2.40843075541343
  H           7.87432373492208     -1.38112644977587      0.94385031587803
  H           6.62139332320710     -2.56432007099143      0.56127624094771
  H           7.32485554556514     -1.55150306935090     -0.72189403420996
  H           0.15000095143168      1.62073265370945      0.70270930797903
  Ru          2.66480841156146      0.83541374754965      0.23736168269843
  H           1.27868601364413      0.07963968048826     -0.61966866401122
  H           3.64517368596492      1.66406580523748      1.27481943606959

110
g2
Solvent-corrected electronic energy = -2652.968911077664
Thermal correction to Gibbs free energy = 0.86414325
Imaginary vibrational frequency: -153.30
  N          -1.54368820809762     -2.16408719533859     -0.20427285552292
  C          -1.22096499806368     -2.98825639094231     -1.23676033389068
  C          -2.21009115389655     -2.69463010169570      0.86628048107484
  C          -1.39629782269724     -4.35699007432176     -1.16347035046699
  C          -2.39940598692622     -4.05769730133983      0.99821067062796
  C          -1.95069364893819     -4.92241436369872     -0.00791258438965
  H          -1.11901212204441     -4.97553557725419     -2.01213880044030
  H          -2.92122067511362     -4.43898551642801      1.87118132324182
  H          -2.08858688505159     -5.99509200228238      0.07779422525795
  N          -1.41470410725164     -0.95635575300649     -2.53309371036805
  C          -1.32767392882954     -0.45157568576174     -3.89142292069755
  H          -1.78255363125530     -1.20524504142937     -4.56203003584822
  H          -0.26902927919793     -0.38682804768252     -4.20953418820752
  C          -2.01573912523869      0.87946981994041     -4.12439765264257
  H          -1.48727659108926      1.70580936910054     -3.64462534539715
  H          -2.05936072524607      1.08941319562154     -5.19928505356001
  H          -3.04084908058691      0.86421409261844     -3.73713642990342
  C          -1.71262104925683      1.71654717001336     -1.10873058801634
  O          -1.94029309498375      2.83077901489931     -1.39982692562375
  Ru         -1.50327622491243     -0.04580623295617     -0.65495602726843
  C          -0.75895193093622     -2.26357809873863     -2.46000325809182
  H          -0.97660778866446     -2.87452271504730     -3.35121305203577
  C          -2.78322369987129     -1.67973842549178      1.79682073686843
  P          -3.40721371403188     -0.25814822351720      0.74283056671724
  C          -3.80556779815022      1.10247069077879      2.02719948327353
  C          -2.67088230738570      1.16661864630505      3.06253808768267
  C          -3.86799846557610      2.46365756609743      1.31988264249303
  C          -5.11165208345296      0.85324606335840      2.79214487150193
  H          -2.69242157287380      0.31853714373951      3.75450495666047
  H          -1.68470738592304      1.22210863645426      2.59317792131863
  H          -2.80617711872175      2.07868469746759      3.65809010300433
  H          -4.56041363706421      2.48025971200226      0.47425579971351
  H          -4.20393058393502      3.21872364142182      2.04251557412593
  H          -2.88181812803936      2.76229074948480      0.95905674298051
  H          -5.18986801771294      1.60684344073584      3.58672033129884
  H          -5.99770421354816      0.95636508976890      2.16170578529739
  H          -5.12923455504987     -0.13027693123348      3.27301233633895
  C          -5.01743757050013     -0.89899048560032     -0.08682437584653
  C          -5.74732926559863      0.29775740379258     -0.71151803327792
  C          -4.61070391471228     -1.84759625869375     -1.22688785003319
  C          -5.95088274994887     -1.67861074264382      0.84857089615666
  H          -6.17394269054470      0.97193592583281      0.03584928612416
  H          -5.08036484743754      0.87626917555617     -1.36236259750045
  H          -6.57428125523091     -0.07418458299314     -1.33015050485222
  H          -4.16054230688505     -2.77222375372189     -0.85273659509101
  H          -5.51760822742273     -2.12197391879067     -1.78160508217073
  H          -3.90580071076647     -1.37972191803310     -1.92041597583435
  H          -6.79454057493854     -2.05684905335743      0.25561943817384
  H          -5.45001716181795     -2.54947147128580      1.28440343859315
  H          -6.36637084949172     -1.07557542549836      1.65595554025843
  H          -3.53279731984323     -2.11059548042317      2.46798933791423
  H          -1.98564503891952     -1.23833412950106      2.40776608859459
  H          -1.00379067171187      0.40355619292916      0.81724252774784
  H           0.28452066885808      0.01632934162808     -0.73819356320518
  N           1.49199813837261      1.98604272659257      0.80968989077083
  C           1.01890323043444      3.19029464087126      0.37957899043656
  C           1.37950702023080      1.65830376857222      2.12734630362240
  C           0.40183830408452      4.07956014879782      1.23888462845431
  C           0.80951459614143      2.53083546881405      3.03525563283304
  C           0.29606058244999      3.76212786811693      2.59580339825817
  H           0.02171879935317      5.02055366060350      0.85135594461995
  H           0.73798957409380      2.23867970317854      4.07915543547275
  H          -0.17912056525408      4.44529907380079      3.29184348868665
  N           1.38781363320054      2.30639663215982     -1.91339075963920
  C           2.06877665358126      2.65120723140459     -3.19100347670321
  H           1.72671525428311      3.64517530091595     -3.52341456309731
  H           3.14065438432848      2.72108683169195     -2.97454345377038
  C           1.80513060714455      1.64141519142202     -4.28810882205475
  H           2.38334301376102      1.91032420877799     -5.17838509436633
  H           2.09850954473525      0.63322623726649     -3.98511931362964
  H           0.74718757809280      1.63237534072284     -4.56965054743133
  C           2.77756762020209     -0.57918499646210     -1.87249813331577
  O           3.18445358098045     -1.39284764338443     -2.61423663613261
  C           1.36109783131988      3.51279118014833     -1.03931620104825
  H           2.38691767775057      3.91593789028694     -1.05425562247638
  H           0.69118866926088      4.28399402165975     -1.44347212392250
  C           1.85452717490331      0.28532354614434      2.50640833771522
  H           2.28798920855928      0.27480348467069      3.51315703593975
  H           0.98205993857745     -0.38337360350492      2.52258663048662
  P           2.98701291668419     -0.41827917793621      1.19688860315695
  C           2.79104500292563     -2.29888733269480      1.43402296363333
  C           1.47118865029390     -2.67231973205763      0.75106971646048
  C           3.92803830274416     -3.04673481940060      0.72617805258364
  C           2.70296613150033     -2.74357485637484      2.90138080148542
  H           0.62182067624042     -2.12548645747915      1.16862127211163
  H           1.49993359798213     -2.46312641500769     -0.32113417585521
  H           1.28583331519856     -3.74525806874139      0.89380255182194
  H           4.88380594811545     -2.94869973483655      1.24795528685059
  H           3.67951569337166     -4.11576446193108      0.69490956356255
  H           4.05608234472096     -2.70816882547118     -0.30749230846373
  H           2.54419297405513     -3.83008384045878      2.92222927981177
  H           3.60770583384818     -2.53595614658496      3.47388565087539
  H           1.85346845909047     -2.28640740611065      3.41909897825744
  C           4.73250818839171      0.12999444443384      1.75808341809844
  C           5.74246074326048     -0.11623034355019      0.62838442072842
  C           4.66876126368899      1.64208402431085      2.03248431768387
  C           5.22114559510094     -0.55763877930021      3.03813173889323
  H           5.87131432739770     -1.17810856308706      0.40364597396208
  H           5.44081701983286      0.39360427356774     -0.29148744941975
  H           6.72014087453801      0.27928342158742      0.93401386329348
  H           4.04189600796064      1.87892030980039      2.89870725847462
  H           5.68332880174307      1.99865274995461      2.25285405556880
  H           4.29420482727160      2.19806585253968      1.16806610423992
  H           6.16062628719666     -0.08318229700275      3.35192988050216
  H           4.51195321909532     -0.44984614790619      3.86596127663709
  H           5.43097249341370     -1.61973499154217      2.88967158352615
  H           0.42402728001434      2.04426963271545     -2.12393703263110
  Ru          2.19086269457482      0.66204849375428     -0.65491009190837
  H           0.34196317385885     -2.13196266409194     -2.43591574277653
  H           3.58761502917921      1.41874455270349     -0.78347831847445

110
f3-TS
Solvent-corrected electronic energy = -2652.940057058477
Thermal correction to Gibbs free energy = 0.85399399
Imaginary vibrational frequency: -783.65
  N          -2.01285435756298      1.15880166614852     -0.00746675881948
  C          -0.82825159868060      1.76754019153926     -0.35321964880724
  C          -2.75354428655821      1.62202928507687      1.01257919077745
  C          -0.47740750869407      2.98579994498324      0.25719624143747
  C          -2.39984569803136      2.77422433762726      1.70200229725750
  C          -1.26074284958283      3.49090885813614      1.27101532244691
  H           0.42841914287948      3.49228277456386     -0.05904093027594
  H          -3.01481158490405      3.12997799926392      2.52165445683301
  H          -0.98976991576298      4.42322154902931      1.75777003542620
  N          -0.41963738702412     -0.24846769830631     -1.59966631638782
  C           0.38886410894528     -0.78617338810725     -2.69382164406701
  H           1.44608418415244     -0.73745467359598     -2.37953643463268
  H           0.30637911968623     -0.13374069680368     -3.58441639436942
  C           0.05832421072984     -2.20926474349600     -3.10195862611301
  H          -0.03114362430920     -2.86778078557393     -2.23162518306659
  H          -0.87389299587262     -2.26034217254924     -3.66890801225505
  H           0.85848614289987     -2.60023922743822     -3.74100113433059
  C          -2.89348187062552     -2.06210248499697     -2.14250377614494
  O          -3.18177280561583     -3.03379148396871     -2.71919970753897
  Ru         -2.50389918323536     -0.53483316392331     -1.19289684385109
  C          -0.01289656109826      1.03075617585240     -1.27515959552729
  H           0.52059898506846      1.60975437921722     -2.03087069048517
  C          -4.00454879171027      0.84404956525289      1.31060617333097
  P          -3.82616705859318     -0.93501387409263      0.75823720103830
  C          -5.62382957411223     -1.55180997228019      0.56813012084337
  C          -6.47832037266057     -0.48276141895837     -0.13208234610320
  C          -5.61528675906133     -2.80471377866205     -0.31996866244423
  C          -6.29444020746685     -1.87232857309887      1.90936173371087
  H          -6.71332798506516      0.35883731903270      0.52711864715430
  H          -6.01122733285765     -0.10086951324732     -1.04501552975366
  H          -7.43091193516109     -0.94688584929292     -0.41712060769194
  H          -4.93387199073173     -3.58073426385333      0.03932965672366
  H          -6.62680231596868     -3.23032820542397     -0.33903898411071
  H          -5.33641443488785     -2.55630618329697     -1.34618957534652
  H          -7.35105030368608     -2.10156377410133      1.71946345291832
  H          -5.85722815131865     -2.74686758242552      2.39661280332623
  H          -6.26278868405387     -1.02468173026728      2.60191110576631
  C          -2.96274930534416     -1.80760560596024      2.23148512421874
  C          -2.95091282193069     -3.31926874843997      1.97207651307014
  C          -1.51121356179152     -1.30936810464513      2.19499749030901
  C          -3.52252086703765     -1.50368117820011      3.62640470454338
  H          -3.94117934531401     -3.77102739830402      2.07761672943496
  H          -2.56744309748221     -3.54902145675675      0.97018731174097
  H          -2.28895001499230     -3.80296890340166      2.70235173484933
  H          -1.43626996607395     -0.23938858796380      2.42091264351279
  H          -0.93538191053196     -1.85930475159282      2.95016748550099
  H          -1.06602525588513     -1.49085338262931      1.21096292296664
  H          -2.85935045694911     -1.96574330680169      4.37045349555239
  H          -3.53878883947848     -0.42977590301810      3.83895550219221
  H          -4.52178186078044     -1.90610207522918      3.79213604824627
  H          -4.30713176033600      0.95440507615215      2.35663529377287
  H          -4.81166397179686      1.26144039165509      0.69663597119498
  H          -3.99803835574616     -0.01645754750456     -1.45716018509437
  H          -2.68567925646203      0.36802317318373     -2.52221461478399
  N           2.44490523989611      1.97269163967466      1.72709023826768
  C           1.79497650025213      1.45249662198604      2.79446400018790
  C           2.66593699295053      3.30855629760543      1.65087402478881
  C           1.27856458412170      2.26033987051905      3.79326297331106
  C           2.20653332552108      4.15871473224547      2.64609941112118
  C           1.48202999878414      3.63708526102209      3.71788453098514
  H           0.73851027343286      1.81550063835308      4.62353983799261
  H           2.39386346522159      5.22530845038326      2.56607563811204
  H           1.09349037230748      4.29404002772532      4.48985927838804
  N           1.75185293079875     -0.64190017203614      1.48709319129998
  C           1.98303383157155     -2.10839366416600      1.56966649404474
  H           1.39724014943891     -2.51920632612031      2.40838792432369
  H           3.04508504869574     -2.25530726363763      1.79706025984667
  C           1.59514002669672     -2.81879379512552      0.28881069321039
  H           1.76770473257390     -3.89446609067746      0.39888326809410
  H           2.18256802317779     -2.46509999072188     -0.56181407137788
  H           0.53464270962086     -2.66820187285398      0.06013824126446
  C           3.74836212572743     -0.52182964195192     -1.02227765552049
  O           4.23108811113441     -1.21940025428810     -1.83105507066834
  C           1.78587176372463     -0.04433583715138      2.84514819936898
  H           2.73385202208271     -0.36986848193569      3.30222862500091
  H           0.96354277794524     -0.41206137274779      3.47448646452241
  C           3.37073632507892      3.79759188310308      0.42037530773463
  H           3.99169414762926      4.67288926633761      0.64240269881373
  H           2.61044160499919      4.12751967774266     -0.30129544865494
  P           4.30781083606115      2.41272179097611     -0.42541346147874
  C           4.31245937828096      2.96689722017873     -2.25379165197193
  C           2.93014799472552      2.61876407022254     -2.82309403284926
  C           5.36359572174705      2.16834345034224     -3.03609213019083
  C           4.54039064044367      4.47192624897376     -2.45898335710067
  H           2.12412265514999      3.14060165930677     -2.29503156075046
  H           2.73426772808258      1.54434058454342     -2.77105368159554
  H           2.89236628639177      2.93176381958405     -3.87479348312942
  H           6.38524553444337      2.46322443499835     -2.78281140320317
  H           5.22454325044810      2.35692955537029     -4.10863570374464
  H           5.25982287995358      1.09038366117836     -2.87450199426977
  H           4.47215317850332      4.68755694664257     -3.53357885270249
  H           5.52046805540988      4.81121272191848     -2.12256905285373
  H           3.77595820820693      5.07875106920721     -1.96290554991028
  C           6.07117705936817      2.56472907313217      0.30612859366497
  C           6.87051838530328      1.29882140719414     -0.03379326567845
  C           5.91598663113274      2.64398046252348      1.83459550381652
  C           6.84776539176797      3.80366098443436     -0.15207765569304
  H           7.03959593119600      1.18358747228730     -1.10778030416492
  H           6.36116914008360      0.40171607412386      0.33101999109257
  H           7.85309110913228      1.35724916730760      0.45264676127884
  H           5.46389351551746      3.58837009479473      2.15634918530936
  H           6.91326794783774      2.58707494881311      2.28955956232895
  H           5.31960494387141      1.81336433523403      2.22505694325340
  H           7.77939919240063      3.86482649626666      0.42634694234816
  H           6.29480911924148      4.73238391475956      0.02655433763505
  H           7.12738009656779      3.75722387770458     -1.20745677678213
  H           0.82358018882160     -0.49186698727360      1.08925183768275
  Ru          3.09740272991373      0.61185904867926      0.26489810365192
  H           1.51840726336538      0.93363835121102     -0.56877314266419
  H           4.28496173614718      0.09880183454366      1.28493372037298

110
g3
Solvent-corrected electronic energy = -2652.971212134246
Thermal correction to Gibbs free energy = 0.85862426
  N          -3.24184171538518      1.04082866040420      0.71757107530027
  C          -2.16285246657425      1.82829870575541      0.86640632187531
  C          -4.18544021739327      0.98044683418496      1.68550458645640
  C          -2.03407158856204      2.67470827514960      1.96249198161874
  C          -4.11159685855397      1.80725102559578      2.79885816556208
  C          -3.03374105682174      2.67967758313171      2.92603271425662
  H          -1.14922080202750      3.29566626860682      2.06116345775881
  H          -4.87992818453887      1.74952610872397      3.56335247009776
  H          -2.95743519407734      3.33134945104629      3.79173685084045
  N          -1.21489634379868      0.35590366381984     -0.83172566275861
  C          -0.17954605234023      0.28604509961670     -1.85391981420164
  H           0.81111388114238      0.40216211158570     -1.35033030258384
  H          -0.25296236096089      1.15569410228094     -2.53797361069782
  C          -0.15840741881077     -0.99004719992855     -2.67234817362825
  H          -0.32555821863541     -1.86968739464079     -2.04401633248032
  H          -0.92216394269765     -0.97789772090903     -3.45309360398226
  H           0.81750386110478     -1.10275624319513     -3.15864895833280
  C          -3.20745254261342     -1.43133130848943     -2.38739064885925
  O          -3.27596275385434     -2.15792470920598     -3.29763072492807
  Ru         -3.21022414418760     -0.27339553632840     -0.96541940705192
  C          -1.13144026417901      1.67381823544994     -0.20112290427118
  H          -1.28543456495140      2.47604423287668     -0.95469315711047
  C          -5.22971820770624     -0.07428899277013      1.49970943818273
  P          -4.41767847701217     -1.55721342131098      0.67909421410183
  C          -5.88771164828133     -2.65424609997908      0.15139594289161
  C          -6.90833521585815     -1.79485949185446     -0.61204956221081
  C          -5.37422954745881     -3.73547588048939     -0.81148348567241
  C          -6.61476146392183     -3.31143956726962      1.33066840893463
  H          -7.43364335351120     -1.09105577109171      0.04135068130968
  H          -6.44950182130514     -1.23920842401021     -1.43448254482685
  H          -7.66397525027721     -2.46649209966585     -1.03863101028090
  H          -4.62755899592792     -4.39168547048438     -0.35907282093193
  H          -6.22170680295568     -4.36138228504157     -1.11928464930567
  H          -4.94115179948800     -3.29391983237287     -1.71200584824777
  H          -7.50661983206539     -3.82293340470582      0.94569329325832
  H          -6.00329443991252     -4.06452666150005      1.83327150585159
  H          -6.95322619680200     -2.57785746068461      2.07019092949692
  C          -3.44225058619027     -2.38063627283659      2.12149757376290
  C          -3.02213059968157     -3.79422384751082      1.69846957600046
  C          -2.16021084159197     -1.55575329786807      2.32497936131719
  C          -4.18351474416336     -2.42085802670324      3.46348610868457
  H          -3.86147074304993     -4.49439506793378      1.68248187109097
  H          -2.54687304404444     -3.79531237829454      0.71046070505715
  H          -2.28832938721736     -4.17813117281426      2.41928680538823
  H          -2.36564658264033     -0.55749862046482      2.72410471970166
  H          -1.53092030673324     -2.07864020934576      3.05639587864496
  H          -1.60030236818188     -1.44499113211419      1.39105840744798
  H          -3.53135721356988     -2.90023741366921      4.20631112777608
  H          -4.40380294670488     -1.41450172269892      3.83447203106349
  H          -5.11356467842302     -2.98964401048336      3.43212956275243
  H          -5.74406284214878     -0.29837345874655      2.43889196402367
  H          -5.97490598930631      0.28199879510360      0.77838925741560
  H          -4.75352634301652      0.01720717775136     -1.31040229334697
  H          -3.28562860204789      0.95836584109530     -2.01324226025093
  N           2.36516671538090      1.57741862612792      1.21227619568199
  C           1.62511488802128      1.27188327162012      2.33063193225970
  C           2.74879532726388      2.88622426229002      1.02053239088169
  C           1.22344959363591      2.23351140416755      3.23071158985426
  C           2.38834111068546      3.87657265084209      1.90925670836403
  C           1.60229010016963      3.57133986044734      3.03597845584455
  H           0.63333373211484      1.93907130760582      4.09480780354056
  H           2.70952296025228      4.89720734894972      1.71961363808699
  H           1.30747304963766      4.34496694683121      3.73646700224704
  N           1.36859294024024     -0.91950030324282      1.23622749082150
  C           1.38158592610911     -2.38818286556736      1.46927504099613
  H           0.74337550253985     -2.62297523252102      2.33656553931569
  H           2.41010160194598     -2.66790893062888      1.72446561224910
  C           0.89044402001211     -3.15936864164176      0.26155945106312
  H           0.93022853404718     -4.23386684467459      0.46864858528654
  H           1.50469957183286     -2.95931259258406     -0.62015886409761
  H          -0.14902849588864     -2.90085329724335      0.02849825873110
  C           3.42796015900213     -1.33440313101559     -1.16787790044758
  O           3.78218404527723     -2.17979727531887     -1.90367245072913
  C           1.43040588596983     -0.19653826097788      2.53472982577391
  H           2.31227338467048     -0.59797490489728      3.06208637571935
  H           0.54305247123121     -0.39871413065601      3.15289311928535
  C           3.52011089498204      3.14380508360484     -0.23871980545136
  H           4.20395846013424      3.99258003110434     -0.12724434453194
  H           2.80492911176315      3.41125386116836     -1.03059329200764
  P           4.36565101837565      1.58489468316812     -0.84795674767661
  C           4.42253136098185      1.86510660472552     -2.73398904763824
  C           3.01111494863490      1.56192919051746     -3.26246915528648
  C           5.40026965715120      0.87461801056235     -3.37920312627060
  C           4.78741919310336      3.29841690263171     -3.14669286522454
  H           2.25097110980853      2.21558703468595     -2.82055083383857
  H           2.72310860135823      0.52565857276458     -3.06412910516205
  H           2.99710493082169      1.72513352956408     -4.34844072581910
  H           6.44286662501095      1.11838195511382     -3.15702752421482
  H           5.27936762301768      0.91494307253554     -4.46969353851513
  H           5.20568842339914     -0.15544417684794     -3.06296907622799
  H           4.74444972366143      3.36537342025848     -4.24200423474317
  H           5.79402702471385      3.58933055688720     -2.84318935308902
  H           4.08140227617396      4.03660507865685     -2.75303854456813
  C           6.11734716958899      1.67619780431854     -0.09525945632969
  C           6.80866308241195      0.31494130668132     -0.25428550761754
  C           5.92921799074609      1.95465572585069      1.40590091485136
  C           7.00511639003133      2.77885317666777     -0.68027272630401
  H           6.99717852824588      0.05951456330302     -1.30050953990544
  H           6.21062042809949     -0.48680601288955      0.19019049894652
  H           7.77816282619754      0.34520655316410      0.26025503523370
  H           5.54262550933036      2.96170086771029      1.59416684277133
  H           6.90550017193606      1.87764061059764      1.90176008555596
  H           5.25514202646423      1.22844909488484      1.87208334565667
  H           7.92774929735075      2.83842722937701     -0.08726993999879
  H           6.52804527970867      3.76415375963081     -0.63775906961032
  H           7.29838718501919      2.57394723775929     -1.71320067119081
  H           0.47848217431799     -0.68320024013778      0.78239571064198
  Ru          2.97093641504642      0.00400067469875      0.01159408606734
  H          -0.13030526817162      1.85654031979735      0.22881232812765
  H           4.07806483548903     -0.55414482885829      1.00087124544471

110
f4-TS
Solvent-corrected electronic energy = -2652.936603306532
Thermal correction to Gibbs free energy = 0.85377653
Imaginary vibrational frequency: -1019.73
  N           1.16874683919736      1.74807438866380      0.45980582644154
  C           2.14799982074574      2.43374086210901      1.13733070209711
  C           0.26059120888536      2.40021700130170     -0.28490793915122
  C           2.32968492428731      3.80679963441401      0.86812630274641
  C           0.35854567210273      3.76490273370980     -0.52147377139565
  C           1.45575489570298      4.45951334394187      0.02801224389913
  H           3.15657629186289      4.33370012876977      1.33641100990602
  H          -0.38475155652428      4.26961607593638     -1.12882137131859
  H           1.59365849298327      5.51496126158498     -0.19084721831293
  N           2.73206963740776      0.30167467585002      2.16964737614112
  C           4.04279178597726     -0.35959890756440      2.17378666868489
  H           4.68449549558223      0.11660213336797      2.93631774909415
  H           4.55950921904682     -0.19993314133045      1.20909609778328
  C           3.97413710914737     -1.85286987146529      2.44445987472424
  H           3.55453024981263     -2.39072502694121      1.59015063836928
  H           4.98094246541142     -2.24620396577101      2.62846665720473
  H           3.35277714191833     -2.07881284417495      3.31946410615155
  C           0.99743617738325     -2.16534357177048      1.28214049584169
  O           0.90273030100711     -3.28173172633974      1.61017668532137
  Ru          1.11755034896902     -0.39917381420048      0.80444797359351
  C           2.84761959597755      1.69710442212584      2.15200575347198
  H           3.82133542700090      2.11272611979375      2.43493601381944
  C          -0.85751037041789      1.55182696670714     -0.82269312674311
  P          -1.17332929483515      0.11687408079740      0.34068558489124
  C          -2.22918155151107     -1.10174578816004     -0.67554352808554
  C          -1.66844792346112     -1.20944655638881     -2.10254014028541
  C          -2.13035238313475     -2.48822096446220     -0.02199102383949
  C          -3.69951428454029     -0.67976102436014     -0.78368607211974
  H          -1.87347385065236     -0.31420209110429     -2.69792451707843
  H          -0.59216194704557     -1.40798439842119     -2.11667986518875
  H          -2.16619741915427     -2.05218359310177     -2.59872646367299
  H          -2.40533339824452     -2.48307422942519      1.03626388885353
  H          -2.81188900760339     -3.17341465410527     -0.54224310399472
  H          -1.11814729215376     -2.89063747822688     -0.10825114713555
  H          -4.20478482913341     -1.36459694488231     -1.47708173436197
  H          -4.22376810900426     -0.74278441071663      0.17263278121938
  H          -3.81080055990881      0.33333453392547     -1.18401317932985
  C          -2.16558804878892      0.86690748536598      1.79312791912825
  C          -2.65926428054916     -0.27685634654015      2.68895806952033
  C          -1.17337804231034      1.71900929293365      2.60178026836281
  C          -3.33249302522999      1.77740295806047      1.39084613454485
  H          -3.46265177287064     -0.85681474417784      2.22559590392021
  H          -1.84354136192096     -0.95966358439690      2.95368305626224
  H          -3.05165703450413      0.14800521387892      3.62184494562499
  H          -0.85689025282519      2.61070275576037      2.05265202736023
  H          -1.67364958409225      2.05012033171825      3.51856144774763
  H          -0.27690855899317      1.15847257833378      2.88950608032293
  H          -3.74128575551798      2.22985067712040      2.30424110435456
  H          -3.00615950424085      2.60070742147614      0.74682891501347
  H          -4.14868420676862      1.24951679410912      0.89681959683238
  H          -1.74850219957072      2.15173775344565     -1.03404436985879
  H          -0.53263963947074      1.10026336396574     -1.76783014482094
  H           0.81574832178839     -0.77122569854441     -0.73487327962937
  H           2.41551465596450     -0.69187656334299     -0.16692697999813
  N           4.14449547455898      2.30669354394086      5.21700015942465
  C           4.80934351450456      1.13623238199863      5.30229185709568
  C           4.81089727779836      3.46127762403551      4.97360371397742
  C           6.18605259146902      1.07472883906177      5.14666146687650
  C           6.19192283564834      3.45753898006515      4.82600733327424
  C           6.88884948856936      2.25409461088701      4.91280609062600
  H           6.69562660214756      0.11807958459940      5.21056829035755
  H           6.71303611711280      4.39118242141825      4.63746424783069
  H           7.96759281015990      2.23589636559568      4.79226220627393
  N           2.56237757327221      0.11745838712826      5.13818927024282
  C           1.70337413232043     -0.95977403704937      5.69065189166318
  H           2.23431295775109     -1.92242049428225      5.60030391573706
  H           1.55737942196499     -0.75798383300668      6.75895915525996
  C           0.37446773522062     -1.05278146912422      4.96653145025630
  H          -0.19227511264744     -1.91049548658666      5.34427162461690
  H          -0.22720097986325     -0.15296146793961      5.11459629675652
  H           0.52668471130498     -1.19524231170855      3.88997931699411
  C           0.25081979047918      2.25010980257227      5.73046066670985
  O          -0.88801948468751      2.30989975248761      6.00672535025257
  C           3.95020231352353     -0.04647804317804      5.63927510210137
  H           3.88983196543921     -0.11932872211766      6.73673615301144
  H           4.40815021369990     -0.97552171732837      5.26834144752445
  C           3.96991710595188      4.69963801595658      4.85859364794929
  H           4.53137341829757      5.58854009265090      5.16781374687793
  H           3.70222300120683      4.83637573183086      3.80064762403205
  P           2.33499988332959      4.47132055273371      5.75105342833358
  C           1.18298621629218      5.74318110555132      4.91570055158040
  C           0.66488602557168      5.08689928179565      3.63081681795261
  C          -0.02724895526508      6.03586549938030      5.81284740994627
  C           1.88627205586005      7.05326776158272      4.53226447065667
  H           1.47779911387542      4.77667557976437      2.97166152761797
  H           0.05978597263275      4.20262840822437      3.84557027575821
  H           0.04726210165493      5.81162290046001      3.08249996586682
  H           0.22738509385933      6.64055623908591      6.68662333580862
  H          -0.76515397491786      6.60068488493129      5.22803936816502
  H          -0.51287422423705      5.11457058804152      6.15164320339771
  H           1.14935435183921      7.71989864920106      4.06479538252547
  H           2.31082609868883      7.58397171087680      5.38596978981542
  H           2.68173514471590      6.89006134557326      3.79756877043692
  C           2.72792096612713      5.04497176030268      7.53719807155748
  C           1.58108362979149      4.63110798812413      8.47062508687307
  C           3.99809244976318      4.30219727596817      7.98556347288732
  C           2.99481610016377      6.54821627835034      7.67618041128750
  H           0.65182753431334      5.16642498086795      8.26168712628576
  H           1.38297699312186      3.55701079649956      8.39830333225862
  H           1.86727326107096      4.85666336051124      9.50635225710094
  H           4.88584921717850      4.62665017692545      7.43237133982269
  H           4.17467894358266      4.52511240469321      9.04571072361701
  H           3.89210766477727      3.21802950729705      7.88292998242970
  H           3.32266449836344      6.75067172014956      8.70472772527248
  H           3.79359769300564      6.89198856118987      7.00981633709579
  H           2.10411952545732      7.15510492047527      7.49794645457012
  H           2.55995503167614      0.02541915479989      4.10286951015450
  Ru          2.06353404336855      2.23243694742058      5.44826345577515
  H           2.16768172030691      2.22762245246427      3.53206653598428
  H           2.23424212564168      1.92546000559417      7.04406966051811

110
g4
Solvent-corrected electronic energy = -2652.962844231290
Thermal correction to Gibbs free energy = 0.85754511
  N          -0.59600360865570      0.66426312205582     -3.49148129673538
  C           0.24792310814348      1.57621915847376     -2.97070610281021
  C          -1.83636328474132      1.03417058786533     -3.88450004625105
  C          -0.06779626986042      2.92809266097620     -2.95197254152955
  C          -2.20520283448971      2.37624818324526     -3.89389638826360
  C          -1.29945531819102      3.33544677713479     -3.45393268509181
  H           0.62947998826728      3.64155843759285     -2.52333879793638
  H          -3.19986552713363      2.65718150581851     -4.22558231878760
  H          -1.57104526867279      4.38703342734639     -3.45611955487076
  N           1.09463807605847     -0.27512044855971     -1.65489264861488
  C           2.27226602776492     -0.95185725012674     -1.06885708480852
  H           2.86010986333234     -0.23835877925354     -0.46435114189557
  H           2.90154202953280     -1.29156388756076     -1.90005099609172
  C           1.83877689973763     -2.11899353227113     -0.20327434364139
  H           1.25430055754613     -2.83787874005842     -0.78492607979872
  H           2.71626824359522     -2.63168552688809      0.20314726302342
  H           1.22649707770637     -1.76849968824826      0.63711737989164
  C           0.48308882205643     -3.14544053666183     -3.22510623823815
  O           0.82884963375996     -4.26400932307768     -3.16511373746168
  Ru         -0.02762418137303     -1.40102766063823     -3.36088763978192
  C           1.47375053970171      0.98679349661448     -2.33826620900902
  H           2.20882297354840      0.72674453104018     -3.11308107528282
  C          -2.76604772971041     -0.09029730948233     -4.20534984722299
  P          -2.37334148409275     -1.53217681302506     -3.03912852202324
  C          -3.32929086325747     -2.98991362536539     -3.83362273484453
  C          -2.86607439215751     -3.17441889458138     -5.28812868526720
  C          -2.97151537039070     -4.28416930617587     -3.08395493185514
  C          -4.85001434070754     -2.79290172256571     -3.84580388024886
  H          -3.11234132339603     -2.32046670148178     -5.92699178835513
  H          -1.79147683090373     -3.35856739206328     -5.35435382470680
  H          -3.38931516341620     -4.04693306305895     -5.70066556111056
  H          -3.36740542143621     -4.31290884185774     -2.06761302471604
  H          -3.39924370109136     -5.13675850001050     -3.62754566995859
  H          -1.88795837600425     -4.42940293305508     -3.03607472392547
  H          -5.31133550313017     -3.63608576310404     -4.37728361098902
  H          -5.28174752808102     -2.76967073382929     -2.84286598184383
  H          -5.14116230491833     -1.87759589255340     -4.37317385670031
  C          -3.29183369651174     -1.00115328362704     -1.41948935421633
  C          -3.59536898378460     -2.21734372099858     -0.53535766449906
  C          -2.30371223072606     -0.12176403825743     -0.63635913074238
  C          -4.56995685739393     -0.18283086739435     -1.64438038738455
  H          -4.41652652319512     -2.82739917827565     -0.91977337377237
  H          -2.71258049333644     -2.85525962468302     -0.40960358317430
  H          -3.89124632223697     -1.86338980246578      0.46155982117294
  H          -1.98463760969975      0.76050670157776     -1.20123258451980
  H          -2.79252343343097      0.23058799252256      0.28184051524251
  H          -1.41826663367393     -0.69439199906056     -0.34277449597038
  H          -5.04279877565131      0.01091924296718     -0.67164346593015
  H          -4.34901601853238      0.79164558306793     -2.09299935346991
  H          -5.30655056009507     -0.68996352176793     -2.27150165898145
  H          -3.80746232358552      0.24397813152319     -4.20570768213249
  H          -2.52853520929482     -0.47393358687093     -5.20467757784712
  H          -0.48875074973285     -1.73974193844398     -4.84113417202457
  H           1.39940413588153     -1.09631440898263     -4.11666092443048
  N           2.50523362815855      0.15627384158203      2.59389920555854
  C           3.04763265178725     -1.07272463598760      2.83356997730770
  C           3.31527591559531      1.17028368425182      2.15879911168664
  C           4.38883300974404     -1.32527084141037      2.63038887839933
  C           4.66987459256928      0.96753135817560      1.96419461622929
  C           5.22655410248747     -0.29310917962369      2.19378002761680
  H           4.78158631080365     -2.31948894891506      2.82433840716180
  H           5.28605157965109      1.79245932321413      1.61815158804712
  H           6.28581383885837     -0.46737247181004      2.03750059142498
  N           0.71349927136257     -1.59438137392873      3.29965932437862
  C          -0.30671221243890     -2.57903567624446      3.62195885221621
  H           0.15320910274908     -3.47863945636079      4.05892588196833
  H          -0.97985704307109     -2.15174476453158      4.37840961681480
  C          -1.12128269254126     -2.96531333633037      2.38662417966081
  H          -1.91925244812248     -3.66423956765792      2.66200410891889
  H          -1.57970281967789     -2.07570697032278      1.94348081339649
  H          -0.48973804232293     -3.44286160883445      1.62997277368444
  C          -1.33596049645333      0.47305640529817      3.25235094480632
  O          -2.49628401823552      0.52750198106587      3.40536266228595
  C           2.07757390202033     -2.08738572376715      3.37127135567823
  H           2.33607114189894     -2.30784007763699      4.42812084033137
  H           2.18559571431796     -3.04426903089210      2.83130870838084
  C           2.62512048898710      2.46387190070078      1.84432272088431
  H           3.30584034217968      3.31683233459801      1.94050097080577
  H           2.30280004542304      2.42762875767922      0.79241645929773
  P           1.04333524253180      2.65907094690533      2.83067458410712
  C          -0.03255474602558      3.75423143845574      1.70857673974885
  C          -0.58694274298686      2.83034517866497      0.61344353917062
  C          -1.21692108646843      4.30219238742974      2.51425801507151
  C           0.72677009746818      4.90346496358274      1.03260629193499
  H           0.20866148230850      2.37747620240996      0.01149530004352
  H          -1.18917936446929      2.02267604440062      1.03711937227994
  H          -1.21950552346714      3.41977211257278     -0.06323678528349
  H          -0.91267698547501      5.07310879484781      3.22739712778405
  H          -1.93618424431814      4.75878379376283      1.82219720632575
  H          -1.73917547746829      3.50671791716939      3.05782361469147
  H           0.03212548686056      5.43731844007341      0.37030919974087
  H           1.12417413078285      5.63068307899662      1.74253837221748
  H           1.55203295147538      4.54312288879497      0.40951360084824
  C           1.58246668301035      3.57865363494211      4.40877041814288
  C           0.45282601134522      3.51284466775887      5.44558841454867
  C           2.80087355047859      2.82174739241423      4.96343685676842
  C           1.98472803852054      5.03664867506335      4.16733096845446
  H          -0.43408455312374      4.07152783154626      5.13571990885947
  H           0.15584601368853      2.47743555174020      5.64172383688373
  H           0.80980889883183      3.95150667925202      6.38625134189213
  H           3.68097825968454      2.92634377388840      4.32078980692876
  H           3.05585785762300      3.24524322761580      5.94310256972061
  H           2.58891150859915      1.75626021888021      5.10187893830349
  H           2.40531155445686      5.44108071030052      5.09749226436418
  H           2.75411589821455      5.13437834748639      3.39359999924496
  H           1.13146665053239      5.66473121182224      3.89823743041946
  H           0.47038491145462     -0.03117859885637     -0.88365899500876
  Ru          0.50522807989509      0.38281766153743      3.08281765999941
  H           1.93292314321157      1.71337013012277     -1.64851752862578
  H           0.67707782514943      0.49961335297386      4.68932086206779
