# Supplementary material for: Autocatalytic Activation of a Ruthenium-PNN-Pincer Hydrogenation Catalyst
Source: ACS Catal. 2024 Oct 23;14(21):16497–507. doi: 10.1021/acscatal.4c04475 (PMC11536344; doi:10.1021/acscatal.4c04475)
Supplement: Supplementary file 4 — cs4c04475_si_004.zip [file cs4c04475_si_004.zip]

Archive with 6 entries (6 files):
- copasi_input_all_data.txt
- copasi_input_trim_first_300_seconds.txt
- copasi_report_all_data.txt
- copasi_report_trim_first_300_seconds.txt
- microkinetic_model_all_data.cps
- microkinetic_model_trim_first_300_seconds.cps
