# Supplementary material for: Autocatalytic Activation of a Ruthenium-PNN-Pincer Hydrogenation Catalyst
Source: ACS Catal. 2024 Oct 23;14(21):16497–507. doi: 10.1021/acscatal.4c04475 (PMC11536344; doi:10.1021/acscatal.4c04475)
Supplement: Supplementary file 4 — cs4c04475_si_004.zip [file cs4c04475_si_004.zip › copasi_input_all_data.txt]

t(sec)	[RuPNNimine]	[RuPNNimine]0	[H2]0	[PCy3]0
0.000000e+00	1.245469e-04	1.245469e-04	7.660000e-02	0.000000e+00
4.000000e+01	1.234770e-04	1.245469e-04	7.660000e-02	0.000000e+00
8.000000e+01	1.215789e-04	1.245469e-04	7.660000e-02	0.000000e+00
1.200000e+02	1.186141e-04	1.245469e-04	7.660000e-02	0.000000e+00
1.600000e+02	1.149836e-04	1.245469e-04	7.660000e-02	0.000000e+00
2.000000e+02	1.100516e-04	1.245469e-04	7.660000e-02	0.000000e+00
2.400000e+02	1.038425e-04	1.245469e-04	7.660000e-02	0.000000e+00
2.800000e+02	9.778496e-05	1.245469e-04	7.660000e-02	0.000000e+00
3.200000e+02	9.362537e-05	1.245469e-04	7.660000e-02	0.000000e+00
3.600000e+02	8.852415e-05	1.245469e-04	7.660000e-02	0.000000e+00
4.000000e+02	8.302453e-05	1.245469e-04	7.660000e-02	0.000000e+00
4.400000e+02	7.731234e-05	1.245469e-04	7.660000e-02	0.000000e+00
4.800000e+02	7.181353e-05	1.245469e-04	7.660000e-02	0.000000e+00
5.200000e+02	6.659652e-05	1.245469e-04	7.660000e-02	0.000000e+00
5.600000e+02	6.177524e-05	1.245469e-04	7.660000e-02	0.000000e+00
6.000000e+02	5.686053e-05	1.245469e-04	7.660000e-02	0.000000e+00
6.400000e+02	5.277578e-05	1.245469e-04	7.660000e-02	0.000000e+00
6.800000e+02	4.875150e-05	1.245469e-04	7.660000e-02	0.000000e+00
7.200000e+02	4.486356e-05	1.245469e-04	7.660000e-02	0.000000e+00
7.600000e+02	4.143494e-05	1.245469e-04	7.660000e-02	0.000000e+00
8.000000e+02	3.838706e-05	1.245469e-04	7.660000e-02	0.000000e+00
8.400000e+02	3.525056e-05	1.245469e-04	7.660000e-02	0.000000e+00
8.800000e+02	3.264892e-05	1.245469e-04	7.660000e-02	0.000000e+00
9.200000e+02	3.003129e-05	1.245469e-04	7.660000e-02	0.000000e+00
9.600000e+02	2.767413e-05	1.245469e-04	7.660000e-02	0.000000e+00
1.000000e+03	2.569489e-05	1.245469e-04	7.660000e-02	0.000000e+00
1.040000e+03	2.358041e-05	1.245469e-04	7.660000e-02	0.000000e+00
1.080000e+03	2.174082e-05	1.245469e-04	7.660000e-02	0.000000e+00
1.120000e+03	2.002432e-05	1.245469e-04	7.660000e-02	0.000000e+00
1.160000e+03	1.848416e-05	1.245469e-04	7.660000e-02	0.000000e+00
1.200000e+03	1.703077e-05	1.245469e-04	7.660000e-02	0.000000e+00
1.240000e+03	1.571780e-05	1.245469e-04	7.660000e-02	0.000000e+00
1.280000e+03	1.458306e-05	1.245469e-04	7.660000e-02	0.000000e+00
1.320000e+03	1.352704e-05	1.245469e-04	7.660000e-02	0.000000e+00
1.360000e+03	1.244031e-05	1.245469e-04	7.660000e-02	0.000000e+00
1.400000e+03	1.124380e-05	1.245469e-04	7.660000e-02	0.000000e+00
1.440000e+03	1.049131e-05	1.245469e-04	7.660000e-02	0.000000e+00
1.480000e+03	9.552823e-06	1.245469e-04	7.660000e-02	0.000000e+00
1.520000e+03	8.910046e-06	1.245469e-04	7.660000e-02	0.000000e+00
1.560000e+03	8.244327e-06	1.245469e-04	7.660000e-02	0.000000e+00
1.600000e+03	7.629733e-06	1.245469e-04	7.660000e-02	0.000000e+00
1.640000e+03	6.976423e-06	1.245469e-04	7.660000e-02	0.000000e+00
1.680000e+03	6.585199e-06	1.245469e-04	7.660000e-02	0.000000e+00
1.720000e+03	6.268119e-06	1.245469e-04	7.660000e-02	0.000000e+00
1.760000e+03	5.641655e-06	1.245469e-04	7.660000e-02	0.000000e+00
1.800000e+03	5.355829e-06	1.245469e-04	7.660000e-02	0.000000e+00
1.840000e+03	4.897858e-06	1.245469e-04	7.660000e-02	0.000000e+00
1.880000e+03	4.581016e-06	1.245469e-04	7.660000e-02	0.000000e+00
1.920000e+03	4.248400e-06	1.245469e-04	7.660000e-02	0.000000e+00
1.960000e+03	3.787298e-06	1.245469e-04	7.660000e-02	0.000000e+00
2.000000e+03	3.545204e-06	1.245469e-04	7.660000e-02	0.000000e+00
2.040000e+03	3.217278e-06	1.245469e-04	7.660000e-02	0.000000e+00
2.080000e+03	3.134045e-06	1.245469e-04	7.660000e-02	0.000000e+00
2.120000e+03	2.881889e-06	1.245469e-04	7.660000e-02	0.000000e+00
2.160000e+03	2.572932e-06	1.245469e-04	7.660000e-02	0.000000e+00
2.200000e+03	2.347551e-06	1.245469e-04	7.660000e-02	0.000000e+00
2.240000e+03	2.164492e-06	1.245469e-04	7.660000e-02	0.000000e+00
2.280000e+03	2.109911e-06	1.245469e-04	7.660000e-02	0.000000e+00
2.320000e+03	2.036126e-06	1.245469e-04	7.660000e-02	0.000000e+00
2.360000e+03	1.799762e-06	1.245469e-04	7.660000e-02	0.000000e+00
2.400000e+03	1.815888e-06	1.245469e-04	7.660000e-02	0.000000e+00
2.440000e+03	1.585076e-06	1.245469e-04	7.660000e-02	0.000000e+00
2.480000e+03	1.566186e-06	1.245469e-04	7.660000e-02	0.000000e+00
2.520000e+03	1.424636e-06	1.245469e-04	7.660000e-02	0.000000e+00
2.560000e+03	1.233155e-06	1.245469e-04	7.660000e-02	0.000000e+00
2.600000e+03	1.126431e-06	1.245469e-04	7.660000e-02	0.000000e+00
2.640000e+03	9.491591e-07	1.245469e-04	7.660000e-02	0.000000e+00
2.680000e+03	1.161936e-06	1.245469e-04	7.660000e-02	0.000000e+00
2.720000e+03	8.684388e-07	1.245469e-04	7.660000e-02	0.000000e+00
2.760000e+03	9.514657e-07	1.245469e-04	7.660000e-02	0.000000e+00
2.800000e+03	9.437262e-07	1.245469e-04	7.660000e-02	0.000000e+00
2.840000e+03	1.002858e-06	1.245469e-04	7.660000e-02	0.000000e+00
2.880000e+03	8.176588e-07	1.245469e-04	7.660000e-02	0.000000e+00
2.920000e+03	6.223318e-07	1.245469e-04	7.660000e-02	0.000000e+00
2.960000e+03	6.396128e-07	1.245469e-04	7.660000e-02	0.000000e+00
3.000000e+03	6.606803e-07	1.245469e-04	7.660000e-02	0.000000e+00
3.040000e+03	6.069113e-07	1.245469e-04	7.660000e-02	0.000000e+00
3.080000e+03	6.991039e-07	1.245469e-04	7.660000e-02	0.000000e+00
3.120000e+03	5.867455e-07	1.245469e-04	7.660000e-02	0.000000e+00
3.160000e+03	4.650113e-07	1.245469e-04	7.660000e-02	0.000000e+00
3.200000e+03	4.104757e-07	1.245469e-04	7.660000e-02	0.000000e+00
3.240000e+03	3.685568e-07	1.245469e-04	7.660000e-02	0.000000e+00
3.280000e+03	3.849859e-07	1.245469e-04	7.660000e-02	0.000000e+00
3.320000e+03	4.688055e-07	1.245469e-04	7.660000e-02	0.000000e+00
3.360000e+03	3.255641e-07	1.245469e-04	7.660000e-02	0.000000e+00
3.400000e+03	5.880581e-07	1.245469e-04	7.660000e-02	0.000000e+00
3.440000e+03	2.955568e-07	1.245469e-04	7.660000e-02	0.000000e+00
3.480000e+03	3.345874e-07	1.245469e-04	7.660000e-02	0.000000e+00
3.520000e+03	3.065466e-07	1.245469e-04	7.660000e-02	0.000000e+00
3.560000e+03	3.254034e-07	1.245469e-04	7.660000e-02	0.000000e+00
3.600000e+03	3.018642e-07	1.245469e-04	7.660000e-02	0.000000e+00
3.640000e+03	1.719943e-07	1.245469e-04	7.660000e-02	0.000000e+00
3.680000e+03	3.189001e-07	1.245469e-04	7.660000e-02	0.000000e+00
3.720000e+03	3.798000e-07	1.245469e-04	7.660000e-02	0.000000e+00
3.760000e+03	3.940147e-07	1.245469e-04	7.660000e-02	0.000000e+00
3.800000e+03	3.526752e-07	1.245469e-04	7.660000e-02	0.000000e+00
3.840000e+03	2.858437e-07	1.245469e-04	7.660000e-02	0.000000e+00
3.880000e+03	2.376308e-07	1.245469e-04	7.660000e-02	0.000000e+00
3.920000e+03	1.559723e-07	1.245469e-04	7.660000e-02	0.000000e+00
3.960000e+03	7.941765e-08	1.245469e-04	7.660000e-02	0.000000e+00
4.000000e+03	2.577456e-07	1.245469e-04	7.660000e-02	0.000000e+00
4.040000e+03	1.950962e-07	1.245469e-04	7.660000e-02	0.000000e+00
4.080000e+03	1.754029e-07	1.245469e-04	7.660000e-02	0.000000e+00
4.120000e+03	1.297834e-07	1.245469e-04	7.660000e-02	0.000000e+00
4.160000e+03	1.637938e-07	1.245469e-04	7.660000e-02	0.000000e+00
4.200000e+03	1.620490e-07	1.245469e-04	7.660000e-02	0.000000e+00
4.240000e+03	2.432288e-07	1.245469e-04	7.660000e-02	0.000000e+00
4.280000e+03	1.745764e-07	1.245469e-04	7.660000e-02	0.000000e+00
4.320000e+03	1.971032e-07	1.245469e-04	7.660000e-02	0.000000e+00
4.360000e+03	1.667453e-07	1.245469e-04	7.660000e-02	0.000000e+00
4.400000e+03	1.598268e-07	1.245469e-04	7.660000e-02	0.000000e+00
4.440000e+03	2.331159e-07	1.245469e-04	7.660000e-02	0.000000e+00
4.480000e+03	2.502040e-07	1.245469e-04	7.660000e-02	0.000000e+00
4.520000e+03	2.714983e-07	1.245469e-04	7.660000e-02	0.000000e+00
4.560000e+03	2.811261e-07	1.245469e-04	7.660000e-02	0.000000e+00
4.600000e+03	1.989809e-07	1.245469e-04	7.660000e-02	0.000000e+00
4.640000e+03	2.721752e-07	1.245469e-04	7.660000e-02	0.000000e+00
4.680000e+03	2.239404e-07	1.245469e-04	7.660000e-02	0.000000e+00
4.720000e+03	2.072570e-07	1.245469e-04	7.660000e-02	0.000000e+00
4.760000e+03	2.709844e-07	1.245469e-04	7.660000e-02	0.000000e+00
4.800000e+03	1.425074e-07	1.245469e-04	7.660000e-02	0.000000e+00
4.840000e+03	1.846386e-07	1.245469e-04	7.660000e-02	0.000000e+00
4.880000e+03	1.979555e-07	1.245469e-04	7.660000e-02	0.000000e+00
4.920000e+03	1.493139e-07	1.245469e-04	7.660000e-02	0.000000e+00
4.960000e+03	1.870179e-07	1.245469e-04	7.660000e-02	0.000000e+00
5.000000e+03	1.257932e-07	1.245469e-04	7.660000e-02	0.000000e+00
5.040000e+03	2.388245e-08	1.245469e-04	7.660000e-02	0.000000e+00
5.080000e+03	1.485734e-07	1.245469e-04	7.660000e-02	0.000000e+00
5.120000e+03	2.020153e-07	1.245469e-04	7.660000e-02	0.000000e+00
5.160000e+03	1.328712e-07	1.245469e-04	7.660000e-02	0.000000e+00
5.200000e+03	1.961060e-07	1.245469e-04	7.660000e-02	0.000000e+00
5.240000e+03	2.413190e-08	1.245469e-04	7.660000e-02	0.000000e+00
5.280000e+03	1.543399e-07	1.245469e-04	7.660000e-02	0.000000e+00
5.320000e+03	1.960608e-07	1.245469e-04	7.660000e-02	0.000000e+00
5.360000e+03	1.953231e-07	1.245469e-04	7.660000e-02	0.000000e+00
5.400000e+03	2.297921e-07	1.245469e-04	7.660000e-02	0.000000e+00
5.440000e+03	2.624367e-07	1.245469e-04	7.660000e-02	0.000000e+00
0.000000e+00	2.499262e-04	2.499262e-04	7.660000e-02	0.000000e+00
8.000000e+01	2.451877e-04	2.499262e-04	7.660000e-02	0.000000e+00
1.600000e+02	2.339768e-04	2.499262e-04	7.660000e-02	0.000000e+00
2.400000e+02	2.185002e-04	2.499262e-04	7.660000e-02	0.000000e+00
3.200000e+02	2.042356e-04	2.499262e-04	7.660000e-02	0.000000e+00
4.000000e+02	1.855699e-04	2.499262e-04	7.660000e-02	0.000000e+00
4.800000e+02	1.642174e-04	2.499262e-04	7.660000e-02	0.000000e+00
5.600000e+02	1.426700e-04	2.499262e-04	7.660000e-02	0.000000e+00
6.400000e+02	1.234814e-04	2.499262e-04	7.660000e-02	0.000000e+00
7.200000e+02	1.062111e-04	2.499262e-04	7.660000e-02	0.000000e+00
8.000000e+02	9.094583e-05	2.499262e-04	7.660000e-02	0.000000e+00
8.800000e+02	7.778722e-05	2.499262e-04	7.660000e-02	0.000000e+00
9.600000e+02	6.634678e-05	2.499262e-04	7.660000e-02	0.000000e+00
1.040000e+03	5.679882e-05	2.499262e-04	7.660000e-02	0.000000e+00
1.120000e+03	4.856364e-05	2.499262e-04	7.660000e-02	0.000000e+00
1.200000e+03	4.141412e-05	2.499262e-04	7.660000e-02	0.000000e+00
1.280000e+03	3.532028e-05	2.499262e-04	7.660000e-02	0.000000e+00
1.360000e+03	3.002415e-05	2.499262e-04	7.660000e-02	0.000000e+00
1.440000e+03	2.568186e-05	2.499262e-04	7.660000e-02	0.000000e+00
1.520000e+03	2.178343e-05	2.499262e-04	7.660000e-02	0.000000e+00
1.600000e+03	1.854002e-05	2.499262e-04	7.660000e-02	0.000000e+00
1.680000e+03	1.591267e-05	2.499262e-04	7.660000e-02	0.000000e+00
1.760000e+03	1.357297e-05	2.499262e-04	7.660000e-02	0.000000e+00
1.840000e+03	1.160899e-05	2.499262e-04	7.660000e-02	0.000000e+00
1.920000e+03	9.993883e-06	2.499262e-04	7.660000e-02	0.000000e+00
2.000000e+03	8.539052e-06	2.499262e-04	7.660000e-02	0.000000e+00
2.080000e+03	7.340974e-06	2.499262e-04	7.660000e-02	0.000000e+00
2.160000e+03	6.294982e-06	2.499262e-04	7.660000e-02	0.000000e+00
2.240000e+03	5.394373e-06	2.499262e-04	7.660000e-02	0.000000e+00
2.320000e+03	4.748903e-06	2.499262e-04	7.660000e-02	0.000000e+00
2.400000e+03	4.028520e-06	2.499262e-04	7.660000e-02	0.000000e+00
2.480000e+03	3.558168e-06	2.499262e-04	7.660000e-02	0.000000e+00
2.560000e+03	3.075968e-06	2.499262e-04	7.660000e-02	0.000000e+00
2.640000e+03	2.708447e-06	2.499262e-04	7.660000e-02	0.000000e+00
2.720000e+03	2.297369e-06	2.499262e-04	7.660000e-02	0.000000e+00
2.800000e+03	2.177208e-06	2.499262e-04	7.660000e-02	0.000000e+00
2.880000e+03	1.819643e-06	2.499262e-04	7.660000e-02	0.000000e+00
2.960000e+03	1.643179e-06	2.499262e-04	7.660000e-02	0.000000e+00
3.040000e+03	1.425579e-06	2.499262e-04	7.660000e-02	0.000000e+00
3.120000e+03	1.244166e-06	2.499262e-04	7.660000e-02	0.000000e+00
3.200000e+03	1.112656e-06	2.499262e-04	7.660000e-02	0.000000e+00
3.280000e+03	1.085418e-06	2.499262e-04	7.660000e-02	0.000000e+00
3.360000e+03	9.081653e-07	2.499262e-04	7.660000e-02	0.000000e+00
3.440000e+03	9.108444e-07	2.499262e-04	7.660000e-02	0.000000e+00
3.520000e+03	8.268419e-07	2.499262e-04	7.660000e-02	0.000000e+00
3.600000e+03	7.187944e-07	2.499262e-04	7.660000e-02	0.000000e+00
3.680000e+03	7.219259e-07	2.499262e-04	7.660000e-02	0.000000e+00
3.760000e+03	8.225679e-07	2.499262e-04	7.660000e-02	0.000000e+00
3.840000e+03	5.740159e-07	2.499262e-04	7.660000e-02	0.000000e+00
3.920000e+03	6.582450e-07	2.499262e-04	7.660000e-02	0.000000e+00
4.000000e+03	5.773603e-07	2.499262e-04	7.660000e-02	0.000000e+00
4.080000e+03	6.043348e-07	2.499262e-04	7.660000e-02	0.000000e+00
4.160000e+03	4.273906e-07	2.499262e-04	7.660000e-02	0.000000e+00
4.240000e+03	4.942166e-07	2.499262e-04	7.660000e-02	0.000000e+00
4.320000e+03	5.694716e-07	2.499262e-04	7.660000e-02	0.000000e+00
4.400000e+03	4.849675e-07	2.499262e-04	7.660000e-02	0.000000e+00
4.480000e+03	5.226321e-07	2.499262e-04	7.660000e-02	0.000000e+00
4.560000e+03	5.291973e-07	2.499262e-04	7.660000e-02	0.000000e+00
4.640000e+03	4.791658e-07	2.499262e-04	7.660000e-02	0.000000e+00
4.720000e+03	6.025573e-07	2.499262e-04	7.660000e-02	0.000000e+00
4.800000e+03	4.120177e-07	2.499262e-04	7.660000e-02	0.000000e+00
4.880000e+03	5.357368e-07	2.499262e-04	7.660000e-02	0.000000e+00
4.960000e+03	4.602874e-07	2.499262e-04	7.660000e-02	0.000000e+00
5.040000e+03	5.088413e-07	2.499262e-04	7.660000e-02	0.000000e+00
5.120000e+03	3.630718e-07	2.499262e-04	7.660000e-02	0.000000e+00
5.200000e+03	4.275443e-07	2.499262e-04	7.660000e-02	0.000000e+00
5.280000e+03	2.645199e-07	2.499262e-04	7.660000e-02	0.000000e+00
5.360000e+03	3.341522e-07	2.499262e-04	7.660000e-02	0.000000e+00
5.440000e+03	4.198495e-07	2.499262e-04	7.660000e-02	0.000000e+00
5.520000e+03	4.914439e-07	2.499262e-04	7.660000e-02	0.000000e+00
5.600000e+03	3.602929e-07	2.499262e-04	7.660000e-02	0.000000e+00
5.680000e+03	2.620779e-07	2.499262e-04	7.660000e-02	0.000000e+00
5.760000e+03	3.580669e-07	2.499262e-04	7.660000e-02	0.000000e+00
5.840000e+03	3.251371e-07	2.499262e-04	7.660000e-02	0.000000e+00
5.920000e+03	2.295434e-07	2.499262e-04	7.660000e-02	0.000000e+00
6.000000e+03	2.811483e-07	2.499262e-04	7.660000e-02	0.000000e+00
6.080000e+03	3.260573e-07	2.499262e-04	7.660000e-02	0.000000e+00
6.160000e+03	2.364741e-07	2.499262e-04	7.660000e-02	0.000000e+00
6.240000e+03	3.396949e-07	2.499262e-04	7.660000e-02	0.000000e+00
6.320000e+03	3.286270e-07	2.499262e-04	7.660000e-02	0.000000e+00
6.400000e+03	3.667839e-07	2.499262e-04	7.660000e-02	0.000000e+00
6.480000e+03	3.852288e-07	2.499262e-04	7.660000e-02	0.000000e+00
6.560000e+03	2.943842e-07	2.499262e-04	7.660000e-02	0.000000e+00
6.640000e+03	2.678030e-07	2.499262e-04	7.660000e-02	0.000000e+00
6.720000e+03	3.059446e-07	2.499262e-04	7.660000e-02	0.000000e+00
6.800000e+03	3.217298e-07	2.499262e-04	7.660000e-02	0.000000e+00
6.880000e+03	3.691859e-07	2.499262e-04	7.660000e-02	0.000000e+00
6.960000e+03	2.894509e-07	2.499262e-04	7.660000e-02	0.000000e+00
7.040000e+03	2.589928e-07	2.499262e-04	7.660000e-02	0.000000e+00
7.120000e+03	1.876145e-07	2.499262e-04	7.660000e-02	0.000000e+00
7.200000e+03	3.034532e-07	2.499262e-04	7.660000e-02	0.000000e+00
7.280000e+03	2.453324e-07	2.499262e-04	7.660000e-02	0.000000e+00
7.360000e+03	2.315929e-07	2.499262e-04	7.660000e-02	0.000000e+00
7.440000e+03	2.630687e-07	2.499262e-04	7.660000e-02	0.000000e+00
7.520000e+03	1.804778e-07	2.499262e-04	7.660000e-02	0.000000e+00
7.600000e+03	2.609055e-07	2.499262e-04	7.660000e-02	0.000000e+00
7.680000e+03	2.728610e-07	2.499262e-04	7.660000e-02	0.000000e+00
7.760000e+03	1.831226e-07	2.499262e-04	7.660000e-02	0.000000e+00
7.840000e+03	2.640753e-07	2.499262e-04	7.660000e-02	0.000000e+00
7.920000e+03	1.495457e-07	2.499262e-04	7.660000e-02	0.000000e+00
8.000000e+03	2.692863e-07	2.499262e-04	7.660000e-02	0.000000e+00
8.080000e+03	1.503218e-07	2.499262e-04	7.660000e-02	0.000000e+00
8.160000e+03	2.149484e-07	2.499262e-04	7.660000e-02	0.000000e+00
8.240000e+03	2.507281e-07	2.499262e-04	7.660000e-02	0.000000e+00
8.320000e+03	1.699587e-07	2.499262e-04	7.660000e-02	0.000000e+00
8.400000e+03	2.142466e-07	2.499262e-04	7.660000e-02	0.000000e+00
8.480000e+03	2.279858e-07	2.499262e-04	7.660000e-02	0.000000e+00
8.560000e+03	1.919281e-07	2.499262e-04	7.660000e-02	0.000000e+00
8.640000e+03	1.237381e-07	2.499262e-04	7.660000e-02	0.000000e+00
8.720000e+03	2.087541e-07	2.499262e-04	7.660000e-02	0.000000e+00
8.800000e+03	1.835944e-07	2.499262e-04	7.660000e-02	0.000000e+00
8.880000e+03	1.098398e-07	2.499262e-04	7.660000e-02	0.000000e+00
8.960000e+03	1.973262e-07	2.499262e-04	7.660000e-02	0.000000e+00
9.040000e+03	7.033134e-08	2.499262e-04	7.660000e-02	0.000000e+00
9.120000e+03	1.406308e-07	2.499262e-04	7.660000e-02	0.000000e+00
9.200000e+03	1.164650e-07	2.499262e-04	7.660000e-02	0.000000e+00
9.280000e+03	2.909418e-07	2.499262e-04	7.660000e-02	0.000000e+00
9.360000e+03	1.179104e-07	2.499262e-04	7.660000e-02	0.000000e+00
9.440000e+03	8.608372e-08	2.499262e-04	7.660000e-02	0.000000e+00
9.520000e+03	2.000976e-07	2.499262e-04	7.660000e-02	0.000000e+00
9.600000e+03	2.266830e-07	2.499262e-04	7.660000e-02	0.000000e+00
9.680000e+03	1.542703e-07	2.499262e-04	7.660000e-02	0.000000e+00
9.760000e+03	1.765878e-07	2.499262e-04	7.660000e-02	0.000000e+00
9.840000e+03	1.771234e-07	2.499262e-04	7.660000e-02	0.000000e+00
9.920000e+03	2.257080e-07	2.499262e-04	7.660000e-02	0.000000e+00
1.000000e+04	2.833949e-07	2.499262e-04	7.660000e-02	0.000000e+00
1.008000e+04	1.420977e-07	2.499262e-04	7.660000e-02	0.000000e+00
1.016000e+04	2.332220e-07	2.499262e-04	7.660000e-02	0.000000e+00
1.024000e+04	1.587618e-07	2.499262e-04	7.660000e-02	0.000000e+00
1.032000e+04	1.699734e-07	2.499262e-04	7.660000e-02	0.000000e+00
1.040000e+04	1.794940e-07	2.499262e-04	7.660000e-02	0.000000e+00
1.048000e+04	2.568513e-07	2.499262e-04	7.660000e-02	0.000000e+00
1.056000e+04	1.748010e-07	2.499262e-04	7.660000e-02	0.000000e+00
1.064000e+04	1.652228e-07	2.499262e-04	7.660000e-02	0.000000e+00
1.072000e+04	1.340876e-07	2.499262e-04	7.660000e-02	0.000000e+00
1.080000e+04	1.941577e-07	2.499262e-04	7.660000e-02	0.000000e+00
1.088000e+04	1.203839e-07	2.499262e-04	7.660000e-02	0.000000e+00
1.096000e+04	1.557371e-07	2.499262e-04	7.660000e-02	0.000000e+00
1.104000e+04	2.019732e-07	2.499262e-04	7.660000e-02	0.000000e+00
1.112000e+04	1.072928e-07	2.499262e-04	7.660000e-02	0.000000e+00
1.120000e+04	3.190618e-08	2.499262e-04	7.660000e-02	0.000000e+00
1.128000e+04	6.541552e-08	2.499262e-04	7.660000e-02	0.000000e+00
1.136000e+04	1.058608e-07	2.499262e-04	7.660000e-02	0.000000e+00
0.000000e+00	3.746686e-04	3.746686e-04	7.660000e-02	0.000000e+00
8.000000e+01	3.597108e-04	3.746686e-04	7.660000e-02	0.000000e+00
1.600000e+02	3.317322e-04	3.746686e-04	7.660000e-02	0.000000e+00
2.400000e+02	2.991705e-04	3.746686e-04	7.660000e-02	0.000000e+00
3.200000e+02	2.593497e-04	3.746686e-04	7.660000e-02	0.000000e+00
4.000000e+02	2.219881e-04	3.746686e-04	7.660000e-02	0.000000e+00
4.800000e+02	1.886595e-04	3.746686e-04	7.660000e-02	0.000000e+00
5.600000e+02	1.599823e-04	3.746686e-04	7.660000e-02	0.000000e+00
6.400000e+02	1.357207e-04	3.746686e-04	7.660000e-02	0.000000e+00
7.200000e+02	1.150809e-04	3.746686e-04	7.660000e-02	0.000000e+00
8.000000e+02	9.708113e-05	3.746686e-04	7.660000e-02	0.000000e+00
8.800000e+02	8.204805e-05	3.746686e-04	7.660000e-02	0.000000e+00
9.600000e+02	6.950714e-05	3.746686e-04	7.660000e-02	0.000000e+00
1.040000e+03	5.864299e-05	3.746686e-04	7.660000e-02	0.000000e+00
1.120000e+03	4.952634e-05	3.746686e-04	7.660000e-02	0.000000e+00
1.200000e+03	4.171331e-05	3.746686e-04	7.660000e-02	0.000000e+00
1.280000e+03	3.516114e-05	3.746686e-04	7.660000e-02	0.000000e+00
1.360000e+03	2.969201e-05	3.746686e-04	7.660000e-02	0.000000e+00
1.440000e+03	2.517972e-05	3.746686e-04	7.660000e-02	0.000000e+00
1.520000e+03	2.128243e-05	3.746686e-04	7.660000e-02	0.000000e+00
1.600000e+03	1.795255e-05	3.746686e-04	7.660000e-02	0.000000e+00
1.680000e+03	1.525198e-05	3.746686e-04	7.660000e-02	0.000000e+00
1.760000e+03	1.298865e-05	3.746686e-04	7.660000e-02	0.000000e+00
1.840000e+03	1.105578e-05	3.746686e-04	7.660000e-02	0.000000e+00
1.920000e+03	9.430338e-06	3.746686e-04	7.660000e-02	0.000000e+00
2.000000e+03	7.958408e-06	3.746686e-04	7.660000e-02	0.000000e+00
2.080000e+03	6.891219e-06	3.746686e-04	7.660000e-02	0.000000e+00
2.160000e+03	5.928990e-06	3.746686e-04	7.660000e-02	0.000000e+00
2.240000e+03	5.016424e-06	3.746686e-04	7.660000e-02	0.000000e+00
2.320000e+03	4.338562e-06	3.746686e-04	7.660000e-02	0.000000e+00
2.400000e+03	3.816843e-06	3.746686e-04	7.660000e-02	0.000000e+00
2.480000e+03	3.395027e-06	3.746686e-04	7.660000e-02	0.000000e+00
2.560000e+03	3.073313e-06	3.746686e-04	7.660000e-02	0.000000e+00
2.640000e+03	2.651368e-06	3.746686e-04	7.660000e-02	0.000000e+00
2.720000e+03	2.428328e-06	3.746686e-04	7.660000e-02	0.000000e+00
2.800000e+03	2.262797e-06	3.746686e-04	7.660000e-02	0.000000e+00
2.880000e+03	2.041858e-06	3.746686e-04	7.660000e-02	0.000000e+00
2.960000e+03	1.813811e-06	3.746686e-04	7.660000e-02	0.000000e+00
3.040000e+03	1.650824e-06	3.746686e-04	7.660000e-02	0.000000e+00
3.120000e+03	1.729284e-06	3.746686e-04	7.660000e-02	0.000000e+00
3.200000e+03	1.439448e-06	3.746686e-04	7.660000e-02	0.000000e+00
3.280000e+03	1.338535e-06	3.746686e-04	7.660000e-02	0.000000e+00
3.360000e+03	1.343400e-06	3.746686e-04	7.660000e-02	0.000000e+00
3.440000e+03	1.335858e-06	3.746686e-04	7.660000e-02	0.000000e+00
3.520000e+03	1.263760e-06	3.746686e-04	7.660000e-02	0.000000e+00
3.600000e+03	1.249144e-06	3.746686e-04	7.660000e-02	0.000000e+00
3.680000e+03	1.056910e-06	3.746686e-04	7.660000e-02	0.000000e+00
3.760000e+03	1.098168e-06	3.746686e-04	7.660000e-02	0.000000e+00
3.840000e+03	1.095344e-06	3.746686e-04	7.660000e-02	0.000000e+00
3.920000e+03	1.200735e-06	3.746686e-04	7.660000e-02	0.000000e+00
4.000000e+03	1.099313e-06	3.746686e-04	7.660000e-02	0.000000e+00
4.080000e+03	1.050645e-06	3.746686e-04	7.660000e-02	0.000000e+00
4.160000e+03	9.345436e-07	3.746686e-04	7.660000e-02	0.000000e+00
4.240000e+03	9.945252e-07	3.746686e-04	7.660000e-02	0.000000e+00
4.320000e+03	9.994188e-07	3.746686e-04	7.660000e-02	0.000000e+00
4.400000e+03	9.749971e-07	3.746686e-04	7.660000e-02	0.000000e+00
4.480000e+03	1.032206e-06	3.746686e-04	7.660000e-02	0.000000e+00
4.560000e+03	1.067838e-06	3.746686e-04	7.660000e-02	0.000000e+00
4.640000e+03	1.005205e-06	3.746686e-04	7.660000e-02	0.000000e+00
4.720000e+03	1.019099e-06	3.746686e-04	7.660000e-02	0.000000e+00
4.800000e+03	1.007734e-06	3.746686e-04	7.660000e-02	0.000000e+00
4.880000e+03	8.306273e-07	3.746686e-04	7.660000e-02	0.000000e+00
4.960000e+03	9.603595e-07	3.746686e-04	7.660000e-02	0.000000e+00
5.040000e+03	1.012847e-06	3.746686e-04	7.660000e-02	0.000000e+00
5.120000e+03	1.005811e-06	3.746686e-04	7.660000e-02	0.000000e+00
5.200000e+03	8.985071e-07	3.746686e-04	7.660000e-02	0.000000e+00
5.280000e+03	9.703843e-07	3.746686e-04	7.660000e-02	0.000000e+00
5.360000e+03	9.171141e-07	3.746686e-04	7.660000e-02	0.000000e+00
5.440000e+03	8.923387e-07	3.746686e-04	7.660000e-02	0.000000e+00
5.520000e+03	8.683041e-07	3.746686e-04	7.660000e-02	0.000000e+00
5.600000e+03	9.230502e-07	3.746686e-04	7.660000e-02	0.000000e+00
5.680000e+03	9.222619e-07	3.746686e-04	7.660000e-02	0.000000e+00
5.760000e+03	8.635185e-07	3.746686e-04	7.660000e-02	0.000000e+00
5.840000e+03	9.014211e-07	3.746686e-04	7.660000e-02	0.000000e+00
5.920000e+03	8.965193e-07	3.746686e-04	7.660000e-02	0.000000e+00
6.000000e+03	9.105398e-07	3.746686e-04	7.660000e-02	0.000000e+00
6.080000e+03	1.010629e-06	3.746686e-04	7.660000e-02	0.000000e+00
6.160000e+03	8.694393e-07	3.746686e-04	7.660000e-02	0.000000e+00
6.240000e+03	9.282170e-07	3.746686e-04	7.660000e-02	0.000000e+00
6.320000e+03	1.003135e-06	3.746686e-04	7.660000e-02	0.000000e+00
6.400000e+03	1.018934e-06	3.746686e-04	7.660000e-02	0.000000e+00
6.480000e+03	9.540796e-07	3.746686e-04	7.660000e-02	0.000000e+00
6.560000e+03	1.011571e-06	3.746686e-04	7.660000e-02	0.000000e+00
6.640000e+03	9.415406e-07	3.746686e-04	7.660000e-02	0.000000e+00
6.720000e+03	1.004163e-06	3.746686e-04	7.660000e-02	0.000000e+00
6.800000e+03	1.143134e-06	3.746686e-04	7.660000e-02	0.000000e+00
6.880000e+03	1.038263e-06	3.746686e-04	7.660000e-02	0.000000e+00
6.960000e+03	1.009849e-06	3.746686e-04	7.660000e-02	0.000000e+00
7.040000e+03	1.027040e-06	3.746686e-04	7.660000e-02	0.000000e+00
7.120000e+03	8.765873e-07	3.746686e-04	7.660000e-02	0.000000e+00
7.200000e+03	9.772841e-07	3.746686e-04	7.660000e-02	0.000000e+00
7.280000e+03	8.924701e-07	3.746686e-04	7.660000e-02	0.000000e+00
7.360000e+03	7.998832e-07	3.746686e-04	7.660000e-02	0.000000e+00
7.440000e+03	9.027151e-07	3.746686e-04	7.660000e-02	0.000000e+00
7.520000e+03	8.128189e-07	3.746686e-04	7.660000e-02	0.000000e+00
7.600000e+03	8.321293e-07	3.746686e-04	7.660000e-02	0.000000e+00
7.680000e+03	7.552705e-07	3.746686e-04	7.660000e-02	0.000000e+00
7.760000e+03	8.255333e-07	3.746686e-04	7.660000e-02	0.000000e+00
7.840000e+03	8.459026e-07	3.746686e-04	7.660000e-02	0.000000e+00
7.920000e+03	7.352633e-07	3.746686e-04	7.660000e-02	0.000000e+00
8.000000e+03	8.330819e-07	3.746686e-04	7.660000e-02	0.000000e+00
8.080000e+03	6.740920e-07	3.746686e-04	7.660000e-02	0.000000e+00
8.160000e+03	7.321986e-07	3.746686e-04	7.660000e-02	0.000000e+00
8.240000e+03	6.840446e-07	3.746686e-04	7.660000e-02	0.000000e+00
8.320000e+03	6.748099e-07	3.746686e-04	7.660000e-02	0.000000e+00
8.400000e+03	6.513852e-07	3.746686e-04	7.660000e-02	0.000000e+00
8.480000e+03	5.715489e-07	3.746686e-04	7.660000e-02	0.000000e+00
8.560000e+03	6.468263e-07	3.746686e-04	7.660000e-02	0.000000e+00
8.640000e+03	7.341975e-07	3.746686e-04	7.660000e-02	0.000000e+00
8.720000e+03	6.587691e-07	3.746686e-04	7.660000e-02	0.000000e+00
8.800000e+03	6.843897e-07	3.746686e-04	7.660000e-02	0.000000e+00
8.880000e+03	7.130642e-07	3.746686e-04	7.660000e-02	0.000000e+00
8.960000e+03	6.364212e-07	3.746686e-04	7.660000e-02	0.000000e+00
9.040000e+03	6.228557e-07	3.746686e-04	7.660000e-02	0.000000e+00
9.120000e+03	6.973748e-07	3.746686e-04	7.660000e-02	0.000000e+00
9.200000e+03	7.360637e-07	3.746686e-04	7.660000e-02	0.000000e+00
9.280000e+03	6.801039e-07	3.746686e-04	7.660000e-02	0.000000e+00
9.360000e+03	5.190184e-07	3.746686e-04	7.660000e-02	0.000000e+00
9.440000e+03	6.093064e-07	3.746686e-04	7.660000e-02	0.000000e+00
9.520000e+03	6.053174e-07	3.746686e-04	7.660000e-02	0.000000e+00
9.600000e+03	7.279307e-07	3.746686e-04	7.660000e-02	0.000000e+00
9.680000e+03	6.575648e-07	3.746686e-04	7.660000e-02	0.000000e+00
9.760000e+03	6.059332e-07	3.746686e-04	7.660000e-02	0.000000e+00
9.840000e+03	5.973978e-07	3.746686e-04	7.660000e-02	0.000000e+00
9.920000e+03	5.833802e-07	3.746686e-04	7.660000e-02	0.000000e+00
1.000000e+04	5.369537e-07	3.746686e-04	7.660000e-02	0.000000e+00
1.008000e+04	4.878187e-07	3.746686e-04	7.660000e-02	0.000000e+00
1.016000e+04	5.083537e-07	3.746686e-04	7.660000e-02	0.000000e+00
1.024000e+04	4.930321e-07	3.746686e-04	7.660000e-02	0.000000e+00
1.032000e+04	4.998391e-07	3.746686e-04	7.660000e-02	0.000000e+00
1.040000e+04	4.178325e-07	3.746686e-04	7.660000e-02	0.000000e+00
1.048000e+04	4.040936e-07	3.746686e-04	7.660000e-02	0.000000e+00
1.056000e+04	3.845512e-07	3.746686e-04	7.660000e-02	0.000000e+00
1.064000e+04	4.215726e-07	3.746686e-04	7.660000e-02	0.000000e+00
1.072000e+04	3.340572e-07	3.746686e-04	7.660000e-02	0.000000e+00
1.080000e+04	3.857776e-07	3.746686e-04	7.660000e-02	0.000000e+00
1.088000e+04	3.456861e-07	3.746686e-04	7.660000e-02	0.000000e+00
1.096000e+04	4.237578e-07	3.746686e-04	7.660000e-02	0.000000e+00
1.104000e+04	3.916101e-07	3.746686e-04	7.660000e-02	0.000000e+00
1.112000e+04	4.329596e-07	3.746686e-04	7.660000e-02	0.000000e+00
1.120000e+04	2.415065e-07	3.746686e-04	7.660000e-02	0.000000e+00
1.128000e+04	4.307157e-07	3.746686e-04	7.660000e-02	0.000000e+00
1.136000e+04	2.592521e-07	3.746686e-04	7.660000e-02	0.000000e+00
1.144000e+04	3.392982e-07	3.746686e-04	7.660000e-02	0.000000e+00
1.152000e+04	2.379833e-07	3.746686e-04	7.660000e-02	0.000000e+00
1.160000e+04	2.939519e-07	3.746686e-04	7.660000e-02	0.000000e+00
1.168000e+04	3.536547e-07	3.746686e-04	7.660000e-02	0.000000e+00
1.176000e+04	2.758238e-07	3.746686e-04	7.660000e-02	0.000000e+00
1.184000e+04	3.276373e-07	3.746686e-04	7.660000e-02	0.000000e+00
1.192000e+04	2.142084e-07	3.746686e-04	7.660000e-02	0.000000e+00
1.200000e+04	2.041588e-07	3.746686e-04	7.660000e-02	0.000000e+00
1.208000e+04	2.139554e-07	3.746686e-04	7.660000e-02	0.000000e+00
1.216000e+04	3.194118e-07	3.746686e-04	7.660000e-02	0.000000e+00
1.224000e+04	2.641622e-07	3.746686e-04	7.660000e-02	0.000000e+00
1.232000e+04	2.555168e-07	3.746686e-04	7.660000e-02	0.000000e+00
1.240000e+04	4.247204e-07	3.746686e-04	7.660000e-02	0.000000e+00
1.248000e+04	2.413667e-07	3.746686e-04	7.660000e-02	0.000000e+00
1.256000e+04	2.992181e-07	3.746686e-04	7.660000e-02	0.000000e+00
1.264000e+04	2.556171e-07	3.746686e-04	7.660000e-02	0.000000e+00
1.272000e+04	2.860776e-07	3.746686e-04	7.660000e-02	0.000000e+00
1.280000e+04	2.172398e-07	3.746686e-04	7.660000e-02	0.000000e+00
1.288000e+04	2.134793e-07	3.746686e-04	7.660000e-02	0.000000e+00
1.296000e+04	2.077182e-07	3.746686e-04	7.660000e-02	0.000000e+00
1.304000e+04	2.270395e-07	3.746686e-04	7.660000e-02	0.000000e+00
1.312000e+04	1.943866e-07	3.746686e-04	7.660000e-02	0.000000e+00
1.320000e+04	1.807474e-07	3.746686e-04	7.660000e-02	0.000000e+00
1.328000e+04	2.590087e-07	3.746686e-04	7.660000e-02	0.000000e+00
1.336000e+04	2.632610e-07	3.746686e-04	7.660000e-02	0.000000e+00
1.344000e+04	1.430694e-07	3.746686e-04	7.660000e-02	0.000000e+00
1.352000e+04	1.022447e-07	3.746686e-04	7.660000e-02	0.000000e+00
0.000000e+00	2.423517e-04	2.423517e-04	3.830000e-02	0.000000e+00
2.000000e+01	2.418903e-04	2.423517e-04	3.830000e-02	0.000000e+00
4.000000e+01	2.418055e-04	2.423517e-04	3.830000e-02	0.000000e+00
6.000000e+01	2.411208e-04	2.423517e-04	3.830000e-02	0.000000e+00
8.000000e+01	2.400537e-04	2.423517e-04	3.830000e-02	0.000000e+00
1.000000e+02	2.389805e-04	2.423517e-04	3.830000e-02	0.000000e+00
1.200000e+02	2.365037e-04	2.423517e-04	3.830000e-02	0.000000e+00
1.400000e+02	2.349110e-04	2.423517e-04	3.830000e-02	0.000000e+00
1.600000e+02	2.302171e-04	2.423517e-04	3.830000e-02	0.000000e+00
1.800000e+02	2.255125e-04	2.423517e-04	3.830000e-02	0.000000e+00
2.000000e+02	2.205987e-04	2.423517e-04	3.830000e-02	0.000000e+00
2.200000e+02	2.147524e-04	2.423517e-04	3.830000e-02	0.000000e+00
2.400000e+02	2.101530e-04	2.423517e-04	3.830000e-02	0.000000e+00
2.600000e+02	2.072452e-04	2.423517e-04	3.830000e-02	0.000000e+00
2.800000e+02	2.036204e-04	2.423517e-04	3.830000e-02	0.000000e+00
3.000000e+02	1.990473e-04	2.423517e-04	3.830000e-02	0.000000e+00
3.200000e+02	1.945370e-04	2.423517e-04	3.830000e-02	0.000000e+00
3.400000e+02	1.891918e-04	2.423517e-04	3.830000e-02	0.000000e+00
3.600000e+02	1.838563e-04	2.423517e-04	3.830000e-02	0.000000e+00
3.800000e+02	1.782855e-04	2.423517e-04	3.830000e-02	0.000000e+00
4.000000e+02	1.727800e-04	2.423517e-04	3.830000e-02	0.000000e+00
4.200000e+02	1.670924e-04	2.423517e-04	3.830000e-02	0.000000e+00
4.400000e+02	1.614455e-04	2.423517e-04	3.830000e-02	0.000000e+00
4.600000e+02	1.559765e-04	2.423517e-04	3.830000e-02	0.000000e+00
4.800000e+02	1.506922e-04	2.423517e-04	3.830000e-02	0.000000e+00
5.000000e+02	1.454384e-04	2.423517e-04	3.830000e-02	0.000000e+00
5.200000e+02	1.402755e-04	2.423517e-04	3.830000e-02	0.000000e+00
5.400000e+02	1.353680e-04	2.423517e-04	3.830000e-02	0.000000e+00
5.600000e+02	1.303763e-04	2.423517e-04	3.830000e-02	0.000000e+00
5.800000e+02	1.258471e-04	2.423517e-04	3.830000e-02	0.000000e+00
6.000000e+02	1.211188e-04	2.423517e-04	3.830000e-02	0.000000e+00
6.200000e+02	1.168060e-04	2.423517e-04	3.830000e-02	0.000000e+00
6.400000e+02	1.125690e-04	2.423517e-04	3.830000e-02	0.000000e+00
6.600000e+02	1.084139e-04	2.423517e-04	3.830000e-02	0.000000e+00
6.800000e+02	1.039661e-04	2.423517e-04	3.830000e-02	0.000000e+00
7.000000e+02	9.967026e-05	2.423517e-04	3.830000e-02	0.000000e+00
7.200000e+02	9.583314e-05	2.423517e-04	3.830000e-02	0.000000e+00
7.400000e+02	9.196492e-05	2.423517e-04	3.830000e-02	0.000000e+00
7.600000e+02	8.826958e-05	2.423517e-04	3.830000e-02	0.000000e+00
7.800000e+02	8.491550e-05	2.423517e-04	3.830000e-02	0.000000e+00
8.000000e+02	8.158407e-05	2.423517e-04	3.830000e-02	0.000000e+00
8.200000e+02	7.839921e-05	2.423517e-04	3.830000e-02	0.000000e+00
8.400000e+02	7.541437e-05	2.423517e-04	3.830000e-02	0.000000e+00
8.600000e+02	7.251215e-05	2.423517e-04	3.830000e-02	0.000000e+00
8.800000e+02	6.984048e-05	2.423517e-04	3.830000e-02	0.000000e+00
9.000000e+02	6.712360e-05	2.423517e-04	3.830000e-02	0.000000e+00
9.200000e+02	6.438039e-05	2.423517e-04	3.830000e-02	0.000000e+00
9.400000e+02	6.194241e-05	2.423517e-04	3.830000e-02	0.000000e+00
9.600000e+02	5.950086e-05	2.423517e-04	3.830000e-02	0.000000e+00
9.800000e+02	5.727712e-05	2.423517e-04	3.830000e-02	0.000000e+00
1.000000e+03	5.495622e-05	2.423517e-04	3.830000e-02	0.000000e+00
1.020000e+03	5.288615e-05	2.423517e-04	3.830000e-02	0.000000e+00
1.040000e+03	5.082179e-05	2.423517e-04	3.830000e-02	0.000000e+00
1.060000e+03	4.863208e-05	2.423517e-04	3.830000e-02	0.000000e+00
1.080000e+03	4.672516e-05	2.423517e-04	3.830000e-02	0.000000e+00
1.100000e+03	4.479954e-05	2.423517e-04	3.830000e-02	0.000000e+00
1.120000e+03	4.321965e-05	2.423517e-04	3.830000e-02	0.000000e+00
1.140000e+03	4.143217e-05	2.423517e-04	3.830000e-02	0.000000e+00
1.160000e+03	3.986089e-05	2.423517e-04	3.830000e-02	0.000000e+00
1.180000e+03	3.824643e-05	2.423517e-04	3.830000e-02	0.000000e+00
1.200000e+03	3.674008e-05	2.423517e-04	3.830000e-02	0.000000e+00
1.220000e+03	3.532453e-05	2.423517e-04	3.830000e-02	0.000000e+00
1.240000e+03	3.389531e-05	2.423517e-04	3.830000e-02	0.000000e+00
1.260000e+03	3.261234e-05	2.423517e-04	3.830000e-02	0.000000e+00
1.280000e+03	3.120452e-05	2.423517e-04	3.830000e-02	0.000000e+00
1.300000e+03	2.991767e-05	2.423517e-04	3.830000e-02	0.000000e+00
1.320000e+03	2.876998e-05	2.423517e-04	3.830000e-02	0.000000e+00
1.340000e+03	2.752970e-05	2.423517e-04	3.830000e-02	0.000000e+00
1.360000e+03	2.638178e-05	2.423517e-04	3.830000e-02	0.000000e+00
1.380000e+03	2.536890e-05	2.423517e-04	3.830000e-02	0.000000e+00
1.400000e+03	2.431692e-05	2.423517e-04	3.830000e-02	0.000000e+00
1.420000e+03	2.317350e-05	2.423517e-04	3.830000e-02	0.000000e+00
1.440000e+03	2.217360e-05	2.423517e-04	3.830000e-02	0.000000e+00
1.460000e+03	2.127490e-05	2.423517e-04	3.830000e-02	0.000000e+00
1.480000e+03	2.053252e-05	2.423517e-04	3.830000e-02	0.000000e+00
1.500000e+03	1.962765e-05	2.423517e-04	3.830000e-02	0.000000e+00
1.520000e+03	1.883453e-05	2.423517e-04	3.830000e-02	0.000000e+00
1.540000e+03	1.810776e-05	2.423517e-04	3.830000e-02	0.000000e+00
1.560000e+03	1.727100e-05	2.423517e-04	3.830000e-02	0.000000e+00
1.580000e+03	1.649961e-05	2.423517e-04	3.830000e-02	0.000000e+00
1.600000e+03	1.592217e-05	2.423517e-04	3.830000e-02	0.000000e+00
1.620000e+03	1.531207e-05	2.423517e-04	3.830000e-02	0.000000e+00
1.640000e+03	1.456196e-05	2.423517e-04	3.830000e-02	0.000000e+00
1.660000e+03	1.394687e-05	2.423517e-04	3.830000e-02	0.000000e+00
1.680000e+03	1.338300e-05	2.423517e-04	3.830000e-02	0.000000e+00
1.700000e+03	1.274022e-05	2.423517e-04	3.830000e-02	0.000000e+00
1.720000e+03	1.230037e-05	2.423517e-04	3.830000e-02	0.000000e+00
1.740000e+03	1.170244e-05	2.423517e-04	3.830000e-02	0.000000e+00
1.760000e+03	1.142395e-05	2.423517e-04	3.830000e-02	0.000000e+00
1.780000e+03	1.075033e-05	2.423517e-04	3.830000e-02	0.000000e+00
1.800000e+03	1.035205e-05	2.423517e-04	3.830000e-02	0.000000e+00
1.820000e+03	1.011092e-05	2.423517e-04	3.830000e-02	0.000000e+00
1.840000e+03	9.573105e-06	2.423517e-04	3.830000e-02	0.000000e+00
1.860000e+03	9.253915e-06	2.423517e-04	3.830000e-02	0.000000e+00
1.880000e+03	8.784413e-06	2.423517e-04	3.830000e-02	0.000000e+00
1.900000e+03	8.425244e-06	2.423517e-04	3.830000e-02	0.000000e+00
1.920000e+03	8.152602e-06	2.423517e-04	3.830000e-02	0.000000e+00
1.940000e+03	7.931794e-06	2.423517e-04	3.830000e-02	0.000000e+00
1.960000e+03	7.530534e-06	2.423517e-04	3.830000e-02	0.000000e+00
1.980000e+03	7.319376e-06	2.423517e-04	3.830000e-02	0.000000e+00
2.000000e+03	7.019397e-06	2.423517e-04	3.830000e-02	0.000000e+00
2.020000e+03	6.688992e-06	2.423517e-04	3.830000e-02	0.000000e+00
2.040000e+03	6.338397e-06	2.423517e-04	3.830000e-02	0.000000e+00
2.060000e+03	6.186503e-06	2.423517e-04	3.830000e-02	0.000000e+00
2.080000e+03	5.919036e-06	2.423517e-04	3.830000e-02	0.000000e+00
2.100000e+03	5.840150e-06	2.423517e-04	3.830000e-02	0.000000e+00
2.120000e+03	5.386008e-06	2.423517e-04	3.830000e-02	0.000000e+00
2.140000e+03	5.285273e-06	2.423517e-04	3.830000e-02	0.000000e+00
2.160000e+03	5.200674e-06	2.423517e-04	3.830000e-02	0.000000e+00
2.180000e+03	4.884638e-06	2.423517e-04	3.830000e-02	0.000000e+00
2.200000e+03	4.731712e-06	2.423517e-04	3.830000e-02	0.000000e+00
2.220000e+03	4.443879e-06	2.423517e-04	3.830000e-02	0.000000e+00
2.240000e+03	4.396025e-06	2.423517e-04	3.830000e-02	0.000000e+00
2.260000e+03	4.190715e-06	2.423517e-04	3.830000e-02	0.000000e+00
2.280000e+03	4.029848e-06	2.423517e-04	3.830000e-02	0.000000e+00
2.300000e+03	3.873746e-06	2.423517e-04	3.830000e-02	0.000000e+00
2.320000e+03	3.667077e-06	2.423517e-04	3.830000e-02	0.000000e+00
2.340000e+03	3.610047e-06	2.423517e-04	3.830000e-02	0.000000e+00
2.360000e+03	3.483072e-06	2.423517e-04	3.830000e-02	0.000000e+00
2.380000e+03	3.331166e-06	2.423517e-04	3.830000e-02	0.000000e+00
2.400000e+03	3.117668e-06	2.423517e-04	3.830000e-02	0.000000e+00
2.420000e+03	3.117441e-06	2.423517e-04	3.830000e-02	0.000000e+00
2.440000e+03	2.863974e-06	2.423517e-04	3.830000e-02	0.000000e+00
2.460000e+03	2.930454e-06	2.423517e-04	3.830000e-02	0.000000e+00
2.480000e+03	2.955630e-06	2.423517e-04	3.830000e-02	0.000000e+00
2.500000e+03	2.568980e-06	2.423517e-04	3.830000e-02	0.000000e+00
2.520000e+03	2.488335e-06	2.423517e-04	3.830000e-02	0.000000e+00
2.540000e+03	2.536527e-06	2.423517e-04	3.830000e-02	0.000000e+00
2.560000e+03	2.417445e-06	2.423517e-04	3.830000e-02	0.000000e+00
2.580000e+03	2.394475e-06	2.423517e-04	3.830000e-02	0.000000e+00
2.600000e+03	2.212963e-06	2.423517e-04	3.830000e-02	0.000000e+00
2.620000e+03	2.124868e-06	2.423517e-04	3.830000e-02	0.000000e+00
2.640000e+03	2.064346e-06	2.423517e-04	3.830000e-02	0.000000e+00
2.660000e+03	2.111317e-06	2.423517e-04	3.830000e-02	0.000000e+00
2.680000e+03	1.978557e-06	2.423517e-04	3.830000e-02	0.000000e+00
2.700000e+03	2.223711e-06	2.423517e-04	3.830000e-02	0.000000e+00
2.720000e+03	1.809019e-06	2.423517e-04	3.830000e-02	0.000000e+00
2.740000e+03	1.798322e-06	2.423517e-04	3.830000e-02	0.000000e+00
2.760000e+03	1.695761e-06	2.423517e-04	3.830000e-02	0.000000e+00
2.780000e+03	1.638000e-06	2.423517e-04	3.830000e-02	0.000000e+00
2.800000e+03	1.786617e-06	2.423517e-04	3.830000e-02	0.000000e+00
2.820000e+03	1.661335e-06	2.423517e-04	3.830000e-02	0.000000e+00
2.840000e+03	1.517104e-06	2.423517e-04	3.830000e-02	0.000000e+00
2.860000e+03	1.514003e-06	2.423517e-04	3.830000e-02	0.000000e+00
2.880000e+03	1.324032e-06	2.423517e-04	3.830000e-02	0.000000e+00
2.900000e+03	1.317030e-06	2.423517e-04	3.830000e-02	0.000000e+00
2.920000e+03	1.088860e-06	2.423517e-04	3.830000e-02	0.000000e+00
2.940000e+03	1.097692e-06	2.423517e-04	3.830000e-02	0.000000e+00
2.960000e+03	1.047048e-06	2.423517e-04	3.830000e-02	0.000000e+00
2.980000e+03	9.312486e-07	2.423517e-04	3.830000e-02	0.000000e+00
3.000000e+03	8.504918e-07	2.423517e-04	3.830000e-02	0.000000e+00
3.020000e+03	8.424948e-07	2.423517e-04	3.830000e-02	0.000000e+00
3.040000e+03	7.397279e-07	2.423517e-04	3.830000e-02	0.000000e+00
3.060000e+03	8.132552e-07	2.423517e-04	3.830000e-02	0.000000e+00
3.080000e+03	8.059480e-07	2.423517e-04	3.830000e-02	0.000000e+00
3.100000e+03	6.882518e-07	2.423517e-04	3.830000e-02	0.000000e+00
3.120000e+03	6.084747e-07	2.423517e-04	3.830000e-02	0.000000e+00
3.140000e+03	7.257222e-07	2.423517e-04	3.830000e-02	0.000000e+00
3.160000e+03	5.900655e-07	2.423517e-04	3.830000e-02	0.000000e+00
3.180000e+03	4.344437e-07	2.423517e-04	3.830000e-02	0.000000e+00
3.200000e+03	4.502837e-07	2.423517e-04	3.830000e-02	0.000000e+00
3.220000e+03	4.074244e-07	2.423517e-04	3.830000e-02	0.000000e+00
3.240000e+03	2.958632e-07	2.423517e-04	3.830000e-02	0.000000e+00
3.260000e+03	4.896187e-07	2.423517e-04	3.830000e-02	0.000000e+00
3.280000e+03	4.940693e-07	2.423517e-04	3.830000e-02	0.000000e+00
3.300000e+03	2.689715e-07	2.423517e-04	3.830000e-02	0.000000e+00
3.320000e+03	2.937582e-07	2.423517e-04	3.830000e-02	0.000000e+00
3.340000e+03	2.489852e-07	2.423517e-04	3.830000e-02	0.000000e+00
3.360000e+03	2.036813e-07	2.423517e-04	3.830000e-02	0.000000e+00
3.380000e+03	2.027160e-07	2.423517e-04	3.830000e-02	0.000000e+00
3.400000e+03	1.694504e-07	2.423517e-04	3.830000e-02	0.000000e+00
3.420000e+03	1.120234e-07	2.423517e-04	3.830000e-02	0.000000e+00
3.440000e+03	2.693390e-07	2.423517e-04	3.830000e-02	0.000000e+00
3.460000e+03	2.572433e-07	2.423517e-04	3.830000e-02	0.000000e+00
3.480000e+03	3.573014e-08	2.423517e-04	3.830000e-02	0.000000e+00
3.500000e+03	1.461645e-07	2.423517e-04	3.830000e-02	0.000000e+00
3.520000e+03	1.032325e-07	2.423517e-04	3.830000e-02	0.000000e+00
3.540000e+03	1.045068e-07	2.423517e-04	3.830000e-02	0.000000e+00
3.560000e+03	5.458709e-08	2.423517e-04	3.830000e-02	0.000000e+00
0.000000e+00	2.502504e-04	2.502504e-04	1.149000e-01	0.000000e+00
4.000000e+01	2.507384e-04	2.502504e-04	1.149000e-01	0.000000e+00
8.000000e+01	2.476888e-04	2.502504e-04	1.149000e-01	0.000000e+00
1.200000e+02	2.424554e-04	2.502504e-04	1.149000e-01	0.000000e+00
1.600000e+02	2.341342e-04	2.502504e-04	1.149000e-01	0.000000e+00
2.000000e+02	2.243511e-04	2.502504e-04	1.149000e-01	0.000000e+00
2.400000e+02	2.148196e-04	2.502504e-04	1.149000e-01	0.000000e+00
2.800000e+02	2.069736e-04	2.502504e-04	1.149000e-01	0.000000e+00
3.200000e+02	1.960307e-04	2.502504e-04	1.149000e-01	0.000000e+00
3.600000e+02	1.840662e-04	2.502504e-04	1.149000e-01	0.000000e+00
4.000000e+02	1.711759e-04	2.502504e-04	1.149000e-01	0.000000e+00
4.400000e+02	1.586405e-04	2.502504e-04	1.149000e-01	0.000000e+00
4.800000e+02	1.472538e-04	2.502504e-04	1.149000e-01	0.000000e+00
5.200000e+02	1.363073e-04	2.502504e-04	1.149000e-01	0.000000e+00
5.600000e+02	1.259962e-04	2.502504e-04	1.149000e-01	0.000000e+00
6.000000e+02	1.166080e-04	2.502504e-04	1.149000e-01	0.000000e+00
6.400000e+02	1.078817e-04	2.502504e-04	1.149000e-01	0.000000e+00
6.800000e+02	9.979116e-05	2.502504e-04	1.149000e-01	0.000000e+00
7.200000e+02	9.218818e-05	2.502504e-04	1.149000e-01	0.000000e+00
7.600000e+02	8.512533e-05	2.502504e-04	1.149000e-01	0.000000e+00
8.000000e+02	7.853046e-05	2.502504e-04	1.149000e-01	0.000000e+00
8.400000e+02	7.174138e-05	2.502504e-04	1.149000e-01	0.000000e+00
8.800000e+02	6.621340e-05	2.502504e-04	1.149000e-01	0.000000e+00
9.200000e+02	6.104371e-05	2.502504e-04	1.149000e-01	0.000000e+00
9.600000e+02	5.625862e-05	2.502504e-04	1.149000e-01	0.000000e+00
1.000000e+03	5.197870e-05	2.502504e-04	1.149000e-01	0.000000e+00
1.040000e+03	4.796076e-05	2.502504e-04	1.149000e-01	0.000000e+00
1.080000e+03	4.420352e-05	2.502504e-04	1.149000e-01	0.000000e+00
1.120000e+03	4.073759e-05	2.502504e-04	1.149000e-01	0.000000e+00
1.160000e+03	3.755355e-05	2.502504e-04	1.149000e-01	0.000000e+00
1.200000e+03	3.470485e-05	2.502504e-04	1.149000e-01	0.000000e+00
1.240000e+03	3.198916e-05	2.502504e-04	1.149000e-01	0.000000e+00
1.280000e+03	2.946981e-05	2.502504e-04	1.149000e-01	0.000000e+00
1.320000e+03	2.701102e-05	2.502504e-04	1.149000e-01	0.000000e+00
1.360000e+03	2.489470e-05	2.502504e-04	1.149000e-01	0.000000e+00
1.400000e+03	2.296725e-05	2.502504e-04	1.149000e-01	0.000000e+00
1.440000e+03	2.117503e-05	2.502504e-04	1.149000e-01	0.000000e+00
1.480000e+03	1.947855e-05	2.502504e-04	1.149000e-01	0.000000e+00
1.520000e+03	1.793714e-05	2.502504e-04	1.149000e-01	0.000000e+00
1.560000e+03	1.648008e-05	2.502504e-04	1.149000e-01	0.000000e+00
1.600000e+03	1.517825e-05	2.502504e-04	1.149000e-01	0.000000e+00
1.640000e+03	1.394750e-05	2.502504e-04	1.149000e-01	0.000000e+00
1.680000e+03	1.289942e-05	2.502504e-04	1.149000e-01	0.000000e+00
1.720000e+03	1.192749e-05	2.502504e-04	1.149000e-01	0.000000e+00
1.760000e+03	1.097829e-05	2.502504e-04	1.149000e-01	0.000000e+00
1.800000e+03	1.012068e-05	2.502504e-04	1.149000e-01	0.000000e+00
1.840000e+03	9.312196e-06	2.502504e-04	1.149000e-01	0.000000e+00
1.880000e+03	8.585499e-06	2.502504e-04	1.149000e-01	0.000000e+00
1.920000e+03	7.886306e-06	2.502504e-04	1.149000e-01	0.000000e+00
1.960000e+03	7.228337e-06	2.502504e-04	1.149000e-01	0.000000e+00
2.000000e+03	6.689043e-06	2.502504e-04	1.149000e-01	0.000000e+00
2.040000e+03	6.183599e-06	2.502504e-04	1.149000e-01	0.000000e+00
2.080000e+03	5.706306e-06	2.502504e-04	1.149000e-01	0.000000e+00
2.120000e+03	5.243840e-06	2.502504e-04	1.149000e-01	0.000000e+00
2.160000e+03	4.854391e-06	2.502504e-04	1.149000e-01	0.000000e+00
2.200000e+03	4.499072e-06	2.502504e-04	1.149000e-01	0.000000e+00
2.240000e+03	4.072975e-06	2.502504e-04	1.149000e-01	0.000000e+00
2.280000e+03	3.748827e-06	2.502504e-04	1.149000e-01	0.000000e+00
2.320000e+03	3.483167e-06	2.502504e-04	1.149000e-01	0.000000e+00
2.360000e+03	3.281086e-06	2.502504e-04	1.149000e-01	0.000000e+00
2.400000e+03	3.020068e-06	2.502504e-04	1.149000e-01	0.000000e+00
2.440000e+03	2.765720e-06	2.502504e-04	1.149000e-01	0.000000e+00
2.480000e+03	2.623371e-06	2.502504e-04	1.149000e-01	0.000000e+00
2.520000e+03	2.396798e-06	2.502504e-04	1.149000e-01	0.000000e+00
2.560000e+03	2.187551e-06	2.502504e-04	1.149000e-01	0.000000e+00
2.600000e+03	2.103695e-06	2.502504e-04	1.149000e-01	0.000000e+00
2.640000e+03	1.894459e-06	2.502504e-04	1.149000e-01	0.000000e+00
2.680000e+03	1.766619e-06	2.502504e-04	1.149000e-01	0.000000e+00
2.720000e+03	1.665993e-06	2.502504e-04	1.149000e-01	0.000000e+00
2.760000e+03	1.542369e-06	2.502504e-04	1.149000e-01	0.000000e+00
2.800000e+03	1.506052e-06	2.502504e-04	1.149000e-01	0.000000e+00
2.840000e+03	1.331294e-06	2.502504e-04	1.149000e-01	0.000000e+00
2.880000e+03	1.211665e-06	2.502504e-04	1.149000e-01	0.000000e+00
2.920000e+03	1.160295e-06	2.502504e-04	1.149000e-01	0.000000e+00
2.960000e+03	1.198774e-06	2.502504e-04	1.149000e-01	0.000000e+00
3.000000e+03	1.083905e-06	2.502504e-04	1.149000e-01	0.000000e+00
3.040000e+03	9.836022e-07	2.502504e-04	1.149000e-01	0.000000e+00
3.080000e+03	9.235255e-07	2.502504e-04	1.149000e-01	0.000000e+00
3.120000e+03	8.582631e-07	2.502504e-04	1.149000e-01	0.000000e+00
3.160000e+03	7.412935e-07	2.502504e-04	1.149000e-01	0.000000e+00
3.200000e+03	6.919089e-07	2.502504e-04	1.149000e-01	0.000000e+00
3.240000e+03	6.552720e-07	2.502504e-04	1.149000e-01	0.000000e+00
3.280000e+03	6.323239e-07	2.502504e-04	1.149000e-01	0.000000e+00
3.320000e+03	6.435277e-07	2.502504e-04	1.149000e-01	0.000000e+00
3.360000e+03	6.108707e-07	2.502504e-04	1.149000e-01	0.000000e+00
3.400000e+03	5.131754e-07	2.502504e-04	1.149000e-01	0.000000e+00
3.440000e+03	4.850831e-07	2.502504e-04	1.149000e-01	0.000000e+00
3.480000e+03	4.697832e-07	2.502504e-04	1.149000e-01	0.000000e+00
3.520000e+03	4.671764e-07	2.502504e-04	1.149000e-01	0.000000e+00
3.560000e+03	4.351954e-07	2.502504e-04	1.149000e-01	0.000000e+00
3.600000e+03	4.285313e-07	2.502504e-04	1.149000e-01	0.000000e+00
3.640000e+03	4.391794e-07	2.502504e-04	1.149000e-01	0.000000e+00
3.680000e+03	3.753025e-07	2.502504e-04	1.149000e-01	0.000000e+00
3.720000e+03	4.579242e-07	2.502504e-04	1.149000e-01	0.000000e+00
3.760000e+03	4.543430e-07	2.502504e-04	1.149000e-01	0.000000e+00
3.800000e+03	3.741449e-07	2.502504e-04	1.149000e-01	0.000000e+00
3.840000e+03	3.436488e-07	2.502504e-04	1.149000e-01	0.000000e+00
3.880000e+03	3.680147e-07	2.502504e-04	1.149000e-01	0.000000e+00
3.920000e+03	3.059541e-07	2.502504e-04	1.149000e-01	0.000000e+00
3.960000e+03	3.243153e-07	2.502504e-04	1.149000e-01	0.000000e+00
4.000000e+03	3.289145e-07	2.502504e-04	1.149000e-01	0.000000e+00
4.040000e+03	2.659947e-07	2.502504e-04	1.149000e-01	0.000000e+00
4.080000e+03	3.072719e-07	2.502504e-04	1.149000e-01	0.000000e+00
4.120000e+03	2.865787e-07	2.502504e-04	1.149000e-01	0.000000e+00
4.160000e+03	2.417396e-07	2.502504e-04	1.149000e-01	0.000000e+00
4.200000e+03	2.381660e-07	2.502504e-04	1.149000e-01	0.000000e+00
4.240000e+03	1.729865e-07	2.502504e-04	1.149000e-01	0.000000e+00
4.280000e+03	1.800460e-07	2.502504e-04	1.149000e-01	0.000000e+00
4.320000e+03	1.732497e-07	2.502504e-04	1.149000e-01	0.000000e+00
4.360000e+03	1.769826e-07	2.502504e-04	1.149000e-01	0.000000e+00
4.400000e+03	1.709773e-07	2.502504e-04	1.149000e-01	0.000000e+00
4.440000e+03	2.423461e-07	2.502504e-04	1.149000e-01	0.000000e+00
4.480000e+03	1.045010e-07	2.502504e-04	1.149000e-01	0.000000e+00
4.520000e+03	1.329008e-07	2.502504e-04	1.149000e-01	0.000000e+00
4.560000e+03	9.232266e-08	2.502504e-04	1.149000e-01	0.000000e+00
4.600000e+03	1.662579e-07	2.502504e-04	1.149000e-01	0.000000e+00
4.640000e+03	1.825584e-07	2.502504e-04	1.149000e-01	0.000000e+00
4.680000e+03	9.271190e-08	2.502504e-04	1.149000e-01	0.000000e+00
4.720000e+03	1.959765e-08	2.502504e-04	1.149000e-01	0.000000e+00
4.760000e+03	9.784114e-08	2.502504e-04	1.149000e-01	0.000000e+00
4.800000e+03	1.012738e-07	2.502504e-04	1.149000e-01	0.000000e+00
4.840000e+03	1.125213e-07	2.502504e-04	1.149000e-01	0.000000e+00
0.000000e+00	2.545234e-04	2.545234e-04	7.660000e-02	7.500000e-03
8.000000e+01	2.538107e-04	2.545234e-04	7.660000e-02	7.500000e-03
1.600000e+02	2.534436e-04	2.545234e-04	7.660000e-02	7.500000e-03
2.400000e+02	2.532220e-04	2.545234e-04	7.660000e-02	7.500000e-03
3.200000e+02	2.527881e-04	2.545234e-04	7.660000e-02	7.500000e-03
4.000000e+02	2.525666e-04	2.545234e-04	7.660000e-02	7.500000e-03
4.800000e+02	2.519972e-04	2.545234e-04	7.660000e-02	7.500000e-03
5.600000e+02	2.516235e-04	2.545234e-04	7.660000e-02	7.500000e-03
6.400000e+02	2.510772e-04	2.545234e-04	7.660000e-02	7.500000e-03
7.200000e+02	2.506482e-04	2.545234e-04	7.660000e-02	7.500000e-03
8.000000e+02	2.502523e-04	2.545234e-04	7.660000e-02	7.500000e-03
8.800000e+02	2.497973e-04	2.545234e-04	7.660000e-02	7.500000e-03
9.600000e+02	2.492190e-04	2.545234e-04	7.660000e-02	7.500000e-03
1.040000e+03	2.486708e-04	2.545234e-04	7.660000e-02	7.500000e-03
1.120000e+03	2.479519e-04	2.545234e-04	7.660000e-02	7.500000e-03
1.200000e+03	2.469190e-04	2.545234e-04	7.660000e-02	7.500000e-03
1.280000e+03	2.462113e-04	2.545234e-04	7.660000e-02	7.500000e-03
1.360000e+03	2.451880e-04	2.545234e-04	7.660000e-02	7.500000e-03
1.440000e+03	2.442132e-04	2.545234e-04	7.660000e-02	7.500000e-03
1.520000e+03	2.432606e-04	2.545234e-04	7.660000e-02	7.500000e-03
1.600000e+03	2.422749e-04	2.545234e-04	7.660000e-02	7.500000e-03
1.680000e+03	2.410352e-04	2.545234e-04	7.660000e-02	7.500000e-03
1.760000e+03	2.398287e-04	2.545234e-04	7.660000e-02	7.500000e-03
1.840000e+03	2.384669e-04	2.545234e-04	7.660000e-02	7.500000e-03
1.920000e+03	2.369657e-04	2.545234e-04	7.660000e-02	7.500000e-03
2.000000e+03	2.352030e-04	2.545234e-04	7.660000e-02	7.500000e-03
2.080000e+03	2.333891e-04	2.545234e-04	7.660000e-02	7.500000e-03
2.160000e+03	2.314143e-04	2.545234e-04	7.660000e-02	7.500000e-03
2.240000e+03	2.292356e-04	2.545234e-04	7.660000e-02	7.500000e-03
2.320000e+03	2.267401e-04	2.545234e-04	7.660000e-02	7.500000e-03
2.400000e+03	2.241383e-04	2.545234e-04	7.660000e-02	7.500000e-03
2.480000e+03	2.212185e-04	2.545234e-04	7.660000e-02	7.500000e-03
2.560000e+03	2.180168e-04	2.545234e-04	7.660000e-02	7.500000e-03
2.640000e+03	2.146069e-04	2.545234e-04	7.660000e-02	7.500000e-03
2.720000e+03	2.108336e-04	2.545234e-04	7.660000e-02	7.500000e-03
2.800000e+03	2.068898e-04	2.545234e-04	7.660000e-02	7.500000e-03
2.880000e+03	2.026545e-04	2.545234e-04	7.660000e-02	7.500000e-03
2.960000e+03	1.981410e-04	2.545234e-04	7.660000e-02	7.500000e-03
3.040000e+03	1.933033e-04	2.545234e-04	7.660000e-02	7.500000e-03
3.120000e+03	1.883234e-04	2.545234e-04	7.660000e-02	7.500000e-03
3.200000e+03	1.828397e-04	2.545234e-04	7.660000e-02	7.500000e-03
3.280000e+03	1.774090e-04	2.545234e-04	7.660000e-02	7.500000e-03
3.360000e+03	1.715375e-04	2.545234e-04	7.660000e-02	7.500000e-03
3.440000e+03	1.654996e-04	2.545234e-04	7.660000e-02	7.500000e-03
3.520000e+03	1.596434e-04	2.545234e-04	7.660000e-02	7.500000e-03
3.600000e+03	1.534902e-04	2.545234e-04	7.660000e-02	7.500000e-03
3.680000e+03	1.473095e-04	2.545234e-04	7.660000e-02	7.500000e-03
3.760000e+03	1.411282e-04	2.545234e-04	7.660000e-02	7.500000e-03
3.840000e+03	1.350483e-04	2.545234e-04	7.660000e-02	7.500000e-03
3.920000e+03	1.288307e-04	2.545234e-04	7.660000e-02	7.500000e-03
4.000000e+03	1.229330e-04	2.545234e-04	7.660000e-02	7.500000e-03
4.080000e+03	1.169756e-04	2.545234e-04	7.660000e-02	7.500000e-03
4.160000e+03	1.110305e-04	2.545234e-04	7.660000e-02	7.500000e-03
4.240000e+03	1.052847e-04	2.545234e-04	7.660000e-02	7.500000e-03
4.320000e+03	9.960654e-05	2.545234e-04	7.660000e-02	7.500000e-03
4.400000e+03	9.407939e-05	2.545234e-04	7.660000e-02	7.500000e-03
4.480000e+03	8.878037e-05	2.545234e-04	7.660000e-02	7.500000e-03
4.560000e+03	8.370907e-05	2.545234e-04	7.660000e-02	7.500000e-03
4.640000e+03	7.880616e-05	2.545234e-04	7.660000e-02	7.500000e-03
4.720000e+03	7.418575e-05	2.545234e-04	7.660000e-02	7.500000e-03
4.800000e+03	6.966554e-05	2.545234e-04	7.660000e-02	7.500000e-03
4.880000e+03	6.543248e-05	2.545234e-04	7.660000e-02	7.500000e-03
4.960000e+03	6.149000e-05	2.545234e-04	7.660000e-02	7.500000e-03
5.040000e+03	5.770595e-05	2.545234e-04	7.660000e-02	7.500000e-03
5.120000e+03	5.414820e-05	2.545234e-04	7.660000e-02	7.500000e-03
5.200000e+03	5.069828e-05	2.545234e-04	7.660000e-02	7.500000e-03
5.280000e+03	4.748606e-05	2.545234e-04	7.660000e-02	7.500000e-03
5.360000e+03	4.441385e-05	2.545234e-04	7.660000e-02	7.500000e-03
5.440000e+03	4.150570e-05	2.545234e-04	7.660000e-02	7.500000e-03
5.520000e+03	3.880539e-05	2.545234e-04	7.660000e-02	7.500000e-03
5.600000e+03	3.625614e-05	2.545234e-04	7.660000e-02	7.500000e-03
5.680000e+03	3.375411e-05	2.545234e-04	7.660000e-02	7.500000e-03
5.760000e+03	3.149039e-05	2.545234e-04	7.660000e-02	7.500000e-03
5.840000e+03	2.930104e-05	2.545234e-04	7.660000e-02	7.500000e-03
5.920000e+03	2.736876e-05	2.545234e-04	7.660000e-02	7.500000e-03
6.000000e+03	2.543636e-05	2.545234e-04	7.660000e-02	7.500000e-03
6.080000e+03	2.374098e-05	2.545234e-04	7.660000e-02	7.500000e-03
6.160000e+03	2.212479e-05	2.545234e-04	7.660000e-02	7.500000e-03
6.240000e+03	2.053924e-05	2.545234e-04	7.660000e-02	7.500000e-03
6.320000e+03	1.915809e-05	2.545234e-04	7.660000e-02	7.500000e-03
6.400000e+03	1.785750e-05	2.545234e-04	7.660000e-02	7.500000e-03
6.480000e+03	1.656399e-05	2.545234e-04	7.660000e-02	7.500000e-03
6.560000e+03	1.542517e-05	2.545234e-04	7.660000e-02	7.500000e-03
6.640000e+03	1.431376e-05	2.545234e-04	7.660000e-02	7.500000e-03
6.720000e+03	1.343479e-05	2.545234e-04	7.660000e-02	7.500000e-03
6.800000e+03	1.239337e-05	2.545234e-04	7.660000e-02	7.500000e-03
6.880000e+03	1.147183e-05	2.545234e-04	7.660000e-02	7.500000e-03
6.960000e+03	1.060747e-05	2.545234e-04	7.660000e-02	7.500000e-03
7.040000e+03	9.917375e-06	2.545234e-04	7.660000e-02	7.500000e-03
7.120000e+03	9.159250e-06	2.545234e-04	7.660000e-02	7.500000e-03
7.200000e+03	8.640066e-06	2.545234e-04	7.660000e-02	7.500000e-03
7.280000e+03	8.046149e-06	2.545234e-04	7.660000e-02	7.500000e-03
7.360000e+03	7.453085e-06	2.545234e-04	7.660000e-02	7.500000e-03
7.440000e+03	6.917174e-06	2.545234e-04	7.660000e-02	7.500000e-03
7.520000e+03	6.417387e-06	2.545234e-04	7.660000e-02	7.500000e-03
7.600000e+03	5.982057e-06	2.545234e-04	7.660000e-02	7.500000e-03
7.680000e+03	5.568553e-06	2.545234e-04	7.660000e-02	7.500000e-03
7.760000e+03	5.096223e-06	2.545234e-04	7.660000e-02	7.500000e-03
7.840000e+03	4.729215e-06	2.545234e-04	7.660000e-02	7.500000e-03
7.920000e+03	4.351836e-06	2.545234e-04	7.660000e-02	7.500000e-03
8.000000e+03	4.006708e-06	2.545234e-04	7.660000e-02	7.500000e-03
8.080000e+03	3.696890e-06	2.545234e-04	7.660000e-02	7.500000e-03
8.160000e+03	3.438217e-06	2.545234e-04	7.660000e-02	7.500000e-03
8.240000e+03	3.278242e-06	2.545234e-04	7.660000e-02	7.500000e-03
8.320000e+03	3.011342e-06	2.545234e-04	7.660000e-02	7.500000e-03
8.400000e+03	2.695220e-06	2.545234e-04	7.660000e-02	7.500000e-03
8.480000e+03	2.568355e-06	2.545234e-04	7.660000e-02	7.500000e-03
8.560000e+03	2.392545e-06	2.545234e-04	7.660000e-02	7.500000e-03
8.640000e+03	2.185934e-06	2.545234e-04	7.660000e-02	7.500000e-03
8.720000e+03	2.104496e-06	2.545234e-04	7.660000e-02	7.500000e-03
8.800000e+03	1.936613e-06	2.545234e-04	7.660000e-02	7.500000e-03
8.880000e+03	1.769058e-06	2.545234e-04	7.660000e-02	7.500000e-03
8.960000e+03	1.591320e-06	2.545234e-04	7.660000e-02	7.500000e-03
9.040000e+03	1.420011e-06	2.545234e-04	7.660000e-02	7.500000e-03
9.120000e+03	1.312801e-06	2.545234e-04	7.660000e-02	7.500000e-03
9.200000e+03	1.284378e-06	2.545234e-04	7.660000e-02	7.500000e-03
9.280000e+03	1.148028e-06	2.545234e-04	7.660000e-02	7.500000e-03
9.360000e+03	1.035625e-06	2.545234e-04	7.660000e-02	7.500000e-03
9.440000e+03	1.035928e-06	2.545234e-04	7.660000e-02	7.500000e-03
9.520000e+03	9.503226e-07	2.545234e-04	7.660000e-02	7.500000e-03
9.600000e+03	9.404976e-07	2.545234e-04	7.660000e-02	7.500000e-03
9.680000e+03	9.150062e-07	2.545234e-04	7.660000e-02	7.500000e-03
9.760000e+03	8.464432e-07	2.545234e-04	7.660000e-02	7.500000e-03
9.840000e+03	7.937901e-07	2.545234e-04	7.660000e-02	7.500000e-03
9.920000e+03	8.773344e-07	2.545234e-04	7.660000e-02	7.500000e-03
1.000000e+04	6.613805e-07	2.545234e-04	7.660000e-02	7.500000e-03
1.008000e+04	6.423569e-07	2.545234e-04	7.660000e-02	7.500000e-03
1.016000e+04	6.315345e-07	2.545234e-04	7.660000e-02	7.500000e-03
1.024000e+04	6.529307e-07	2.545234e-04	7.660000e-02	7.500000e-03
1.032000e+04	5.795420e-07	2.545234e-04	7.660000e-02	7.500000e-03
1.040000e+04	5.708931e-07	2.545234e-04	7.660000e-02	7.500000e-03
1.048000e+04	5.536460e-07	2.545234e-04	7.660000e-02	7.500000e-03
1.056000e+04	4.095426e-07	2.545234e-04	7.660000e-02	7.500000e-03
1.064000e+04	4.058297e-07	2.545234e-04	7.660000e-02	7.500000e-03
1.072000e+04	3.547534e-07	2.545234e-04	7.660000e-02	7.500000e-03
1.080000e+04	3.827505e-07	2.545234e-04	7.660000e-02	7.500000e-03
1.088000e+04	2.155569e-07	2.545234e-04	7.660000e-02	7.500000e-03
1.096000e+04	3.432414e-07	2.545234e-04	7.660000e-02	7.500000e-03
1.104000e+04	2.380706e-07	2.545234e-04	7.660000e-02	7.500000e-03
1.112000e+04	2.306663e-07	2.545234e-04	7.660000e-02	7.500000e-03
1.120000e+04	1.024713e-07	2.545234e-04	7.660000e-02	7.500000e-03
1.128000e+04	1.633776e-07	2.545234e-04	7.660000e-02	7.500000e-03
1.136000e+04	2.378015e-07	2.545234e-04	7.660000e-02	7.500000e-03
1.144000e+04	1.473557e-07	2.545234e-04	7.660000e-02	7.500000e-03
1.152000e+04	2.064809e-07	2.545234e-04	7.660000e-02	7.500000e-03
1.160000e+04	1.527096e-07	2.545234e-04	7.660000e-02	7.500000e-03
1.168000e+04	2.646553e-07	2.545234e-04	7.660000e-02	7.500000e-03
1.176000e+04	9.981627e-08	2.545234e-04	7.660000e-02	7.500000e-03
1.184000e+04	1.889115e-07	2.545234e-04	7.660000e-02	7.500000e-03
1.192000e+04	7.278117e-08	2.545234e-04	7.660000e-02	7.500000e-03
1.200000e+04	1.341701e-07	2.545234e-04	7.660000e-02	7.500000e-03
1.208000e+04	1.173787e-07	2.545234e-04	7.660000e-02	7.500000e-03
1.216000e+04	1.204721e-07	2.545234e-04	7.660000e-02	7.500000e-03
0.000000e+00	2.515387e-04	2.515387e-04	7.660000e-02	1.500000e-02
1.600000e+02	2.512201e-04	2.515387e-04	7.660000e-02	1.500000e-02
3.200000e+02	2.506233e-04	2.515387e-04	7.660000e-02	1.500000e-02
4.800000e+02	2.497478e-04	2.515387e-04	7.660000e-02	1.500000e-02
6.400000e+02	2.488270e-04	2.515387e-04	7.660000e-02	1.500000e-02
8.000000e+02	2.478907e-04	2.515387e-04	7.660000e-02	1.500000e-02
9.600000e+02	2.467809e-04	2.515387e-04	7.660000e-02	1.500000e-02
1.120000e+03	2.455367e-04	2.515387e-04	7.660000e-02	1.500000e-02
1.280000e+03	2.439894e-04	2.515387e-04	7.660000e-02	1.500000e-02
1.440000e+03	2.428029e-04	2.515387e-04	7.660000e-02	1.500000e-02
1.600000e+03	2.413611e-04	2.515387e-04	7.660000e-02	1.500000e-02
1.760000e+03	2.389478e-04	2.515387e-04	7.660000e-02	1.500000e-02
1.920000e+03	2.364089e-04	2.515387e-04	7.660000e-02	1.500000e-02
2.080000e+03	2.340463e-04	2.515387e-04	7.660000e-02	1.500000e-02
2.240000e+03	2.322405e-04	2.515387e-04	7.660000e-02	1.500000e-02
2.400000e+03	2.298489e-04	2.515387e-04	7.660000e-02	1.500000e-02
2.560000e+03	2.271713e-04	2.515387e-04	7.660000e-02	1.500000e-02
2.720000e+03	2.243418e-04	2.515387e-04	7.660000e-02	1.500000e-02
2.880000e+03	2.214618e-04	2.515387e-04	7.660000e-02	1.500000e-02
3.040000e+03	2.185596e-04	2.515387e-04	7.660000e-02	1.500000e-02
3.200000e+03	2.151983e-04	2.515387e-04	7.660000e-02	1.500000e-02
3.360000e+03	2.119586e-04	2.515387e-04	7.660000e-02	1.500000e-02
3.520000e+03	2.082394e-04	2.515387e-04	7.660000e-02	1.500000e-02
3.680000e+03	2.041612e-04	2.515387e-04	7.660000e-02	1.500000e-02
3.840000e+03	1.998374e-04	2.515387e-04	7.660000e-02	1.500000e-02
4.000000e+03	1.951746e-04	2.515387e-04	7.660000e-02	1.500000e-02
4.160000e+03	1.902616e-04	2.515387e-04	7.660000e-02	1.500000e-02
4.320000e+03	1.851990e-04	2.515387e-04	7.660000e-02	1.500000e-02
4.480000e+03	1.799411e-04	2.515387e-04	7.660000e-02	1.500000e-02
4.640000e+03	1.745109e-04	2.515387e-04	7.660000e-02	1.500000e-02
4.800000e+03	1.688005e-04	2.515387e-04	7.660000e-02	1.500000e-02
4.960000e+03	1.630386e-04	2.515387e-04	7.660000e-02	1.500000e-02
5.120000e+03	1.570871e-04	2.515387e-04	7.660000e-02	1.500000e-02
5.280000e+03	1.511023e-04	2.515387e-04	7.660000e-02	1.500000e-02
5.440000e+03	1.449779e-04	2.515387e-04	7.660000e-02	1.500000e-02
5.600000e+03	1.387844e-04	2.515387e-04	7.660000e-02	1.500000e-02
5.760000e+03	1.327632e-04	2.515387e-04	7.660000e-02	1.500000e-02
5.920000e+03	1.266771e-04	2.515387e-04	7.660000e-02	1.500000e-02
6.080000e+03	1.203953e-04	2.515387e-04	7.660000e-02	1.500000e-02
6.240000e+03	1.141520e-04	2.515387e-04	7.660000e-02	1.500000e-02
6.400000e+03	1.081789e-04	2.515387e-04	7.660000e-02	1.500000e-02
6.560000e+03	1.023026e-04	2.515387e-04	7.660000e-02	1.500000e-02
6.720000e+03	9.625091e-05	2.515387e-04	7.660000e-02	1.500000e-02
6.880000e+03	9.085198e-05	2.515387e-04	7.660000e-02	1.500000e-02
7.040000e+03	8.540494e-05	2.515387e-04	7.660000e-02	1.500000e-02
7.200000e+03	8.017677e-05	2.515387e-04	7.660000e-02	1.500000e-02
7.360000e+03	7.513267e-05	2.515387e-04	7.660000e-02	1.500000e-02
7.520000e+03	7.042191e-05	2.515387e-04	7.660000e-02	1.500000e-02
7.680000e+03	6.581751e-05	2.515387e-04	7.660000e-02	1.500000e-02
7.840000e+03	6.143189e-05	2.515387e-04	7.660000e-02	1.500000e-02
8.000000e+03	5.748616e-05	2.515387e-04	7.660000e-02	1.500000e-02
8.160000e+03	5.342950e-05	2.515387e-04	7.660000e-02	1.500000e-02
8.320000e+03	4.963814e-05	2.515387e-04	7.660000e-02	1.500000e-02
8.480000e+03	4.619264e-05	2.515387e-04	7.660000e-02	1.500000e-02
8.640000e+03	4.283405e-05	2.515387e-04	7.660000e-02	1.500000e-02
8.800000e+03	3.988451e-05	2.515387e-04	7.660000e-02	1.500000e-02
8.960000e+03	3.698400e-05	2.515387e-04	7.660000e-02	1.500000e-02
9.120000e+03	3.436755e-05	2.515387e-04	7.660000e-02	1.500000e-02
9.280000e+03	3.175408e-05	2.515387e-04	7.660000e-02	1.500000e-02
9.440000e+03	2.937267e-05	2.515387e-04	7.660000e-02	1.500000e-02
9.600000e+03	2.724213e-05	2.515387e-04	7.660000e-02	1.500000e-02
9.760000e+03	2.523633e-05	2.515387e-04	7.660000e-02	1.500000e-02
9.920000e+03	2.319023e-05	2.515387e-04	7.660000e-02	1.500000e-02
1.008000e+04	2.176963e-05	2.515387e-04	7.660000e-02	1.500000e-02
1.024000e+04	2.001825e-05	2.515387e-04	7.660000e-02	1.500000e-02
1.040000e+04	1.842820e-05	2.515387e-04	7.660000e-02	1.500000e-02
1.056000e+04	1.714602e-05	2.515387e-04	7.660000e-02	1.500000e-02
1.072000e+04	1.568461e-05	2.515387e-04	7.660000e-02	1.500000e-02
1.088000e+04	1.459685e-05	2.515387e-04	7.660000e-02	1.500000e-02
1.104000e+04	1.350363e-05	2.515387e-04	7.660000e-02	1.500000e-02
1.120000e+04	1.251611e-05	2.515387e-04	7.660000e-02	1.500000e-02
1.136000e+04	1.148264e-05	2.515387e-04	7.660000e-02	1.500000e-02
1.152000e+04	1.073968e-05	2.515387e-04	7.660000e-02	1.500000e-02
1.168000e+04	9.849328e-06	2.515387e-04	7.660000e-02	1.500000e-02
1.184000e+04	9.200650e-06	2.515387e-04	7.660000e-02	1.500000e-02
1.200000e+04	8.433892e-06	2.515387e-04	7.660000e-02	1.500000e-02
1.216000e+04	7.976602e-06	2.515387e-04	7.660000e-02	1.500000e-02
1.232000e+04	7.323078e-06	2.515387e-04	7.660000e-02	1.500000e-02
1.248000e+04	6.614824e-06	2.515387e-04	7.660000e-02	1.500000e-02
1.264000e+04	6.170466e-06	2.515387e-04	7.660000e-02	1.500000e-02
1.280000e+04	5.721781e-06	2.515387e-04	7.660000e-02	1.500000e-02
1.296000e+04	5.295099e-06	2.515387e-04	7.660000e-02	1.500000e-02
1.312000e+04	5.025568e-06	2.515387e-04	7.660000e-02	1.500000e-02
1.328000e+04	4.435649e-06	2.515387e-04	7.660000e-02	1.500000e-02
1.344000e+04	4.056300e-06	2.515387e-04	7.660000e-02	1.500000e-02
1.360000e+04	4.119811e-06	2.515387e-04	7.660000e-02	1.500000e-02
1.376000e+04	3.537925e-06	2.515387e-04	7.660000e-02	1.500000e-02
1.392000e+04	3.366750e-06	2.515387e-04	7.660000e-02	1.500000e-02
1.408000e+04	3.087897e-06	2.515387e-04	7.660000e-02	1.500000e-02
1.424000e+04	2.788612e-06	2.515387e-04	7.660000e-02	1.500000e-02
1.440000e+04	2.585666e-06	2.515387e-04	7.660000e-02	1.500000e-02
1.456000e+04	2.418635e-06	2.515387e-04	7.660000e-02	1.500000e-02
1.472000e+04	2.150767e-06	2.515387e-04	7.660000e-02	1.500000e-02
1.488000e+04	1.970154e-06	2.515387e-04	7.660000e-02	1.500000e-02
1.504000e+04	2.052457e-06	2.515387e-04	7.660000e-02	1.500000e-02
1.520000e+04	1.729662e-06	2.515387e-04	7.660000e-02	1.500000e-02
1.536000e+04	1.668680e-06	2.515387e-04	7.660000e-02	1.500000e-02
1.552000e+04	1.668726e-06	2.515387e-04	7.660000e-02	1.500000e-02
1.568000e+04	1.402705e-06	2.515387e-04	7.660000e-02	1.500000e-02
1.584000e+04	1.340073e-06	2.515387e-04	7.660000e-02	1.500000e-02
1.600000e+04	1.180764e-06	2.515387e-04	7.660000e-02	1.500000e-02
1.616000e+04	1.028179e-06	2.515387e-04	7.660000e-02	1.500000e-02
1.632000e+04	9.166009e-07	2.515387e-04	7.660000e-02	1.500000e-02
1.648000e+04	8.337950e-07	2.515387e-04	7.660000e-02	1.500000e-02
1.664000e+04	8.042002e-07	2.515387e-04	7.660000e-02	1.500000e-02
1.680000e+04	7.463783e-07	2.515387e-04	7.660000e-02	1.500000e-02
1.696000e+04	6.680448e-07	2.515387e-04	7.660000e-02	1.500000e-02
1.712000e+04	6.681855e-07	2.515387e-04	7.660000e-02	1.500000e-02
1.728000e+04	6.166850e-07	2.515387e-04	7.660000e-02	1.500000e-02
1.744000e+04	5.803385e-07	2.515387e-04	7.660000e-02	1.500000e-02
1.760000e+04	7.252500e-07	2.515387e-04	7.660000e-02	1.500000e-02
1.776000e+04	5.309839e-07	2.515387e-04	7.660000e-02	1.500000e-02
1.792000e+04	6.684489e-07	2.515387e-04	7.660000e-02	1.500000e-02
1.808000e+04	4.854702e-07	2.515387e-04	7.660000e-02	1.500000e-02
1.824000e+04	4.073315e-07	2.515387e-04	7.660000e-02	1.500000e-02
1.840000e+04	2.618902e-07	2.515387e-04	7.660000e-02	1.500000e-02
1.856000e+04	2.959580e-07	2.515387e-04	7.660000e-02	1.500000e-02
1.872000e+04	2.384057e-07	2.515387e-04	7.660000e-02	1.500000e-02
1.888000e+04	4.137499e-07	2.515387e-04	7.660000e-02	1.500000e-02
1.904000e+04	3.471778e-07	2.515387e-04	7.660000e-02	1.500000e-02
1.920000e+04	4.228905e-07	2.515387e-04	7.660000e-02	1.500000e-02
1.936000e+04	3.390487e-07	2.515387e-04	7.660000e-02	1.500000e-02
1.952000e+04	1.819393e-07	2.515387e-04	7.660000e-02	1.500000e-02
1.968000e+04	1.366702e-07	2.515387e-04	7.660000e-02	1.500000e-02
1.984000e+04	2.809923e-07	2.515387e-04	7.660000e-02	1.500000e-02
2.000000e+04	1.865075e-07	2.515387e-04	7.660000e-02	1.500000e-02
2.016000e+04	2.430284e-07	2.515387e-04	7.660000e-02	1.500000e-02
2.032000e+04	1.043436e-07	2.515387e-04	7.660000e-02	1.500000e-02
2.048000e+04	1.925542e-07	2.515387e-04	7.660000e-02	1.500000e-02
2.064000e+04	9.640994e-08	2.515387e-04	7.660000e-02	1.500000e-02
2.080000e+04	1.766914e-07	2.515387e-04	7.660000e-02	1.500000e-02
0.000000e+00	2.514554e-04	2.514554e-04	7.660000e-02	1.500000e-02
1.600000e+02	2.508396e-04	2.514554e-04	7.660000e-02	1.500000e-02
3.200000e+02	2.501499e-04	2.514554e-04	7.660000e-02	1.500000e-02
4.800000e+02	2.494747e-04	2.514554e-04	7.660000e-02	1.500000e-02
6.400000e+02	2.484848e-04	2.514554e-04	7.660000e-02	1.500000e-02
8.000000e+02	2.474748e-04	2.514554e-04	7.660000e-02	1.500000e-02
9.600000e+02	2.466531e-04	2.514554e-04	7.660000e-02	1.500000e-02
1.120000e+03	2.455664e-04	2.514554e-04	7.660000e-02	1.500000e-02
1.280000e+03	2.444448e-04	2.514554e-04	7.660000e-02	1.500000e-02
1.440000e+03	2.433792e-04	2.514554e-04	7.660000e-02	1.500000e-02
1.600000e+03	2.414053e-04	2.514554e-04	7.660000e-02	1.500000e-02
1.760000e+03	2.395779e-04	2.514554e-04	7.660000e-02	1.500000e-02
1.920000e+03	2.379821e-04	2.514554e-04	7.660000e-02	1.500000e-02
2.080000e+03	2.361651e-04	2.514554e-04	7.660000e-02	1.500000e-02
2.240000e+03	2.342231e-04	2.514554e-04	7.660000e-02	1.500000e-02
2.400000e+03	2.321062e-04	2.514554e-04	7.660000e-02	1.500000e-02
2.560000e+03	2.297165e-04	2.514554e-04	7.660000e-02	1.500000e-02
2.720000e+03	2.271095e-04	2.514554e-04	7.660000e-02	1.500000e-02
2.880000e+03	2.243876e-04	2.514554e-04	7.660000e-02	1.500000e-02
3.040000e+03	2.214385e-04	2.514554e-04	7.660000e-02	1.500000e-02
3.200000e+03	2.181984e-04	2.514554e-04	7.660000e-02	1.500000e-02
3.360000e+03	2.146350e-04	2.514554e-04	7.660000e-02	1.500000e-02
3.520000e+03	2.108932e-04	2.514554e-04	7.660000e-02	1.500000e-02
3.680000e+03	2.067222e-04	2.514554e-04	7.660000e-02	1.500000e-02
3.840000e+03	2.023312e-04	2.514554e-04	7.660000e-02	1.500000e-02
4.000000e+03	1.976963e-04	2.514554e-04	7.660000e-02	1.500000e-02
4.160000e+03	1.927257e-04	2.514554e-04	7.660000e-02	1.500000e-02
4.320000e+03	1.874539e-04	2.514554e-04	7.660000e-02	1.500000e-02
4.480000e+03	1.818445e-04	2.514554e-04	7.660000e-02	1.500000e-02
4.640000e+03	1.757743e-04	2.514554e-04	7.660000e-02	1.500000e-02
4.800000e+03	1.696438e-04	2.514554e-04	7.660000e-02	1.500000e-02
4.960000e+03	1.634196e-04	2.514554e-04	7.660000e-02	1.500000e-02
5.120000e+03	1.568989e-04	2.514554e-04	7.660000e-02	1.500000e-02
5.280000e+03	1.503092e-04	2.514554e-04	7.660000e-02	1.500000e-02
5.440000e+03	1.436787e-04	2.514554e-04	7.660000e-02	1.500000e-02
5.600000e+03	1.369981e-04	2.514554e-04	7.660000e-02	1.500000e-02
5.760000e+03	1.302319e-04	2.514554e-04	7.660000e-02	1.500000e-02
5.920000e+03	1.234945e-04	2.514554e-04	7.660000e-02	1.500000e-02
6.080000e+03	1.167639e-04	2.514554e-04	7.660000e-02	1.500000e-02
6.240000e+03	1.102258e-04	2.514554e-04	7.660000e-02	1.500000e-02
6.400000e+03	1.037715e-04	2.514554e-04	7.660000e-02	1.500000e-02
6.560000e+03	9.753341e-05	2.514554e-04	7.660000e-02	1.500000e-02
6.720000e+03	9.144299e-05	2.514554e-04	7.660000e-02	1.500000e-02
6.880000e+03	8.556766e-05	2.514554e-04	7.660000e-02	1.500000e-02
7.040000e+03	7.986387e-05	2.514554e-04	7.660000e-02	1.500000e-02
7.200000e+03	7.443225e-05	2.514554e-04	7.660000e-02	1.500000e-02
7.360000e+03	6.937010e-05	2.514554e-04	7.660000e-02	1.500000e-02
7.520000e+03	6.450616e-05	2.514554e-04	7.660000e-02	1.500000e-02
7.680000e+03	5.989228e-05	2.514554e-04	7.660000e-02	1.500000e-02
7.840000e+03	5.557486e-05	2.514554e-04	7.660000e-02	1.500000e-02
8.000000e+03	5.148068e-05	2.514554e-04	7.660000e-02	1.500000e-02
8.160000e+03	4.763489e-05	2.514554e-04	7.660000e-02	1.500000e-02
8.320000e+03	4.414256e-05	2.514554e-04	7.660000e-02	1.500000e-02
8.480000e+03	4.071067e-05	2.514554e-04	7.660000e-02	1.500000e-02
8.640000e+03	3.756603e-05	2.514554e-04	7.660000e-02	1.500000e-02
8.800000e+03	3.465362e-05	2.514554e-04	7.660000e-02	1.500000e-02
8.960000e+03	3.187723e-05	2.514554e-04	7.660000e-02	1.500000e-02
9.120000e+03	2.923579e-05	2.514554e-04	7.660000e-02	1.500000e-02
9.280000e+03	2.688444e-05	2.514554e-04	7.660000e-02	1.500000e-02
9.440000e+03	2.476939e-05	2.514554e-04	7.660000e-02	1.500000e-02
9.600000e+03	2.271594e-05	2.514554e-04	7.660000e-02	1.500000e-02
9.760000e+03	2.083984e-05	2.514554e-04	7.660000e-02	1.500000e-02
9.920000e+03	1.911522e-05	2.514554e-04	7.660000e-02	1.500000e-02
1.008000e+04	1.747235e-05	2.514554e-04	7.660000e-02	1.500000e-02
1.024000e+04	1.602954e-05	2.514554e-04	7.660000e-02	1.500000e-02
1.040000e+04	1.461422e-05	2.514554e-04	7.660000e-02	1.500000e-02
1.056000e+04	1.339535e-05	2.514554e-04	7.660000e-02	1.500000e-02
1.072000e+04	1.223623e-05	2.514554e-04	7.660000e-02	1.500000e-02
1.088000e+04	1.128378e-05	2.514554e-04	7.660000e-02	1.500000e-02
1.104000e+04	1.025582e-05	2.514554e-04	7.660000e-02	1.500000e-02
1.120000e+04	9.370457e-06	2.514554e-04	7.660000e-02	1.500000e-02
1.136000e+04	8.535656e-06	2.514554e-04	7.660000e-02	1.500000e-02
1.152000e+04	7.749120e-06	2.514554e-04	7.660000e-02	1.500000e-02
1.168000e+04	7.255034e-06	2.514554e-04	7.660000e-02	1.500000e-02
1.184000e+04	6.613478e-06	2.514554e-04	7.660000e-02	1.500000e-02
1.200000e+04	6.076030e-06	2.514554e-04	7.660000e-02	1.500000e-02
1.216000e+04	5.504427e-06	2.514554e-04	7.660000e-02	1.500000e-02
1.232000e+04	5.106676e-06	2.514554e-04	7.660000e-02	1.500000e-02
1.248000e+04	4.576207e-06	2.514554e-04	7.660000e-02	1.500000e-02
1.264000e+04	4.269305e-06	2.514554e-04	7.660000e-02	1.500000e-02
1.280000e+04	3.883086e-06	2.514554e-04	7.660000e-02	1.500000e-02
1.296000e+04	3.406354e-06	2.514554e-04	7.660000e-02	1.500000e-02
1.312000e+04	3.170140e-06	2.514554e-04	7.660000e-02	1.500000e-02
1.328000e+04	2.851147e-06	2.514554e-04	7.660000e-02	1.500000e-02
1.344000e+04	2.555600e-06	2.514554e-04	7.660000e-02	1.500000e-02
1.360000e+04	2.333875e-06	2.514554e-04	7.660000e-02	1.500000e-02
1.376000e+04	2.089471e-06	2.514554e-04	7.660000e-02	1.500000e-02
1.392000e+04	1.893685e-06	2.514554e-04	7.660000e-02	1.500000e-02
1.408000e+04	1.667996e-06	2.514554e-04	7.660000e-02	1.500000e-02
1.424000e+04	1.574966e-06	2.514554e-04	7.660000e-02	1.500000e-02
1.440000e+04	1.377030e-06	2.514554e-04	7.660000e-02	1.500000e-02
1.456000e+04	1.258507e-06	2.514554e-04	7.660000e-02	1.500000e-02
1.472000e+04	1.161732e-06	2.514554e-04	7.660000e-02	1.500000e-02
1.488000e+04	1.051110e-06	2.514554e-04	7.660000e-02	1.500000e-02
1.504000e+04	9.013351e-07	2.514554e-04	7.660000e-02	1.500000e-02
1.520000e+04	8.457261e-07	2.514554e-04	7.660000e-02	1.500000e-02
1.536000e+04	7.329332e-07	2.514554e-04	7.660000e-02	1.500000e-02
1.552000e+04	6.134280e-07	2.514554e-04	7.660000e-02	1.500000e-02
1.568000e+04	6.043890e-07	2.514554e-04	7.660000e-02	1.500000e-02
1.584000e+04	5.295840e-07	2.514554e-04	7.660000e-02	1.500000e-02
1.600000e+04	4.435146e-07	2.514554e-04	7.660000e-02	1.500000e-02
1.616000e+04	4.564764e-07	2.514554e-04	7.660000e-02	1.500000e-02
1.632000e+04	4.044334e-07	2.514554e-04	7.660000e-02	1.500000e-02
1.648000e+04	3.282908e-07	2.514554e-04	7.660000e-02	1.500000e-02
1.664000e+04	3.219071e-07	2.514554e-04	7.660000e-02	1.500000e-02
1.680000e+04	2.710768e-07	2.514554e-04	7.660000e-02	1.500000e-02
1.696000e+04	2.072062e-07	2.514554e-04	7.660000e-02	1.500000e-02
1.712000e+04	1.697668e-07	2.514554e-04	7.660000e-02	1.500000e-02
1.728000e+04	1.809153e-07	2.514554e-04	7.660000e-02	1.500000e-02
1.744000e+04	3.435645e-08	2.514554e-04	7.660000e-02	1.500000e-02
1.760000e+04	2.238161e-07	2.514554e-04	7.660000e-02	1.500000e-02
1.776000e+04	2.217412e-07	2.514554e-04	7.660000e-02	1.500000e-02
1.792000e+04	2.036097e-07	2.514554e-04	7.660000e-02	1.500000e-02
1.808000e+04	1.706026e-07	2.514554e-04	7.660000e-02	1.500000e-02
1.824000e+04	1.958115e-07	2.514554e-04	7.660000e-02	1.500000e-02
1.840000e+04	1.448756e-07	2.514554e-04	7.660000e-02	1.500000e-02
1.856000e+04	1.405387e-07	2.514554e-04	7.660000e-02	1.500000e-02
1.872000e+04	4.751432e-08	2.514554e-04	7.660000e-02	1.500000e-02
1.888000e+04	4.442200e-08	2.514554e-04	7.660000e-02	1.500000e-02
1.904000e+04	6.057743e-08	2.514554e-04	7.660000e-02	1.500000e-02
1.920000e+04	7.858321e-08	2.514554e-04	7.660000e-02	1.500000e-02
0.000000e+00	2.443152e-04	2.443152e-04	7.660000e-02	3.000000e-02
3.200000e+02	2.443277e-04	2.443152e-04	7.660000e-02	3.000000e-02
6.400000e+02	2.437172e-04	2.443152e-04	7.660000e-02	3.000000e-02
9.600000e+02	2.430292e-04	2.443152e-04	7.660000e-02	3.000000e-02
1.280000e+03	2.423860e-04	2.443152e-04	7.660000e-02	3.000000e-02
1.600000e+03	2.412303e-04	2.443152e-04	7.660000e-02	3.000000e-02
1.920000e+03	2.401228e-04	2.443152e-04	7.660000e-02	3.000000e-02
2.240000e+03	2.385800e-04	2.443152e-04	7.660000e-02	3.000000e-02
2.560000e+03	2.376597e-04	2.443152e-04	7.660000e-02	3.000000e-02
2.880000e+03	2.360012e-04	2.443152e-04	7.660000e-02	3.000000e-02
3.200000e+03	2.345672e-04	2.443152e-04	7.660000e-02	3.000000e-02
3.520000e+03	2.331825e-04	2.443152e-04	7.660000e-02	3.000000e-02
3.840000e+03	2.318263e-04	2.443152e-04	7.660000e-02	3.000000e-02
4.160000e+03	2.300894e-04	2.443152e-04	7.660000e-02	3.000000e-02
4.480000e+03	2.283366e-04	2.443152e-04	7.660000e-02	3.000000e-02
4.800000e+03	2.255495e-04	2.443152e-04	7.660000e-02	3.000000e-02
5.120000e+03	2.236236e-04	2.443152e-04	7.660000e-02	3.000000e-02
5.440000e+03	2.217459e-04	2.443152e-04	7.660000e-02	3.000000e-02
5.760000e+03	2.197497e-04	2.443152e-04	7.660000e-02	3.000000e-02
6.080000e+03	2.177282e-04	2.443152e-04	7.660000e-02	3.000000e-02
6.400000e+03	2.151474e-04	2.443152e-04	7.660000e-02	3.000000e-02
6.720000e+03	2.129557e-04	2.443152e-04	7.660000e-02	3.000000e-02
7.040000e+03	2.104680e-04	2.443152e-04	7.660000e-02	3.000000e-02
7.360000e+03	2.077422e-04	2.443152e-04	7.660000e-02	3.000000e-02
7.680000e+03	2.049737e-04	2.443152e-04	7.660000e-02	3.000000e-02
8.000000e+03	2.018944e-04	2.443152e-04	7.660000e-02	3.000000e-02
8.320000e+03	1.985979e-04	2.443152e-04	7.660000e-02	3.000000e-02
8.640000e+03	1.952122e-04	2.443152e-04	7.660000e-02	3.000000e-02
8.960000e+03	1.916713e-04	2.443152e-04	7.660000e-02	3.000000e-02
9.280000e+03	1.875405e-04	2.443152e-04	7.660000e-02	3.000000e-02
9.600000e+03	1.836064e-04	2.443152e-04	7.660000e-02	3.000000e-02
9.920000e+03	1.790462e-04	2.443152e-04	7.660000e-02	3.000000e-02
1.024000e+04	1.744073e-04	2.443152e-04	7.660000e-02	3.000000e-02
1.056000e+04	1.696637e-04	2.443152e-04	7.660000e-02	3.000000e-02
1.088000e+04	1.644284e-04	2.443152e-04	7.660000e-02	3.000000e-02
1.120000e+04	1.591796e-04	2.443152e-04	7.660000e-02	3.000000e-02
1.152000e+04	1.537791e-04	2.443152e-04	7.660000e-02	3.000000e-02
1.184000e+04	1.481817e-04	2.443152e-04	7.660000e-02	3.000000e-02
1.216000e+04	1.427112e-04	2.443152e-04	7.660000e-02	3.000000e-02
1.248000e+04	1.368356e-04	2.443152e-04	7.660000e-02	3.000000e-02
1.280000e+04	1.308834e-04	2.443152e-04	7.660000e-02	3.000000e-02
1.312000e+04	1.249385e-04	2.443152e-04	7.660000e-02	3.000000e-02
1.344000e+04	1.190433e-04	2.443152e-04	7.660000e-02	3.000000e-02
1.376000e+04	1.133839e-04	2.443152e-04	7.660000e-02	3.000000e-02
1.408000e+04	1.073412e-04	2.443152e-04	7.660000e-02	3.000000e-02
1.440000e+04	1.017106e-04	2.443152e-04	7.660000e-02	3.000000e-02
1.472000e+04	9.591340e-05	2.443152e-04	7.660000e-02	3.000000e-02
1.504000e+04	9.018219e-05	2.443152e-04	7.660000e-02	3.000000e-02
1.536000e+04	8.473540e-05	2.443152e-04	7.660000e-02	3.000000e-02
1.568000e+04	7.924248e-05	2.443152e-04	7.660000e-02	3.000000e-02
1.600000e+04	7.409886e-05	2.443152e-04	7.660000e-02	3.000000e-02
1.632000e+04	6.912453e-05	2.443152e-04	7.660000e-02	3.000000e-02
1.664000e+04	6.446446e-05	2.443152e-04	7.660000e-02	3.000000e-02
1.696000e+04	5.989346e-05	2.443152e-04	7.660000e-02	3.000000e-02
1.728000e+04	5.577371e-05	2.443152e-04	7.660000e-02	3.000000e-02
1.760000e+04	5.175078e-05	2.443152e-04	7.660000e-02	3.000000e-02
1.792000e+04	4.784308e-05	2.443152e-04	7.660000e-02	3.000000e-02
1.824000e+04	4.425600e-05	2.443152e-04	7.660000e-02	3.000000e-02
1.856000e+04	4.069676e-05	2.443152e-04	7.660000e-02	3.000000e-02
1.888000e+04	3.776053e-05	2.443152e-04	7.660000e-02	3.000000e-02
1.920000e+04	3.473552e-05	2.443152e-04	7.660000e-02	3.000000e-02
1.952000e+04	3.185447e-05	2.443152e-04	7.660000e-02	3.000000e-02
1.984000e+04	2.918733e-05	2.443152e-04	7.660000e-02	3.000000e-02
2.016000e+04	2.704932e-05	2.443152e-04	7.660000e-02	3.000000e-02
2.048000e+04	2.456382e-05	2.443152e-04	7.660000e-02	3.000000e-02
2.080000e+04	2.262855e-05	2.443152e-04	7.660000e-02	3.000000e-02
2.112000e+04	2.092642e-05	2.443152e-04	7.660000e-02	3.000000e-02
2.144000e+04	1.897366e-05	2.443152e-04	7.660000e-02	3.000000e-02
2.176000e+04	1.749784e-05	2.443152e-04	7.660000e-02	3.000000e-02
2.208000e+04	1.582567e-05	2.443152e-04	7.660000e-02	3.000000e-02
2.240000e+04	1.435924e-05	2.443152e-04	7.660000e-02	3.000000e-02
2.272000e+04	1.314377e-05	2.443152e-04	7.660000e-02	3.000000e-02
2.304000e+04	1.188824e-05	2.443152e-04	7.660000e-02	3.000000e-02
2.336000e+04	1.078282e-05	2.443152e-04	7.660000e-02	3.000000e-02
2.368000e+04	9.836787e-06	2.443152e-04	7.660000e-02	3.000000e-02
2.400000e+04	8.935291e-06	2.443152e-04	7.660000e-02	3.000000e-02
2.432000e+04	8.330355e-06	2.443152e-04	7.660000e-02	3.000000e-02
2.464000e+04	7.404320e-06	2.443152e-04	7.660000e-02	3.000000e-02
2.496000e+04	6.799758e-06	2.443152e-04	7.660000e-02	3.000000e-02
2.528000e+04	5.936582e-06	2.443152e-04	7.660000e-02	3.000000e-02
2.560000e+04	5.557074e-06	2.443152e-04	7.660000e-02	3.000000e-02
2.592000e+04	4.909560e-06	2.443152e-04	7.660000e-02	3.000000e-02
2.624000e+04	4.362791e-06	2.443152e-04	7.660000e-02	3.000000e-02
2.656000e+04	3.956874e-06	2.443152e-04	7.660000e-02	3.000000e-02
2.688000e+04	3.529614e-06	2.443152e-04	7.660000e-02	3.000000e-02
2.720000e+04	3.341572e-06	2.443152e-04	7.660000e-02	3.000000e-02
2.752000e+04	2.720199e-06	2.443152e-04	7.660000e-02	3.000000e-02
2.784000e+04	2.492436e-06	2.443152e-04	7.660000e-02	3.000000e-02
2.816000e+04	2.218691e-06	2.443152e-04	7.660000e-02	3.000000e-02
2.848000e+04	2.127547e-06	2.443152e-04	7.660000e-02	3.000000e-02
2.880000e+04	1.673496e-06	2.443152e-04	7.660000e-02	3.000000e-02
2.912000e+04	1.537405e-06	2.443152e-04	7.660000e-02	3.000000e-02
2.944000e+04	1.195739e-06	2.443152e-04	7.660000e-02	3.000000e-02
2.976000e+04	9.857408e-07	2.443152e-04	7.660000e-02	3.000000e-02
3.008000e+04	1.116459e-06	2.443152e-04	7.660000e-02	3.000000e-02
3.040000e+04	1.037861e-06	2.443152e-04	7.660000e-02	3.000000e-02
3.072000e+04	8.966966e-07	2.443152e-04	7.660000e-02	3.000000e-02
3.104000e+04	1.073528e-06	2.443152e-04	7.660000e-02	3.000000e-02
3.136000e+04	8.152418e-07	2.443152e-04	7.660000e-02	3.000000e-02
3.168000e+04	4.881455e-07	2.443152e-04	7.660000e-02	3.000000e-02
3.200000e+04	5.985635e-07	2.443152e-04	7.660000e-02	3.000000e-02
3.232000e+04	6.379442e-07	2.443152e-04	7.660000e-02	3.000000e-02
3.264000e+04	4.130675e-07	2.443152e-04	7.660000e-02	3.000000e-02
3.296000e+04	2.870206e-07	2.443152e-04	7.660000e-02	3.000000e-02
3.328000e+04	3.003478e-07	2.443152e-04	7.660000e-02	3.000000e-02
3.360000e+04	3.546791e-07	2.443152e-04	7.660000e-02	3.000000e-02
3.392000e+04	4.713873e-07	2.443152e-04	7.660000e-02	3.000000e-02
3.424000e+04	2.925138e-07	2.443152e-04	7.660000e-02	3.000000e-02
3.456000e+04	2.821684e-07	2.443152e-04	7.660000e-02	3.000000e-02
3.488000e+04	4.402011e-07	2.443152e-04	7.660000e-02	3.000000e-02
3.520000e+04	3.427962e-07	2.443152e-04	7.660000e-02	3.000000e-02
3.552000e+04	3.395706e-07	2.443152e-04	7.660000e-02	3.000000e-02
0.000000e+00	2.426892e-04	2.426892e-04	7.660000e-02	6.000000e-02
3.200000e+02	2.428498e-04	2.426892e-04	7.660000e-02	6.000000e-02
6.400000e+02	2.427819e-04	2.426892e-04	7.660000e-02	6.000000e-02
9.600000e+02	2.425189e-04	2.426892e-04	7.660000e-02	6.000000e-02
1.280000e+03	2.420170e-04	2.426892e-04	7.660000e-02	6.000000e-02
1.600000e+03	2.412933e-04	2.426892e-04	7.660000e-02	6.000000e-02
1.920000e+03	2.403615e-04	2.426892e-04	7.660000e-02	6.000000e-02
2.240000e+03	2.394182e-04	2.426892e-04	7.660000e-02	6.000000e-02
2.560000e+03	2.384988e-04	2.426892e-04	7.660000e-02	6.000000e-02
2.880000e+03	2.369378e-04	2.426892e-04	7.660000e-02	6.000000e-02
3.200000e+03	2.357274e-04	2.426892e-04	7.660000e-02	6.000000e-02
3.520000e+03	2.344932e-04	2.426892e-04	7.660000e-02	6.000000e-02
3.840000e+03	2.331593e-04	2.426892e-04	7.660000e-02	6.000000e-02
4.160000e+03	2.316740e-04	2.426892e-04	7.660000e-02	6.000000e-02
4.480000e+03	2.308195e-04	2.426892e-04	7.660000e-02	6.000000e-02
4.800000e+03	2.295751e-04	2.426892e-04	7.660000e-02	6.000000e-02
5.120000e+03	2.284351e-04	2.426892e-04	7.660000e-02	6.000000e-02
5.440000e+03	2.270956e-04	2.426892e-04	7.660000e-02	6.000000e-02
5.760000e+03	2.257718e-04	2.426892e-04	7.660000e-02	6.000000e-02
6.080000e+03	2.244539e-04	2.426892e-04	7.660000e-02	6.000000e-02
6.400000e+03	2.229595e-04	2.426892e-04	7.660000e-02	6.000000e-02
6.720000e+03	2.215465e-04	2.426892e-04	7.660000e-02	6.000000e-02
7.040000e+03	2.197782e-04	2.426892e-04	7.660000e-02	6.000000e-02
7.360000e+03	2.181783e-04	2.426892e-04	7.660000e-02	6.000000e-02
7.680000e+03	2.166729e-04	2.426892e-04	7.660000e-02	6.000000e-02
8.000000e+03	2.150227e-04	2.426892e-04	7.660000e-02	6.000000e-02
8.320000e+03	2.130565e-04	2.426892e-04	7.660000e-02	6.000000e-02
8.640000e+03	2.113891e-04	2.426892e-04	7.660000e-02	6.000000e-02
8.960000e+03	2.096210e-04	2.426892e-04	7.660000e-02	6.000000e-02
9.280000e+03	2.078509e-04	2.426892e-04	7.660000e-02	6.000000e-02
9.600000e+03	2.057329e-04	2.426892e-04	7.660000e-02	6.000000e-02
9.920000e+03	2.036443e-04	2.426892e-04	7.660000e-02	6.000000e-02
1.024000e+04	2.015168e-04	2.426892e-04	7.660000e-02	6.000000e-02
1.056000e+04	1.994939e-04	2.426892e-04	7.660000e-02	6.000000e-02
1.088000e+04	1.974935e-04	2.426892e-04	7.660000e-02	6.000000e-02
1.120000e+04	1.952524e-04	2.426892e-04	7.660000e-02	6.000000e-02
1.152000e+04	1.931206e-04	2.426892e-04	7.660000e-02	6.000000e-02
1.184000e+04	1.906971e-04	2.426892e-04	7.660000e-02	6.000000e-02
1.216000e+04	1.881043e-04	2.426892e-04	7.660000e-02	6.000000e-02
1.248000e+04	1.858672e-04	2.426892e-04	7.660000e-02	6.000000e-02
1.280000e+04	1.833037e-04	2.426892e-04	7.660000e-02	6.000000e-02
1.312000e+04	1.804205e-04	2.426892e-04	7.660000e-02	6.000000e-02
1.344000e+04	1.778802e-04	2.426892e-04	7.660000e-02	6.000000e-02
1.376000e+04	1.749887e-04	2.426892e-04	7.660000e-02	6.000000e-02
1.408000e+04	1.724254e-04	2.426892e-04	7.660000e-02	6.000000e-02
1.440000e+04	1.694852e-04	2.426892e-04	7.660000e-02	6.000000e-02
1.472000e+04	1.665822e-04	2.426892e-04	7.660000e-02	6.000000e-02
1.504000e+04	1.636233e-04	2.426892e-04	7.660000e-02	6.000000e-02
1.536000e+04	1.605884e-04	2.426892e-04	7.660000e-02	6.000000e-02
1.568000e+04	1.575664e-04	2.426892e-04	7.660000e-02	6.000000e-02
1.600000e+04	1.544471e-04	2.426892e-04	7.660000e-02	6.000000e-02
1.632000e+04	1.511196e-04	2.426892e-04	7.660000e-02	6.000000e-02
1.664000e+04	1.480294e-04	2.426892e-04	7.660000e-02	6.000000e-02
1.696000e+04	1.448723e-04	2.426892e-04	7.660000e-02	6.000000e-02
1.728000e+04	1.418443e-04	2.426892e-04	7.660000e-02	6.000000e-02
1.760000e+04	1.384044e-04	2.426892e-04	7.660000e-02	6.000000e-02
1.792000e+04	1.350185e-04	2.426892e-04	7.660000e-02	6.000000e-02
1.824000e+04	1.316286e-04	2.426892e-04	7.660000e-02	6.000000e-02
1.856000e+04	1.284273e-04	2.426892e-04	7.660000e-02	6.000000e-02
1.888000e+04	1.252635e-04	2.426892e-04	7.660000e-02	6.000000e-02
1.920000e+04	1.218635e-04	2.426892e-04	7.660000e-02	6.000000e-02
1.952000e+04	1.186195e-04	2.426892e-04	7.660000e-02	6.000000e-02
1.984000e+04	1.151703e-04	2.426892e-04	7.660000e-02	6.000000e-02
2.016000e+04	1.120034e-04	2.426892e-04	7.660000e-02	6.000000e-02
2.048000e+04	1.085668e-04	2.426892e-04	7.660000e-02	6.000000e-02
2.080000e+04	1.049944e-04	2.426892e-04	7.660000e-02	6.000000e-02
2.112000e+04	1.018380e-04	2.426892e-04	7.660000e-02	6.000000e-02
2.144000e+04	9.903659e-05	2.426892e-04	7.660000e-02	6.000000e-02
2.176000e+04	9.599015e-05	2.426892e-04	7.660000e-02	6.000000e-02
2.208000e+04	9.282740e-05	2.426892e-04	7.660000e-02	6.000000e-02
2.240000e+04	8.950756e-05	2.426892e-04	7.660000e-02	6.000000e-02
2.272000e+04	8.644218e-05	2.426892e-04	7.660000e-02	6.000000e-02
2.304000e+04	8.341921e-05	2.426892e-04	7.660000e-02	6.000000e-02
2.336000e+04	8.063914e-05	2.426892e-04	7.660000e-02	6.000000e-02
2.368000e+04	7.787548e-05	2.426892e-04	7.660000e-02	6.000000e-02
2.400000e+04	7.509516e-05	2.426892e-04	7.660000e-02	6.000000e-02
2.432000e+04	7.224897e-05	2.426892e-04	7.660000e-02	6.000000e-02
2.464000e+04	6.989756e-05	2.426892e-04	7.660000e-02	6.000000e-02
2.496000e+04	6.691077e-05	2.426892e-04	7.660000e-02	6.000000e-02
2.528000e+04	6.431061e-05	2.426892e-04	7.660000e-02	6.000000e-02
2.560000e+04	6.169773e-05	2.426892e-04	7.660000e-02	6.000000e-02
2.592000e+04	5.923301e-05	2.426892e-04	7.660000e-02	6.000000e-02
2.624000e+04	5.708576e-05	2.426892e-04	7.660000e-02	6.000000e-02
2.656000e+04	5.516626e-05	2.426892e-04	7.660000e-02	6.000000e-02
2.688000e+04	5.263225e-05	2.426892e-04	7.660000e-02	6.000000e-02
2.720000e+04	5.023859e-05	2.426892e-04	7.660000e-02	6.000000e-02
2.752000e+04	4.824166e-05	2.426892e-04	7.660000e-02	6.000000e-02
2.784000e+04	4.616593e-05	2.426892e-04	7.660000e-02	6.000000e-02
2.816000e+04	4.441378e-05	2.426892e-04	7.660000e-02	6.000000e-02
2.848000e+04	4.284867e-05	2.426892e-04	7.660000e-02	6.000000e-02
2.880000e+04	4.075641e-05	2.426892e-04	7.660000e-02	6.000000e-02
2.912000e+04	3.880530e-05	2.426892e-04	7.660000e-02	6.000000e-02
2.944000e+04	3.730318e-05	2.426892e-04	7.660000e-02	6.000000e-02
2.976000e+04	3.556673e-05	2.426892e-04	7.660000e-02	6.000000e-02
3.008000e+04	3.394021e-05	2.426892e-04	7.660000e-02	6.000000e-02
3.040000e+04	3.249754e-05	2.426892e-04	7.660000e-02	6.000000e-02
3.072000e+04	3.122135e-05	2.426892e-04	7.660000e-02	6.000000e-02
3.104000e+04	2.967261e-05	2.426892e-04	7.660000e-02	6.000000e-02
3.136000e+04	2.846245e-05	2.426892e-04	7.660000e-02	6.000000e-02
3.168000e+04	2.712197e-05	2.426892e-04	7.660000e-02	6.000000e-02
3.200000e+04	2.565580e-05	2.426892e-04	7.660000e-02	6.000000e-02
3.232000e+04	2.459718e-05	2.426892e-04	7.660000e-02	6.000000e-02
3.264000e+04	2.326781e-05	2.426892e-04	7.660000e-02	6.000000e-02
3.296000e+04	2.225157e-05	2.426892e-04	7.660000e-02	6.000000e-02
3.328000e+04	2.110933e-05	2.426892e-04	7.660000e-02	6.000000e-02
3.360000e+04	2.008701e-05	2.426892e-04	7.660000e-02	6.000000e-02
3.392000e+04	1.914307e-05	2.426892e-04	7.660000e-02	6.000000e-02
3.424000e+04	1.829406e-05	2.426892e-04	7.660000e-02	6.000000e-02
3.456000e+04	1.747354e-05	2.426892e-04	7.660000e-02	6.000000e-02
3.488000e+04	1.661379e-05	2.426892e-04	7.660000e-02	6.000000e-02
3.520000e+04	1.573883e-05	2.426892e-04	7.660000e-02	6.000000e-02
3.552000e+04	1.506545e-05	2.426892e-04	7.660000e-02	6.000000e-02
3.584000e+04	1.426041e-05	2.426892e-04	7.660000e-02	6.000000e-02
3.616000e+04	1.351545e-05	2.426892e-04	7.660000e-02	6.000000e-02
3.648000e+04	1.293136e-05	2.426892e-04	7.660000e-02	6.000000e-02
3.680000e+04	1.225923e-05	2.426892e-04	7.660000e-02	6.000000e-02
3.712000e+04	1.157256e-05	2.426892e-04	7.660000e-02	6.000000e-02
3.744000e+04	1.090101e-05	2.426892e-04	7.660000e-02	6.000000e-02
3.776000e+04	1.049220e-05	2.426892e-04	7.660000e-02	6.000000e-02
3.808000e+04	9.886174e-06	2.426892e-04	7.660000e-02	6.000000e-02
3.840000e+04	9.247774e-06	2.426892e-04	7.660000e-02	6.000000e-02
3.872000e+04	8.918840e-06	2.426892e-04	7.660000e-02	6.000000e-02
3.904000e+04	8.489018e-06	2.426892e-04	7.660000e-02	6.000000e-02
3.936000e+04	7.944007e-06	2.426892e-04	7.660000e-02	6.000000e-02
3.968000e+04	7.611010e-06	2.426892e-04	7.660000e-02	6.000000e-02
4.000000e+04	7.093423e-06	2.426892e-04	7.660000e-02	6.000000e-02
4.032000e+04	6.570004e-06	2.426892e-04	7.660000e-02	6.000000e-02
4.064000e+04	6.476522e-06	2.426892e-04	7.660000e-02	6.000000e-02
4.096000e+04	6.037090e-06	2.426892e-04	7.660000e-02	6.000000e-02
4.128000e+04	5.767139e-06	2.426892e-04	7.660000e-02	6.000000e-02
4.160000e+04	5.421991e-06	2.426892e-04	7.660000e-02	6.000000e-02
4.192000e+04	5.218559e-06	2.426892e-04	7.660000e-02	6.000000e-02
4.224000e+04	4.915116e-06	2.426892e-04	7.660000e-02	6.000000e-02
4.256000e+04	4.734543e-06	2.426892e-04	7.660000e-02	6.000000e-02
4.288000e+04	4.382550e-06	2.426892e-04	7.660000e-02	6.000000e-02
4.320000e+04	4.072042e-06	2.426892e-04	7.660000e-02	6.000000e-02
4.352000e+04	3.821337e-06	2.426892e-04	7.660000e-02	6.000000e-02
4.384000e+04	3.622558e-06	2.426892e-04	7.660000e-02	6.000000e-02
4.416000e+04	3.481505e-06	2.426892e-04	7.660000e-02	6.000000e-02
4.448000e+04	3.340917e-06	2.426892e-04	7.660000e-02	6.000000e-02
4.480000e+04	3.212243e-06	2.426892e-04	7.660000e-02	6.000000e-02
4.512000e+04	2.896056e-06	2.426892e-04	7.660000e-02	6.000000e-02
4.544000e+04	2.899457e-06	2.426892e-04	7.660000e-02	6.000000e-02
4.576000e+04	2.699369e-06	2.426892e-04	7.660000e-02	6.000000e-02
4.608000e+04	2.419533e-06	2.426892e-04	7.660000e-02	6.000000e-02
4.640000e+04	2.637383e-06	2.426892e-04	7.660000e-02	6.000000e-02
4.672000e+04	2.434210e-06	2.426892e-04	7.660000e-02	6.000000e-02
4.704000e+04	2.270975e-06	2.426892e-04	7.660000e-02	6.000000e-02
4.736000e+04	2.139755e-06	2.426892e-04	7.660000e-02	6.000000e-02
4.768000e+04	2.208344e-06	2.426892e-04	7.660000e-02	6.000000e-02
4.800000e+04	2.000785e-06	2.426892e-04	7.660000e-02	6.000000e-02
4.832000e+04	2.066581e-06	2.426892e-04	7.660000e-02	6.000000e-02
4.864000e+04	1.922164e-06	2.426892e-04	7.660000e-02	6.000000e-02
4.896000e+04	1.912193e-06	2.426892e-04	7.660000e-02	6.000000e-02
4.928000e+04	1.800519e-06	2.426892e-04	7.660000e-02	6.000000e-02
4.960000e+04	1.654821e-06	2.426892e-04	7.660000e-02	6.000000e-02
4.992000e+04	1.748017e-06	2.426892e-04	7.660000e-02	6.000000e-02
5.024000e+04	1.704561e-06	2.426892e-04	7.660000e-02	6.000000e-02
5.056000e+04	1.678170e-06	2.426892e-04	7.660000e-02	6.000000e-02
5.088000e+04	1.754246e-06	2.426892e-04	7.660000e-02	6.000000e-02
5.120000e+04	1.567052e-06	2.426892e-04	7.660000e-02	6.000000e-02
5.152000e+04	1.458157e-06	2.426892e-04	7.660000e-02	6.000000e-02
5.184000e+04	1.444494e-06	2.426892e-04	7.660000e-02	6.000000e-02
5.216000e+04	1.167654e-06	2.426892e-04	7.660000e-02	6.000000e-02
5.248000e+04	9.972486e-07	2.426892e-04	7.660000e-02	6.000000e-02
5.280000e+04	1.397338e-06	2.426892e-04	7.660000e-02	6.000000e-02
5.312000e+04	1.336531e-06	2.426892e-04	7.660000e-02	6.000000e-02
5.344000e+04	1.226207e-06	2.426892e-04	7.660000e-02	6.000000e-02
5.376000e+04	1.262416e-06	2.426892e-04	7.660000e-02	6.000000e-02
5.408000e+04	1.753353e-07	2.426892e-04	7.660000e-02	6.000000e-02
5.440000e+04	2.090761e-07	2.426892e-04	7.660000e-02	6.000000e-02
5.472000e+04	1.224328e-07	2.426892e-04	7.660000e-02	6.000000e-02
5.504000e+04	1.346430e-07	2.426892e-04	7.660000e-02	6.000000e-02
5.536000e+04	2.134365e-07	2.426892e-04	7.660000e-02	6.000000e-02
5.568000e+04	2.190298e-07	2.426892e-04	7.660000e-02	6.000000e-02
5.600000e+04	1.182068e-07	2.426892e-04	7.660000e-02	6.000000e-02
0.000000e+00	2.460790e-04	2.460790e-04	7.660000e-02	6.000000e-02
3.200000e+02	2.456303e-04	2.460790e-04	7.660000e-02	6.000000e-02
6.400000e+02	2.454543e-04	2.460790e-04	7.660000e-02	6.000000e-02
9.600000e+02	2.449993e-04	2.460790e-04	7.660000e-02	6.000000e-02
1.280000e+03	2.444367e-04	2.460790e-04	7.660000e-02	6.000000e-02
1.600000e+03	2.440276e-04	2.460790e-04	7.660000e-02	6.000000e-02
1.920000e+03	2.433751e-04	2.460790e-04	7.660000e-02	6.000000e-02
2.240000e+03	2.426375e-04	2.460790e-04	7.660000e-02	6.000000e-02
2.560000e+03	2.418382e-04	2.460790e-04	7.660000e-02	6.000000e-02
2.880000e+03	2.408541e-04	2.460790e-04	7.660000e-02	6.000000e-02
3.200000e+03	2.390943e-04	2.460790e-04	7.660000e-02	6.000000e-02
3.520000e+03	2.380584e-04	2.460790e-04	7.660000e-02	6.000000e-02
3.840000e+03	2.369986e-04	2.460790e-04	7.660000e-02	6.000000e-02
4.160000e+03	2.360069e-04	2.460790e-04	7.660000e-02	6.000000e-02
4.480000e+03	2.348224e-04	2.460790e-04	7.660000e-02	6.000000e-02
4.800000e+03	2.337916e-04	2.460790e-04	7.660000e-02	6.000000e-02
5.120000e+03	2.326081e-04	2.460790e-04	7.660000e-02	6.000000e-02
5.440000e+03	2.316167e-04	2.460790e-04	7.660000e-02	6.000000e-02
5.760000e+03	2.304036e-04	2.460790e-04	7.660000e-02	6.000000e-02
6.080000e+03	2.291762e-04	2.460790e-04	7.660000e-02	6.000000e-02
6.400000e+03	2.277827e-04	2.460790e-04	7.660000e-02	6.000000e-02
6.720000e+03	2.264225e-04	2.460790e-04	7.660000e-02	6.000000e-02
7.040000e+03	2.250944e-04	2.460790e-04	7.660000e-02	6.000000e-02
7.360000e+03	2.236400e-04	2.460790e-04	7.660000e-02	6.000000e-02
7.680000e+03	2.221760e-04	2.460790e-04	7.660000e-02	6.000000e-02
8.000000e+03	2.204711e-04	2.460790e-04	7.660000e-02	6.000000e-02
8.320000e+03	2.189104e-04	2.460790e-04	7.660000e-02	6.000000e-02
8.640000e+03	2.174118e-04	2.460790e-04	7.660000e-02	6.000000e-02
8.960000e+03	2.157096e-04	2.460790e-04	7.660000e-02	6.000000e-02
9.280000e+03	2.138570e-04	2.460790e-04	7.660000e-02	6.000000e-02
9.600000e+03	2.121951e-04	2.460790e-04	7.660000e-02	6.000000e-02
9.920000e+03	2.102335e-04	2.460790e-04	7.660000e-02	6.000000e-02
1.024000e+04	2.083482e-04	2.460790e-04	7.660000e-02	6.000000e-02
1.056000e+04	2.064049e-04	2.460790e-04	7.660000e-02	6.000000e-02
1.088000e+04	2.042015e-04	2.460790e-04	7.660000e-02	6.000000e-02
1.120000e+04	2.021504e-04	2.460790e-04	7.660000e-02	6.000000e-02
1.152000e+04	2.000269e-04	2.460790e-04	7.660000e-02	6.000000e-02
1.184000e+04	1.976757e-04	2.460790e-04	7.660000e-02	6.000000e-02
1.216000e+04	1.952798e-04	2.460790e-04	7.660000e-02	6.000000e-02
1.248000e+04	1.929295e-04	2.460790e-04	7.660000e-02	6.000000e-02
1.280000e+04	1.904500e-04	2.460790e-04	7.660000e-02	6.000000e-02
1.312000e+04	1.879726e-04	2.460790e-04	7.660000e-02	6.000000e-02
1.344000e+04	1.855836e-04	2.460790e-04	7.660000e-02	6.000000e-02
1.376000e+04	1.829238e-04	2.460790e-04	7.660000e-02	6.000000e-02
1.408000e+04	1.806144e-04	2.460790e-04	7.660000e-02	6.000000e-02
1.440000e+04	1.776763e-04	2.460790e-04	7.660000e-02	6.000000e-02
1.472000e+04	1.750640e-04	2.460790e-04	7.660000e-02	6.000000e-02
1.504000e+04	1.721905e-04	2.460790e-04	7.660000e-02	6.000000e-02
1.536000e+04	1.692706e-04	2.460790e-04	7.660000e-02	6.000000e-02
1.568000e+04	1.663594e-04	2.460790e-04	7.660000e-02	6.000000e-02
1.600000e+04	1.633442e-04	2.460790e-04	7.660000e-02	6.000000e-02
1.632000e+04	1.602905e-04	2.460790e-04	7.660000e-02	6.000000e-02
1.664000e+04	1.571618e-04	2.460790e-04	7.660000e-02	6.000000e-02
1.696000e+04	1.541244e-04	2.460790e-04	7.660000e-02	6.000000e-02
1.728000e+04	1.509041e-04	2.460790e-04	7.660000e-02	6.000000e-02
1.760000e+04	1.478272e-04	2.460790e-04	7.660000e-02	6.000000e-02
1.792000e+04	1.444867e-04	2.460790e-04	7.660000e-02	6.000000e-02
1.824000e+04	1.412600e-04	2.460790e-04	7.660000e-02	6.000000e-02
1.856000e+04	1.380589e-04	2.460790e-04	7.660000e-02	6.000000e-02
1.888000e+04	1.349163e-04	2.460790e-04	7.660000e-02	6.000000e-02
1.920000e+04	1.316457e-04	2.460790e-04	7.660000e-02	6.000000e-02
1.952000e+04	1.283755e-04	2.460790e-04	7.660000e-02	6.000000e-02
1.984000e+04	1.251537e-04	2.460790e-04	7.660000e-02	6.000000e-02
2.016000e+04	1.217993e-04	2.460790e-04	7.660000e-02	6.000000e-02
2.048000e+04	1.186300e-04	2.460790e-04	7.660000e-02	6.000000e-02
2.080000e+04	1.153208e-04	2.460790e-04	7.660000e-02	6.000000e-02
2.112000e+04	1.122111e-04	2.460790e-04	7.660000e-02	6.000000e-02
2.144000e+04	1.090343e-04	2.460790e-04	7.660000e-02	6.000000e-02
2.176000e+04	1.056393e-04	2.460790e-04	7.660000e-02	6.000000e-02
2.208000e+04	1.025817e-04	2.460790e-04	7.660000e-02	6.000000e-02
2.240000e+04	9.952781e-05	2.460790e-04	7.660000e-02	6.000000e-02
2.272000e+04	9.655117e-05	2.460790e-04	7.660000e-02	6.000000e-02
2.304000e+04	9.350485e-05	2.460790e-04	7.660000e-02	6.000000e-02
2.336000e+04	9.060012e-05	2.460790e-04	7.660000e-02	6.000000e-02
2.368000e+04	8.767901e-05	2.460790e-04	7.660000e-02	6.000000e-02
2.400000e+04	8.483442e-05	2.460790e-04	7.660000e-02	6.000000e-02
2.432000e+04	8.189814e-05	2.460790e-04	7.660000e-02	6.000000e-02
2.464000e+04	7.900902e-05	2.460790e-04	7.660000e-02	6.000000e-02
2.496000e+04	7.599648e-05	2.460790e-04	7.660000e-02	6.000000e-02
2.528000e+04	7.328504e-05	2.460790e-04	7.660000e-02	6.000000e-02
2.560000e+04	7.031031e-05	2.460790e-04	7.660000e-02	6.000000e-02
2.592000e+04	6.748938e-05	2.460790e-04	7.660000e-02	6.000000e-02
2.624000e+04	6.482532e-05	2.460790e-04	7.660000e-02	6.000000e-02
2.656000e+04	6.254109e-05	2.460790e-04	7.660000e-02	6.000000e-02
2.688000e+04	6.040836e-05	2.460790e-04	7.660000e-02	6.000000e-02
2.720000e+04	5.800324e-05	2.460790e-04	7.660000e-02	6.000000e-02
2.752000e+04	5.559599e-05	2.460790e-04	7.660000e-02	6.000000e-02
2.784000e+04	5.334606e-05	2.460790e-04	7.660000e-02	6.000000e-02
2.816000e+04	5.120358e-05	2.460790e-04	7.660000e-02	6.000000e-02
2.848000e+04	4.911333e-05	2.460790e-04	7.660000e-02	6.000000e-02
2.880000e+04	4.707555e-05	2.460790e-04	7.660000e-02	6.000000e-02
2.912000e+04	4.519510e-05	2.460790e-04	7.660000e-02	6.000000e-02
2.944000e+04	4.326871e-05	2.460790e-04	7.660000e-02	6.000000e-02
2.976000e+04	4.160509e-05	2.460790e-04	7.660000e-02	6.000000e-02
3.008000e+04	3.999933e-05	2.460790e-04	7.660000e-02	6.000000e-02
3.040000e+04	3.829610e-05	2.460790e-04	7.660000e-02	6.000000e-02
3.072000e+04	3.670516e-05	2.460790e-04	7.660000e-02	6.000000e-02
3.104000e+04	3.531747e-05	2.460790e-04	7.660000e-02	6.000000e-02
3.136000e+04	3.369777e-05	2.460790e-04	7.660000e-02	6.000000e-02
3.168000e+04	3.233214e-05	2.460790e-04	7.660000e-02	6.000000e-02
3.200000e+04	3.116883e-05	2.460790e-04	7.660000e-02	6.000000e-02
3.232000e+04	2.984027e-05	2.460790e-04	7.660000e-02	6.000000e-02
3.264000e+04	2.861589e-05	2.460790e-04	7.660000e-02	6.000000e-02
3.296000e+04	2.725918e-05	2.460790e-04	7.660000e-02	6.000000e-02
3.328000e+04	2.609166e-05	2.460790e-04	7.660000e-02	6.000000e-02
3.360000e+04	2.504240e-05	2.460790e-04	7.660000e-02	6.000000e-02
3.392000e+04	2.386369e-05	2.460790e-04	7.660000e-02	6.000000e-02
3.424000e+04	2.283568e-05	2.460790e-04	7.660000e-02	6.000000e-02
3.456000e+04	2.176912e-05	2.460790e-04	7.660000e-02	6.000000e-02
3.488000e+04	2.084807e-05	2.460790e-04	7.660000e-02	6.000000e-02
3.520000e+04	1.987566e-05	2.460790e-04	7.660000e-02	6.000000e-02
3.552000e+04	1.898053e-05	2.460790e-04	7.660000e-02	6.000000e-02
3.584000e+04	1.807159e-05	2.460790e-04	7.660000e-02	6.000000e-02
3.616000e+04	1.730098e-05	2.460790e-04	7.660000e-02	6.000000e-02
3.648000e+04	1.656944e-05	2.460790e-04	7.660000e-02	6.000000e-02
3.680000e+04	1.585586e-05	2.460790e-04	7.660000e-02	6.000000e-02
3.712000e+04	1.508819e-05	2.460790e-04	7.660000e-02	6.000000e-02
3.744000e+04	1.448637e-05	2.460790e-04	7.660000e-02	6.000000e-02
3.776000e+04	1.388720e-05	2.460790e-04	7.660000e-02	6.000000e-02
3.808000e+04	1.318370e-05	2.460790e-04	7.660000e-02	6.000000e-02
3.840000e+04	1.263808e-05	2.460790e-04	7.660000e-02	6.000000e-02
3.872000e+04	1.199270e-05	2.460790e-04	7.660000e-02	6.000000e-02
3.904000e+04	1.148824e-05	2.460790e-04	7.660000e-02	6.000000e-02
3.936000e+04	1.086637e-05	2.460790e-04	7.660000e-02	6.000000e-02
3.968000e+04	1.042728e-05	2.460790e-04	7.660000e-02	6.000000e-02
4.000000e+04	9.916441e-06	2.460790e-04	7.660000e-02	6.000000e-02
4.032000e+04	9.553437e-06	2.460790e-04	7.660000e-02	6.000000e-02
4.064000e+04	9.070885e-06	2.460790e-04	7.660000e-02	6.000000e-02
4.096000e+04	8.546480e-06	2.460790e-04	7.660000e-02	6.000000e-02
4.128000e+04	8.107703e-06	2.460790e-04	7.660000e-02	6.000000e-02
4.160000e+04	7.683484e-06	2.460790e-04	7.660000e-02	6.000000e-02
4.192000e+04	7.221287e-06	2.460790e-04	7.660000e-02	6.000000e-02
4.224000e+04	6.888239e-06	2.460790e-04	7.660000e-02	6.000000e-02
4.256000e+04	6.589247e-06	2.460790e-04	7.660000e-02	6.000000e-02
4.288000e+04	6.122243e-06	2.460790e-04	7.660000e-02	6.000000e-02
4.320000e+04	5.859099e-06	2.460790e-04	7.660000e-02	6.000000e-02
4.352000e+04	5.514563e-06	2.460790e-04	7.660000e-02	6.000000e-02
4.384000e+04	5.249597e-06	2.460790e-04	7.660000e-02	6.000000e-02
4.416000e+04	4.987675e-06	2.460790e-04	7.660000e-02	6.000000e-02
4.448000e+04	4.705001e-06	2.460790e-04	7.660000e-02	6.000000e-02
4.480000e+04	4.584416e-06	2.460790e-04	7.660000e-02	6.000000e-02
4.512000e+04	4.412103e-06	2.460790e-04	7.660000e-02	6.000000e-02
4.544000e+04	4.187051e-06	2.460790e-04	7.660000e-02	6.000000e-02
4.576000e+04	4.046848e-06	2.460790e-04	7.660000e-02	6.000000e-02
4.608000e+04	3.892016e-06	2.460790e-04	7.660000e-02	6.000000e-02
4.640000e+04	3.677383e-06	2.460790e-04	7.660000e-02	6.000000e-02
4.672000e+04	3.488085e-06	2.460790e-04	7.660000e-02	6.000000e-02
4.704000e+04	3.273657e-06	2.460790e-04	7.660000e-02	6.000000e-02
4.736000e+04	3.067389e-06	2.460790e-04	7.660000e-02	6.000000e-02
4.768000e+04	2.768052e-06	2.460790e-04	7.660000e-02	6.000000e-02
4.800000e+04	2.547318e-06	2.460790e-04	7.660000e-02	6.000000e-02
4.832000e+04	2.381753e-06	2.460790e-04	7.660000e-02	6.000000e-02
4.864000e+04	2.261839e-06	2.460790e-04	7.660000e-02	6.000000e-02
4.896000e+04	2.059688e-06	2.460790e-04	7.660000e-02	6.000000e-02
4.928000e+04	1.919549e-06	2.460790e-04	7.660000e-02	6.000000e-02
4.960000e+04	1.771078e-06	2.460790e-04	7.660000e-02	6.000000e-02
4.992000e+04	1.507341e-06	2.460790e-04	7.660000e-02	6.000000e-02
5.024000e+04	1.327049e-06	2.460790e-04	7.660000e-02	6.000000e-02
5.056000e+04	1.254841e-06	2.460790e-04	7.660000e-02	6.000000e-02
5.088000e+04	1.247278e-06	2.460790e-04	7.660000e-02	6.000000e-02
5.120000e+04	1.123178e-06	2.460790e-04	7.660000e-02	6.000000e-02
5.152000e+04	1.051670e-06	2.460790e-04	7.660000e-02	6.000000e-02
5.184000e+04	1.038823e-06	2.460790e-04	7.660000e-02	6.000000e-02
5.216000e+04	1.043451e-06	2.460790e-04	7.660000e-02	6.000000e-02
5.248000e+04	9.596296e-07	2.460790e-04	7.660000e-02	6.000000e-02
5.280000e+04	9.840207e-07	2.460790e-04	7.660000e-02	6.000000e-02
5.312000e+04	9.083963e-07	2.460790e-04	7.660000e-02	6.000000e-02
5.344000e+04	1.003478e-06	2.460790e-04	7.660000e-02	6.000000e-02
5.376000e+04	8.147232e-07	2.460790e-04	7.660000e-02	6.000000e-02
5.408000e+04	5.639925e-07	2.460790e-04	7.660000e-02	6.000000e-02
5.440000e+04	4.850291e-07	2.460790e-04	7.660000e-02	6.000000e-02
5.472000e+04	3.910256e-07	2.460790e-04	7.660000e-02	6.000000e-02
5.504000e+04	2.645390e-07	2.460790e-04	7.660000e-02	6.000000e-02
5.536000e+04	2.926710e-07	2.460790e-04	7.660000e-02	6.000000e-02
5.568000e+04	2.379360e-07	2.460790e-04	7.660000e-02	6.000000e-02
5.600000e+04	2.762956e-07	2.460790e-04	7.660000e-02	6.000000e-02
5.632000e+04	2.282497e-07	2.460790e-04	7.660000e-02	6.000000e-02
5.664000e+04	1.143924e-07	2.460790e-04	7.660000e-02	6.000000e-02
5.696000e+04	1.251258e-07	2.460790e-04	7.660000e-02	6.000000e-02
5.728000e+04	1.261015e-07	2.460790e-04	7.660000e-02	6.000000e-02
0.000000e+00	1.216227e-04	1.216227e-04	7.660000e-02	6.000000e-02
1.280000e+03	1.196510e-04	1.216227e-04	7.660000e-02	6.000000e-02
2.560000e+03	1.168164e-04	1.216227e-04	7.660000e-02	6.000000e-02
3.840000e+03	1.137055e-04	1.216227e-04	7.660000e-02	6.000000e-02
5.120000e+03	1.109708e-04	1.216227e-04	7.660000e-02	6.000000e-02
6.400000e+03	1.086202e-04	1.216227e-04	7.660000e-02	6.000000e-02
7.680000e+03	1.064500e-04	1.216227e-04	7.660000e-02	6.000000e-02
8.960000e+03	1.040676e-04	1.216227e-04	7.660000e-02	6.000000e-02
1.024000e+04	1.018722e-04	1.216227e-04	7.660000e-02	6.000000e-02
1.152000e+04	9.960424e-05	1.216227e-04	7.660000e-02	6.000000e-02
1.280000e+04	9.737209e-05	1.216227e-04	7.660000e-02	6.000000e-02
1.408000e+04	9.482568e-05	1.216227e-04	7.660000e-02	6.000000e-02
1.536000e+04	9.255052e-05	1.216227e-04	7.660000e-02	6.000000e-02
1.664000e+04	9.009594e-05	1.216227e-04	7.660000e-02	6.000000e-02
1.792000e+04	8.786492e-05	1.216227e-04	7.660000e-02	6.000000e-02
1.920000e+04	8.559348e-05	1.216227e-04	7.660000e-02	6.000000e-02
2.048000e+04	8.335121e-05	1.216227e-04	7.660000e-02	6.000000e-02
2.176000e+04	8.122465e-05	1.216227e-04	7.660000e-02	6.000000e-02
2.304000e+04	7.890142e-05	1.216227e-04	7.660000e-02	6.000000e-02
2.432000e+04	7.663920e-05	1.216227e-04	7.660000e-02	6.000000e-02
2.560000e+04	7.435261e-05	1.216227e-04	7.660000e-02	6.000000e-02
2.688000e+04	7.196798e-05	1.216227e-04	7.660000e-02	6.000000e-02
2.816000e+04	6.981817e-05	1.216227e-04	7.660000e-02	6.000000e-02
2.944000e+04	6.769046e-05	1.216227e-04	7.660000e-02	6.000000e-02
3.072000e+04	6.574485e-05	1.216227e-04	7.660000e-02	6.000000e-02
3.200000e+04	6.370894e-05	1.216227e-04	7.660000e-02	6.000000e-02
3.328000e+04	6.184578e-05	1.216227e-04	7.660000e-02	6.000000e-02
3.456000e+04	6.003772e-05	1.216227e-04	7.660000e-02	6.000000e-02
3.584000e+04	5.837401e-05	1.216227e-04	7.660000e-02	6.000000e-02
3.712000e+04	5.658164e-05	1.216227e-04	7.660000e-02	6.000000e-02
3.840000e+04	5.488145e-05	1.216227e-04	7.660000e-02	6.000000e-02
3.968000e+04	5.323449e-05	1.216227e-04	7.660000e-02	6.000000e-02
4.096000e+04	5.163438e-05	1.216227e-04	7.660000e-02	6.000000e-02
4.224000e+04	4.989926e-05	1.216227e-04	7.660000e-02	6.000000e-02
4.352000e+04	4.802353e-05	1.216227e-04	7.660000e-02	6.000000e-02
4.480000e+04	4.645308e-05	1.216227e-04	7.660000e-02	6.000000e-02
4.608000e+04	4.477609e-05	1.216227e-04	7.660000e-02	6.000000e-02
4.736000e+04	4.306855e-05	1.216227e-04	7.660000e-02	6.000000e-02
4.864000e+04	4.140637e-05	1.216227e-04	7.660000e-02	6.000000e-02
4.992000e+04	3.969749e-05	1.216227e-04	7.660000e-02	6.000000e-02
5.120000e+04	3.792688e-05	1.216227e-04	7.660000e-02	6.000000e-02
5.248000e+04	3.598746e-05	1.216227e-04	7.660000e-02	6.000000e-02
5.376000e+04	3.399341e-05	1.216227e-04	7.660000e-02	6.000000e-02
5.504000e+04	3.189776e-05	1.216227e-04	7.660000e-02	6.000000e-02
5.632000e+04	2.955779e-05	1.216227e-04	7.660000e-02	6.000000e-02
5.760000e+04	2.714512e-05	1.216227e-04	7.660000e-02	6.000000e-02
5.888000e+04	2.447424e-05	1.216227e-04	7.660000e-02	6.000000e-02
6.016000e+04	2.209450e-05	1.216227e-04	7.660000e-02	6.000000e-02
6.144000e+04	1.949755e-05	1.216227e-04	7.660000e-02	6.000000e-02
6.272000e+04	1.709317e-05	1.216227e-04	7.660000e-02	6.000000e-02
6.400000e+04	1.499591e-05	1.216227e-04	7.660000e-02	6.000000e-02
6.528000e+04	1.292879e-05	1.216227e-04	7.660000e-02	6.000000e-02
6.656000e+04	1.124992e-05	1.216227e-04	7.660000e-02	6.000000e-02
6.784000e+04	9.570348e-06	1.216227e-04	7.660000e-02	6.000000e-02
6.912000e+04	8.402972e-06	1.216227e-04	7.660000e-02	6.000000e-02
7.040000e+04	6.983517e-06	1.216227e-04	7.660000e-02	6.000000e-02
7.168000e+04	6.331478e-06	1.216227e-04	7.660000e-02	6.000000e-02
7.296000e+04	5.156518e-06	1.216227e-04	7.660000e-02	6.000000e-02
7.424000e+04	4.437958e-06	1.216227e-04	7.660000e-02	6.000000e-02
7.552000e+04	4.191510e-06	1.216227e-04	7.660000e-02	6.000000e-02
7.680000e+04	3.858430e-06	1.216227e-04	7.660000e-02	6.000000e-02
7.808000e+04	3.409400e-06	1.216227e-04	7.660000e-02	6.000000e-02
7.936000e+04	3.087976e-06	1.216227e-04	7.660000e-02	6.000000e-02
8.064000e+04	2.735436e-06	1.216227e-04	7.660000e-02	6.000000e-02
8.192000e+04	2.704799e-06	1.216227e-04	7.660000e-02	6.000000e-02
8.320000e+04	2.554974e-06	1.216227e-04	7.660000e-02	6.000000e-02
8.448000e+04	2.508952e-06	1.216227e-04	7.660000e-02	6.000000e-02
8.576000e+04	2.304662e-06	1.216227e-04	7.660000e-02	6.000000e-02
8.704000e+04	2.144681e-06	1.216227e-04	7.660000e-02	6.000000e-02
8.832000e+04	1.927659e-06	1.216227e-04	7.660000e-02	6.000000e-02
8.960000e+04	1.769998e-06	1.216227e-04	7.660000e-02	6.000000e-02
9.088000e+04	1.646528e-06	1.216227e-04	7.660000e-02	6.000000e-02
9.216000e+04	1.545703e-06	1.216227e-04	7.660000e-02	6.000000e-02
9.344000e+04	1.451458e-06	1.216227e-04	7.660000e-02	6.000000e-02
9.472000e+04	1.273236e-06	1.216227e-04	7.660000e-02	6.000000e-02
9.600000e+04	1.236127e-06	1.216227e-04	7.660000e-02	6.000000e-02
9.728000e+04	1.319008e-06	1.216227e-04	7.660000e-02	6.000000e-02
9.856000e+04	1.641431e-06	1.216227e-04	7.660000e-02	6.000000e-02
9.984000e+04	1.806022e-06	1.216227e-04	7.660000e-02	6.000000e-02
1.011200e+05	1.652778e-06	1.216227e-04	7.660000e-02	6.000000e-02
1.024000e+05	1.589102e-06	1.216227e-04	7.660000e-02	6.000000e-02
1.036800e+05	1.706814e-06	1.216227e-04	7.660000e-02	6.000000e-02
1.049600e+05	1.822177e-06	1.216227e-04	7.660000e-02	6.000000e-02
1.062400e+05	1.958373e-06	1.216227e-04	7.660000e-02	6.000000e-02
1.075200e+05	2.304282e-06	1.216227e-04	7.660000e-02	6.000000e-02
1.088000e+05	2.511641e-06	1.216227e-04	7.660000e-02	6.000000e-02
1.100800e+05	2.175692e-06	1.216227e-04	7.660000e-02	6.000000e-02
1.113600e+05	1.747821e-06	1.216227e-04	7.660000e-02	6.000000e-02
1.126400e+05	1.410204e-06	1.216227e-04	7.660000e-02	6.000000e-02
1.139200e+05	1.313618e-06	1.216227e-04	7.660000e-02	6.000000e-02
1.152000e+05	1.239584e-06	1.216227e-04	7.660000e-02	6.000000e-02
1.164800e+05	1.083418e-06	1.216227e-04	7.660000e-02	6.000000e-02
1.177600e+05	7.913043e-07	1.216227e-04	7.660000e-02	6.000000e-02
1.190400e+05	6.848166e-07	1.216227e-04	7.660000e-02	6.000000e-02
1.203200e+05	7.651292e-07	1.216227e-04	7.660000e-02	6.000000e-02
1.216000e+05	8.111445e-07	1.216227e-04	7.660000e-02	6.000000e-02
1.228800e+05	8.538535e-07	1.216227e-04	7.660000e-02	6.000000e-02
1.241600e+05	9.751050e-07	1.216227e-04	7.660000e-02	6.000000e-02
1.254400e+05	1.127825e-06	1.216227e-04	7.660000e-02	6.000000e-02
1.267200e+05	1.074279e-06	1.216227e-04	7.660000e-02	6.000000e-02
1.280000e+05	1.102417e-06	1.216227e-04	7.660000e-02	6.000000e-02
1.292800e+05	9.193836e-07	1.216227e-04	7.660000e-02	6.000000e-02
1.305600e+05	8.891323e-07	1.216227e-04	7.660000e-02	6.000000e-02
1.318400e+05	7.873519e-07	1.216227e-04	7.660000e-02	6.000000e-02
1.331200e+05	7.275497e-07	1.216227e-04	7.660000e-02	6.000000e-02
1.344000e+05	6.786471e-07	1.216227e-04	7.660000e-02	6.000000e-02
1.356800e+05	5.294668e-07	1.216227e-04	7.660000e-02	6.000000e-02
1.369600e+05	6.219951e-07	1.216227e-04	7.660000e-02	6.000000e-02
1.382400e+05	5.478521e-07	1.216227e-04	7.660000e-02	6.000000e-02
1.395200e+05	4.913430e-07	1.216227e-04	7.660000e-02	6.000000e-02
1.408000e+05	4.206771e-07	1.216227e-04	7.660000e-02	6.000000e-02
1.420800e+05	4.826029e-07	1.216227e-04	7.660000e-02	6.000000e-02
1.433600e+05	5.118418e-07	1.216227e-04	7.660000e-02	6.000000e-02
1.446400e+05	6.101904e-07	1.216227e-04	7.660000e-02	6.000000e-02
1.459200e+05	3.480424e-07	1.216227e-04	7.660000e-02	6.000000e-02
1.472000e+05	1.600922e-07	1.216227e-04	7.660000e-02	6.000000e-02
0.000000e+00	3.735139e-04	3.735139e-04	7.660000e-02	6.000000e-02
3.200000e+02	3.735833e-04	3.735139e-04	7.660000e-02	6.000000e-02
6.400000e+02	3.730935e-04	3.735139e-04	7.660000e-02	6.000000e-02
9.600000e+02	3.719698e-04	3.735139e-04	7.660000e-02	6.000000e-02
1.280000e+03	3.708566e-04	3.735139e-04	7.660000e-02	6.000000e-02
1.600000e+03	3.700719e-04	3.735139e-04	7.660000e-02	6.000000e-02
1.920000e+03	3.685346e-04	3.735139e-04	7.660000e-02	6.000000e-02
2.240000e+03	3.669073e-04	3.735139e-04	7.660000e-02	6.000000e-02
2.560000e+03	3.653448e-04	3.735139e-04	7.660000e-02	6.000000e-02
2.880000e+03	3.639353e-04	3.735139e-04	7.660000e-02	6.000000e-02
3.200000e+03	3.619926e-04	3.735139e-04	7.660000e-02	6.000000e-02
3.520000e+03	3.604379e-04	3.735139e-04	7.660000e-02	6.000000e-02
3.840000e+03	3.586164e-04	3.735139e-04	7.660000e-02	6.000000e-02
4.160000e+03	3.569454e-04	3.735139e-04	7.660000e-02	6.000000e-02
4.480000e+03	3.549123e-04	3.735139e-04	7.660000e-02	6.000000e-02
4.800000e+03	3.525224e-04	3.735139e-04	7.660000e-02	6.000000e-02
5.120000e+03	3.500857e-04	3.735139e-04	7.660000e-02	6.000000e-02
5.440000e+03	3.480548e-04	3.735139e-04	7.660000e-02	6.000000e-02
5.760000e+03	3.456851e-04	3.735139e-04	7.660000e-02	6.000000e-02
6.080000e+03	3.428238e-04	3.735139e-04	7.660000e-02	6.000000e-02
6.400000e+03	3.398708e-04	3.735139e-04	7.660000e-02	6.000000e-02
6.720000e+03	3.368193e-04	3.735139e-04	7.660000e-02	6.000000e-02
7.040000e+03	3.336599e-04	3.735139e-04	7.660000e-02	6.000000e-02
7.360000e+03	3.299015e-04	3.735139e-04	7.660000e-02	6.000000e-02
7.680000e+03	3.264443e-04	3.735139e-04	7.660000e-02	6.000000e-02
8.000000e+03	3.224648e-04	3.735139e-04	7.660000e-02	6.000000e-02
8.320000e+03	3.182681e-04	3.735139e-04	7.660000e-02	6.000000e-02
8.640000e+03	3.138870e-04	3.735139e-04	7.660000e-02	6.000000e-02
8.960000e+03	3.090528e-04	3.735139e-04	7.660000e-02	6.000000e-02
9.280000e+03	3.041782e-04	3.735139e-04	7.660000e-02	6.000000e-02
9.600000e+03	2.990204e-04	3.735139e-04	7.660000e-02	6.000000e-02
9.920000e+03	2.935459e-04	3.735139e-04	7.660000e-02	6.000000e-02
1.024000e+04	2.877517e-04	3.735139e-04	7.660000e-02	6.000000e-02
1.056000e+04	2.816337e-04	3.735139e-04	7.660000e-02	6.000000e-02
1.088000e+04	2.753298e-04	3.735139e-04	7.660000e-02	6.000000e-02
1.120000e+04	2.687167e-04	3.735139e-04	7.660000e-02	6.000000e-02
1.152000e+04	2.617244e-04	3.735139e-04	7.660000e-02	6.000000e-02
1.184000e+04	2.545585e-04	3.735139e-04	7.660000e-02	6.000000e-02
1.216000e+04	2.472389e-04	3.735139e-04	7.660000e-02	6.000000e-02
1.248000e+04	2.396212e-04	3.735139e-04	7.660000e-02	6.000000e-02
1.280000e+04	2.322291e-04	3.735139e-04	7.660000e-02	6.000000e-02
1.312000e+04	2.245579e-04	3.735139e-04	7.660000e-02	6.000000e-02
1.344000e+04	2.167795e-04	3.735139e-04	7.660000e-02	6.000000e-02
1.376000e+04	2.087729e-04	3.735139e-04	7.660000e-02	6.000000e-02
1.408000e+04	2.008009e-04	3.735139e-04	7.660000e-02	6.000000e-02
1.440000e+04	1.928054e-04	3.735139e-04	7.660000e-02	6.000000e-02
1.472000e+04	1.848546e-04	3.735139e-04	7.660000e-02	6.000000e-02
1.504000e+04	1.767923e-04	3.735139e-04	7.660000e-02	6.000000e-02
1.536000e+04	1.688952e-04	3.735139e-04	7.660000e-02	6.000000e-02
1.568000e+04	1.610425e-04	3.735139e-04	7.660000e-02	6.000000e-02
1.600000e+04	1.531677e-04	3.735139e-04	7.660000e-02	6.000000e-02
1.632000e+04	1.454615e-04	3.735139e-04	7.660000e-02	6.000000e-02
1.664000e+04	1.382240e-04	3.735139e-04	7.660000e-02	6.000000e-02
1.696000e+04	1.310082e-04	3.735139e-04	7.660000e-02	6.000000e-02
1.728000e+04	1.239248e-04	3.735139e-04	7.660000e-02	6.000000e-02
1.760000e+04	1.171977e-04	3.735139e-04	7.660000e-02	6.000000e-02
1.792000e+04	1.106561e-04	3.735139e-04	7.660000e-02	6.000000e-02
1.824000e+04	1.041727e-04	3.735139e-04	7.660000e-02	6.000000e-02
1.856000e+04	9.821358e-05	3.735139e-04	7.660000e-02	6.000000e-02
1.888000e+04	9.223017e-05	3.735139e-04	7.660000e-02	6.000000e-02
1.920000e+04	8.646185e-05	3.735139e-04	7.660000e-02	6.000000e-02
1.952000e+04	8.119302e-05	3.735139e-04	7.660000e-02	6.000000e-02
1.984000e+04	7.621626e-05	3.735139e-04	7.660000e-02	6.000000e-02
2.016000e+04	7.127157e-05	3.735139e-04	7.660000e-02	6.000000e-02
2.048000e+04	6.675253e-05	3.735139e-04	7.660000e-02	6.000000e-02
2.080000e+04	6.224956e-05	3.735139e-04	7.660000e-02	6.000000e-02
2.112000e+04	5.807546e-05	3.735139e-04	7.660000e-02	6.000000e-02
2.144000e+04	5.407855e-05	3.735139e-04	7.660000e-02	6.000000e-02
2.176000e+04	5.068421e-05	3.735139e-04	7.660000e-02	6.000000e-02
2.208000e+04	4.702114e-05	3.735139e-04	7.660000e-02	6.000000e-02
2.240000e+04	4.380065e-05	3.735139e-04	7.660000e-02	6.000000e-02
2.272000e+04	4.082131e-05	3.735139e-04	7.660000e-02	6.000000e-02
2.304000e+04	3.780485e-05	3.735139e-04	7.660000e-02	6.000000e-02
2.336000e+04	3.557998e-05	3.735139e-04	7.660000e-02	6.000000e-02
2.368000e+04	3.285550e-05	3.735139e-04	7.660000e-02	6.000000e-02
2.400000e+04	3.065013e-05	3.735139e-04	7.660000e-02	6.000000e-02
2.432000e+04	2.832623e-05	3.735139e-04	7.660000e-02	6.000000e-02
2.464000e+04	2.628908e-05	3.735139e-04	7.660000e-02	6.000000e-02
2.496000e+04	2.431181e-05	3.735139e-04	7.660000e-02	6.000000e-02
2.528000e+04	2.260221e-05	3.735139e-04	7.660000e-02	6.000000e-02
2.560000e+04	2.090268e-05	3.735139e-04	7.660000e-02	6.000000e-02
2.592000e+04	1.925630e-05	3.735139e-04	7.660000e-02	6.000000e-02
2.624000e+04	1.791503e-05	3.735139e-04	7.660000e-02	6.000000e-02
2.656000e+04	1.652966e-05	3.735139e-04	7.660000e-02	6.000000e-02
2.688000e+04	1.516060e-05	3.735139e-04	7.660000e-02	6.000000e-02
2.720000e+04	1.402171e-05	3.735139e-04	7.660000e-02	6.000000e-02
2.752000e+04	1.293399e-05	3.735139e-04	7.660000e-02	6.000000e-02
2.784000e+04	1.187430e-05	3.735139e-04	7.660000e-02	6.000000e-02
2.816000e+04	1.083671e-05	3.735139e-04	7.660000e-02	6.000000e-02
2.848000e+04	9.953454e-06	3.735139e-04	7.660000e-02	6.000000e-02
2.880000e+04	9.110173e-06	3.735139e-04	7.660000e-02	6.000000e-02
2.912000e+04	8.455712e-06	3.735139e-04	7.660000e-02	6.000000e-02
2.944000e+04	7.804390e-06	3.735139e-04	7.660000e-02	6.000000e-02
2.976000e+04	7.038097e-06	3.735139e-04	7.660000e-02	6.000000e-02
3.008000e+04	6.544378e-06	3.735139e-04	7.660000e-02	6.000000e-02
3.040000e+04	5.957945e-06	3.735139e-04	7.660000e-02	6.000000e-02
3.072000e+04	5.416748e-06	3.735139e-04	7.660000e-02	6.000000e-02
3.104000e+04	5.047208e-06	3.735139e-04	7.660000e-02	6.000000e-02
3.136000e+04	4.673416e-06	3.735139e-04	7.660000e-02	6.000000e-02
3.168000e+04	4.073799e-06	3.735139e-04	7.660000e-02	6.000000e-02
3.200000e+04	3.799367e-06	3.735139e-04	7.660000e-02	6.000000e-02
3.232000e+04	3.805146e-06	3.735139e-04	7.660000e-02	6.000000e-02
3.264000e+04	3.008435e-06	3.735139e-04	7.660000e-02	6.000000e-02
3.296000e+04	3.042421e-06	3.735139e-04	7.660000e-02	6.000000e-02
3.328000e+04	2.752680e-06	3.735139e-04	7.660000e-02	6.000000e-02
3.360000e+04	2.424477e-06	3.735139e-04	7.660000e-02	6.000000e-02
3.392000e+04	2.161568e-06	3.735139e-04	7.660000e-02	6.000000e-02
3.424000e+04	1.934674e-06	3.735139e-04	7.660000e-02	6.000000e-02
3.456000e+04	1.735599e-06	3.735139e-04	7.660000e-02	6.000000e-02
3.488000e+04	1.468781e-06	3.735139e-04	7.660000e-02	6.000000e-02
3.520000e+04	1.386782e-06	3.735139e-04	7.660000e-02	6.000000e-02
3.552000e+04	1.396781e-06	3.735139e-04	7.660000e-02	6.000000e-02
3.584000e+04	1.259869e-06	3.735139e-04	7.660000e-02	6.000000e-02
3.616000e+04	9.649218e-07	3.735139e-04	7.660000e-02	6.000000e-02
3.648000e+04	9.488246e-07	3.735139e-04	7.660000e-02	6.000000e-02
3.680000e+04	8.389755e-07	3.735139e-04	7.660000e-02	6.000000e-02
3.712000e+04	6.389032e-07	3.735139e-04	7.660000e-02	6.000000e-02
3.744000e+04	5.861326e-07	3.735139e-04	7.660000e-02	6.000000e-02
3.776000e+04	5.771991e-07	3.735139e-04	7.660000e-02	6.000000e-02
3.808000e+04	4.603821e-07	3.735139e-04	7.660000e-02	6.000000e-02
3.840000e+04	4.797867e-07	3.735139e-04	7.660000e-02	6.000000e-02
3.872000e+04	4.118624e-07	3.735139e-04	7.660000e-02	6.000000e-02
3.904000e+04	1.825841e-07	3.735139e-04	7.660000e-02	6.000000e-02
3.936000e+04	6.716881e-08	3.735139e-04	7.660000e-02	6.000000e-02
3.968000e+04	4.910331e-07	3.735139e-04	7.660000e-02	6.000000e-02
4.000000e+04	3.643263e-07	3.735139e-04	7.660000e-02	6.000000e-02
4.032000e+04	1.820365e-07	3.735139e-04	7.660000e-02	6.000000e-02
4.064000e+04	2.976775e-07	3.735139e-04	7.660000e-02	6.000000e-02
4.096000e+04	1.704831e-07	3.735139e-04	7.660000e-02	6.000000e-02
4.128000e+04	2.391536e-07	3.735139e-04	7.660000e-02	6.000000e-02
0.000000e+00	5.096176e-04	5.096176e-04	7.660000e-02	6.000000e-02
3.200000e+02	5.090280e-04	5.096176e-04	7.660000e-02	6.000000e-02
6.400000e+02	5.089606e-04	5.096176e-04	7.660000e-02	6.000000e-02
9.600000e+02	5.081926e-04	5.096176e-04	7.660000e-02	6.000000e-02
1.280000e+03	5.071235e-04	5.096176e-04	7.660000e-02	6.000000e-02
1.600000e+03	5.062929e-04	5.096176e-04	7.660000e-02	6.000000e-02
1.920000e+03	5.049994e-04	5.096176e-04	7.660000e-02	6.000000e-02
2.240000e+03	5.034621e-04	5.096176e-04	7.660000e-02	6.000000e-02
2.560000e+03	5.021270e-04	5.096176e-04	7.660000e-02	6.000000e-02
2.880000e+03	5.003291e-04	5.096176e-04	7.660000e-02	6.000000e-02
3.200000e+03	4.964351e-04	5.096176e-04	7.660000e-02	6.000000e-02
3.520000e+03	4.937954e-04	5.096176e-04	7.660000e-02	6.000000e-02
3.840000e+03	4.914768e-04	5.096176e-04	7.660000e-02	6.000000e-02
4.160000e+03	4.888282e-04	5.096176e-04	7.660000e-02	6.000000e-02
4.480000e+03	4.862476e-04	5.096176e-04	7.660000e-02	6.000000e-02
4.800000e+03	4.835424e-04	5.096176e-04	7.660000e-02	6.000000e-02
5.120000e+03	4.808761e-04	5.096176e-04	7.660000e-02	6.000000e-02
5.440000e+03	4.775234e-04	5.096176e-04	7.660000e-02	6.000000e-02
5.760000e+03	4.742770e-04	5.096176e-04	7.660000e-02	6.000000e-02
6.080000e+03	4.707119e-04	5.096176e-04	7.660000e-02	6.000000e-02
6.400000e+03	4.670184e-04	5.096176e-04	7.660000e-02	6.000000e-02
6.720000e+03	4.630611e-04	5.096176e-04	7.660000e-02	6.000000e-02
7.040000e+03	4.585830e-04	5.096176e-04	7.660000e-02	6.000000e-02
7.360000e+03	4.535515e-04	5.096176e-04	7.660000e-02	6.000000e-02
7.680000e+03	4.485223e-04	5.096176e-04	7.660000e-02	6.000000e-02
8.000000e+03	4.426996e-04	5.096176e-04	7.660000e-02	6.000000e-02
8.320000e+03	4.365098e-04	5.096176e-04	7.660000e-02	6.000000e-02
8.640000e+03	4.299376e-04	5.096176e-04	7.660000e-02	6.000000e-02
8.960000e+03	4.227868e-04	5.096176e-04	7.660000e-02	6.000000e-02
9.280000e+03	4.148674e-04	5.096176e-04	7.660000e-02	6.000000e-02
9.600000e+03	4.063579e-04	5.096176e-04	7.660000e-02	6.000000e-02
9.920000e+03	3.977071e-04	5.096176e-04	7.660000e-02	6.000000e-02
1.024000e+04	3.878517e-04	5.096176e-04	7.660000e-02	6.000000e-02
1.056000e+04	3.773516e-04	5.096176e-04	7.660000e-02	6.000000e-02
1.088000e+04	3.665250e-04	5.096176e-04	7.660000e-02	6.000000e-02
1.120000e+04	3.550044e-04	5.096176e-04	7.660000e-02	6.000000e-02
1.152000e+04	3.432260e-04	5.096176e-04	7.660000e-02	6.000000e-02
1.184000e+04	3.304306e-04	5.096176e-04	7.660000e-02	6.000000e-02
1.216000e+04	3.175019e-04	5.096176e-04	7.660000e-02	6.000000e-02
1.248000e+04	3.042753e-04	5.096176e-04	7.660000e-02	6.000000e-02
1.280000e+04	2.910079e-04	5.096176e-04	7.660000e-02	6.000000e-02
1.312000e+04	2.769674e-04	5.096176e-04	7.660000e-02	6.000000e-02
1.344000e+04	2.627077e-04	5.096176e-04	7.660000e-02	6.000000e-02
1.376000e+04	2.485804e-04	5.096176e-04	7.660000e-02	6.000000e-02
1.408000e+04	2.346519e-04	5.096176e-04	7.660000e-02	6.000000e-02
1.440000e+04	2.211566e-04	5.096176e-04	7.660000e-02	6.000000e-02
1.472000e+04	2.080076e-04	5.096176e-04	7.660000e-02	6.000000e-02
1.504000e+04	1.947819e-04	5.096176e-04	7.660000e-02	6.000000e-02
1.536000e+04	1.822197e-04	5.096176e-04	7.660000e-02	6.000000e-02
1.568000e+04	1.701082e-04	5.096176e-04	7.660000e-02	6.000000e-02
1.600000e+04	1.580166e-04	5.096176e-04	7.660000e-02	6.000000e-02
1.632000e+04	1.467498e-04	5.096176e-04	7.660000e-02	6.000000e-02
1.664000e+04	1.359995e-04	5.096176e-04	7.660000e-02	6.000000e-02
1.696000e+04	1.257299e-04	5.096176e-04	7.660000e-02	6.000000e-02
1.728000e+04	1.160757e-04	5.096176e-04	7.660000e-02	6.000000e-02
1.760000e+04	1.070158e-04	5.096176e-04	7.660000e-02	6.000000e-02
1.792000e+04	9.868226e-05	5.096176e-04	7.660000e-02	6.000000e-02
1.824000e+04	9.067247e-05	5.096176e-04	7.660000e-02	6.000000e-02
1.856000e+04	8.339775e-05	5.096176e-04	7.660000e-02	6.000000e-02
1.888000e+04	7.639572e-05	5.096176e-04	7.660000e-02	6.000000e-02
1.920000e+04	6.998365e-05	5.096176e-04	7.660000e-02	6.000000e-02
1.952000e+04	6.400036e-05	5.096176e-04	7.660000e-02	6.000000e-02
1.984000e+04	5.852569e-05	5.096176e-04	7.660000e-02	6.000000e-02
2.016000e+04	5.336142e-05	5.096176e-04	7.660000e-02	6.000000e-02
2.048000e+04	4.873283e-05	5.096176e-04	7.660000e-02	6.000000e-02
2.080000e+04	4.451795e-05	5.096176e-04	7.660000e-02	6.000000e-02
2.112000e+04	4.057522e-05	5.096176e-04	7.660000e-02	6.000000e-02
2.144000e+04	3.706425e-05	5.096176e-04	7.660000e-02	6.000000e-02
2.176000e+04	3.374584e-05	5.096176e-04	7.660000e-02	6.000000e-02
2.208000e+04	3.084842e-05	5.096176e-04	7.660000e-02	6.000000e-02
2.240000e+04	2.801441e-05	5.096176e-04	7.660000e-02	6.000000e-02
2.272000e+04	2.553995e-05	5.096176e-04	7.660000e-02	6.000000e-02
2.304000e+04	2.323973e-05	5.096176e-04	7.660000e-02	6.000000e-02
2.336000e+04	2.112202e-05	5.096176e-04	7.660000e-02	6.000000e-02
2.368000e+04	1.939723e-05	5.096176e-04	7.660000e-02	6.000000e-02
2.400000e+04	1.740932e-05	5.096176e-04	7.660000e-02	6.000000e-02
2.432000e+04	1.593752e-05	5.096176e-04	7.660000e-02	6.000000e-02
2.464000e+04	1.446241e-05	5.096176e-04	7.660000e-02	6.000000e-02
2.496000e+04	1.314059e-05	5.096176e-04	7.660000e-02	6.000000e-02
2.528000e+04	1.187056e-05	5.096176e-04	7.660000e-02	6.000000e-02
2.560000e+04	1.081091e-05	5.096176e-04	7.660000e-02	6.000000e-02
2.592000e+04	9.838039e-06	5.096176e-04	7.660000e-02	6.000000e-02
2.624000e+04	9.082496e-06	5.096176e-04	7.660000e-02	6.000000e-02
2.656000e+04	8.176862e-06	5.096176e-04	7.660000e-02	6.000000e-02
2.688000e+04	7.612530e-06	5.096176e-04	7.660000e-02	6.000000e-02
2.720000e+04	6.690707e-06	5.096176e-04	7.660000e-02	6.000000e-02
2.752000e+04	6.006294e-06	5.096176e-04	7.660000e-02	6.000000e-02
2.784000e+04	5.316904e-06	5.096176e-04	7.660000e-02	6.000000e-02
2.816000e+04	4.843947e-06	5.096176e-04	7.660000e-02	6.000000e-02
2.848000e+04	4.707822e-06	5.096176e-04	7.660000e-02	6.000000e-02
2.880000e+04	4.121169e-06	5.096176e-04	7.660000e-02	6.000000e-02
2.912000e+04	3.802994e-06	5.096176e-04	7.660000e-02	6.000000e-02
2.944000e+04	3.358370e-06	5.096176e-04	7.660000e-02	6.000000e-02
2.976000e+04	2.920326e-06	5.096176e-04	7.660000e-02	6.000000e-02
3.008000e+04	2.529889e-06	5.096176e-04	7.660000e-02	6.000000e-02
3.040000e+04	2.203071e-06	5.096176e-04	7.660000e-02	6.000000e-02
3.072000e+04	2.072758e-06	5.096176e-04	7.660000e-02	6.000000e-02
3.104000e+04	1.966057e-06	5.096176e-04	7.660000e-02	6.000000e-02
3.136000e+04	1.796944e-06	5.096176e-04	7.660000e-02	6.000000e-02
3.168000e+04	1.521633e-06	5.096176e-04	7.660000e-02	6.000000e-02
3.200000e+04	1.310854e-06	5.096176e-04	7.660000e-02	6.000000e-02
3.232000e+04	1.327596e-06	5.096176e-04	7.660000e-02	6.000000e-02
3.264000e+04	1.006680e-06	5.096176e-04	7.660000e-02	6.000000e-02
3.296000e+04	1.173190e-06	5.096176e-04	7.660000e-02	6.000000e-02
3.328000e+04	1.030812e-06	5.096176e-04	7.660000e-02	6.000000e-02
3.360000e+04	8.461000e-07	5.096176e-04	7.660000e-02	6.000000e-02
3.392000e+04	8.294781e-07	5.096176e-04	7.660000e-02	6.000000e-02
3.424000e+04	6.685268e-07	5.096176e-04	7.660000e-02	6.000000e-02
3.456000e+04	7.018588e-07	5.096176e-04	7.660000e-02	6.000000e-02
3.488000e+04	5.905404e-07	5.096176e-04	7.660000e-02	6.000000e-02
3.520000e+04	4.588006e-07	5.096176e-04	7.660000e-02	6.000000e-02
3.552000e+04	4.632570e-07	5.096176e-04	7.660000e-02	6.000000e-02
3.584000e+04	3.459088e-07	5.096176e-04	7.660000e-02	6.000000e-02
3.616000e+04	1.872776e-07	5.096176e-04	7.660000e-02	6.000000e-02
3.648000e+04	3.875743e-07	5.096176e-04	7.660000e-02	6.000000e-02
3.680000e+04	3.162038e-07	5.096176e-04	7.660000e-02	6.000000e-02
3.712000e+04	1.118157e-07	5.096176e-04	7.660000e-02	6.000000e-02
0.000000e+00	5.985446e-04	5.985446e-04	7.660000e-02	6.000000e-02
3.200000e+02	5.996674e-04	5.985446e-04	7.660000e-02	6.000000e-02
6.400000e+02	5.981129e-04	5.985446e-04	7.660000e-02	6.000000e-02
9.600000e+02	5.957893e-04	5.985446e-04	7.660000e-02	6.000000e-02
1.280000e+03	5.932037e-04	5.985446e-04	7.660000e-02	6.000000e-02
1.600000e+03	5.907043e-04	5.985446e-04	7.660000e-02	6.000000e-02
1.920000e+03	5.883117e-04	5.985446e-04	7.660000e-02	6.000000e-02
2.240000e+03	5.850572e-04	5.985446e-04	7.660000e-02	6.000000e-02
2.560000e+03	5.823203e-04	5.985446e-04	7.660000e-02	6.000000e-02
2.880000e+03	5.788383e-04	5.985446e-04	7.660000e-02	6.000000e-02
3.200000e+03	5.745347e-04	5.985446e-04	7.660000e-02	6.000000e-02
3.520000e+03	5.704632e-04	5.985446e-04	7.660000e-02	6.000000e-02
[truncated: 688 more rows]
