# Supplementary material for: Autocatalytic Activation of a Ruthenium-PNN-Pincer Hydrogenation Catalyst
Source: ACS Catal. 2024 Oct 23;14(21):16497–507. doi: 10.1021/acscatal.4c04475 (PMC11536344; doi:10.1021/acscatal.4c04475)
Supplement: Supplementary file 4 — cs4c04475_si_004.zip [file cs4c04475_si_004.zip › copasi_report_all_data.txt]

Parameter Estimation Task

Problem Description:
Subtask: 
Time-Course Task

Problem Description:
    AutomaticStepSize: 0
    StepNumber: 100
    StepSize: 0.01
    Duration: 1
    TimeSeriesRequested: 1
    OutputStartTime: 0
    Output Event: 0
    Start in Steady State: 0
    Use Values: 0
    Values: 

Method: Deterministic (LSODA)
    Integrate Reduced Model: 0
    Relative Tolerance: 1e-06
    Absolute Tolerance: 1e-12
    Max Internal Steps: 100000
    Max Internal Step Size: 0


List of Fitting Items:
    10 <= Values[G_a].InitialValue <= 25; Start Value = 20.3734
    Affected Experiments:
      all    Affected Validation Experiments:
      all
    20 <= Values[G_c-TS].InitialValue <= 30; Start Value = 27.3246
    Affected Experiments:
      all    Affected Validation Experiments:
      all
    10 <= Values[G_f-TS].InitialValue <= 30; Start Value = 13.8552
    Affected Experiments:
      all    Affected Validation Experiments:
      all

List of Constraint Items:

Method: Evolutionary Programming
    Log Verbosity: 0
    Number of Generations: 3000
    Population Size: 30
    Random Number Generator: 1
    Seed: 0
    Stop after # Stalled Generations: 0

Population Information: 
Population Size: 30
# Generations / Iterations: 3000
Current Generation / Iteration: 9
Population Values: 
   (	5.69831e-06	1.71291e-05	2.02668e-05	1.32928e-05	1.21042e-05	1.49898e-05	1.38848e-05	1.01291e-05	4.16121e-05	2.1198e-05	2.27599e-05	1.97077e-05	3.35689e-05	2.43763e-05	2.51125e-05	2.94996e-05	5.76272e-05	2.68979e-05	4.86737e-05	2.49011e-05	1.55417e-05	4.00279e-05	2.55266e-05	6.0774e-05	4.97413e-05	4.32632e-05	3.77413e-05	2.61058e-05	4.84771e-05	5.7838e-05	5.07312e-05	6.69339e-05	4.25551e-05	0.000203382	3.0753e-05	6.69341e-05	0.00019994	6.69561e-05	0.00017686	0.000190404	5.75039e-05	6.04186e-05	5.93186e-05	0.000182924	0.000199926	6.53551e-05	0.000159036	0.000194274	3.66526e-05	5.63352e-05	0.000203382	5.42279e-05	5.97946e-05	6.71115e-05	2.41907e-05	0.000203382	6.25684e-05	5.87223e-05	0.000203382	0.000203333	)

Population:

[Function Evaluations]	[Best Value]	[Best Parameters]
30	2.79591e-05	(	14.3948	22.6638	26.4942	)
90	1.26424e-05	(	10	23.1393	21.783	)
120	1.21902e-05	(	14.009	30	17.2688	)
150	5.44725e-06	(	10	23.9315	18.3861	)
570	3.41589e-06	(	13.0718	24.5138	17.9547	)
930	3.39505e-06	(	12.5415	24.5691	17.9291	)
960	3.33397e-06	(	12.5596	24.6632	17.9418	)
1080	2.36586e-06	(	17.0623	24.0787	18.1175	)
1110	2.18943e-06	(	17.2018	24.0874	18.169	)
1230	1.59365e-06	(	17.6275	24.1651	18.0974	)
1320	1.49764e-06	(	17.4365	24.16	18.0448	)
1380	1.44293e-06	(	17.8798	24.2997	17.9373	)
1410	1.3683e-06	(	17.6664	24.2143	17.952	)
1440	1.27495e-06	(	17.71	24.3088	17.8936	)
1470	1.07852e-06	(	17.2951	24.553	17.9179	)
1530	1.04906e-06	(	17.6794	24.3317	17.9576	)
1650	1.02502e-06	(	17.6301	24.3336	17.9587	)
1710	9.19746e-07	(	17.7955	24.5392	17.8327	)
1740	8.92769e-07	(	17.8238	24.6144	17.8184	)
1800	8.46735e-07	(	17.8139	24.6481	17.8115	)
1920	7.82072e-07	(	17.7735	24.6406	17.8158	)
1950	7.51682e-07	(	17.7954	24.7537	17.7885	)
2010	7.47361e-07	(	17.5546	24.5808	17.8627	)
2100	7.35183e-07	(	17.7699	24.7174	17.8063	)
2130	6.86626e-07	(	17.4834	24.8888	17.8029	)
2220	6.6927e-07	(	17.4662	24.939	17.7689	)
2250	6.47976e-07	(	17.7295	24.7743	17.7847	)
2280	6.31271e-07	(	17.7345	24.8249	17.7676	)
2340	6.26438e-07	(	17.6972	24.7762	17.7808	)
2370	6.14172e-07	(	17.701	24.8591	17.7464	)
2430	6.1094e-07	(	17.7047	24.8283	17.7799	)
2460	6.05075e-07	(	17.7219	24.8843	17.7604	)
2490	5.87619e-07	(	17.6867	24.867	17.7556	)
2550	5.81412e-07	(	17.6302	24.8414	17.7741	)
2580	5.80728e-07	(	17.6309	24.8507	17.7834	)
2610	5.74618e-07	(	17.6483	24.8606	17.7718	)
2640	5.70659e-07	(	17.6432	24.8764	17.7639	)
2760	5.66973e-07	(	17.6411	24.9284	17.7626	)
2910	5.6393e-07	(	17.6469	24.9065	17.7609	)
2940	5.59943e-07	(	17.6154	24.94	17.7504	)
3000	5.56416e-07	(	17.6092	25.0036	17.7407	)
3150	5.55225e-07	(	17.6383	24.9762	17.7459	)
3360	5.50692e-07	(	17.6263	25.0141	17.7282	)
3450	5.49305e-07	(	17.6269	25.0606	17.7212	)
3510	5.4822e-07	(	17.6304	25.0716	17.7164	)
3870	5.48114e-07	(	17.6308	25.0668	17.7175	)
3900	5.47909e-07	(	17.6314	25.065	17.7161	)
3960	5.47902e-07	(	17.6324	25.0684	17.7142	)
3990	5.4744e-07	(	17.6365	25.0523	17.7183	)
4020	5.47256e-07	(	17.637	25.0561	17.7185	)
4140	5.46786e-07	(	17.6485	25.0519	17.7182	)
4350	5.46784e-07	(	17.6473	25.0516	17.7182	)
4410	5.4678e-07	(	17.6469	25.0519	17.7182	)
4440	5.46779e-07	(	17.6481	25.0542	17.718	)
4500	5.46769e-07	(	17.6468	25.0534	17.7181	)
4560	5.4672e-07	(	17.6486	25.0541	17.7174	)
4590	5.46717e-07	(	17.6491	25.0541	17.7169	)
4620	5.46712e-07	(	17.6502	25.055	17.7163	)
4680	5.46708e-07	(	17.6499	25.0548	17.7168	)
4710	5.46631e-07	(	17.65	25.059	17.7159	)
4740	5.46626e-07	(	17.6502	25.0598	17.7158	)
4770	5.46617e-07	(	17.6504	25.0596	17.7155	)
4890	5.46613e-07	(	17.649	25.0592	17.7157	)
4920	5.46589e-07	(	17.6489	25.061	17.7149	)
4980	5.46588e-07	(	17.6489	25.0608	17.7153	)
5010	5.46567e-07	(	17.6499	25.0626	17.7145	)
5160	5.4654e-07	(	17.65	25.0646	17.714	)
5220	5.46524e-07	(	17.65	25.0668	17.7139	)
5250	5.46513e-07	(	17.6489	25.0678	17.7137	)
5400	5.46492e-07	(	17.65	25.0697	17.7128	)
5430	5.46492e-07	(	17.6499	25.0696	17.7127	)
5460	5.46491e-07	(	17.6499	25.0696	17.7127	)
5490	5.4649e-07	(	17.65	25.0702	17.7126	)
5610	5.46488e-07	(	17.6495	25.07	17.7128	)
5640	5.46487e-07	(	17.6496	25.0708	17.7125	)
5670	5.46481e-07	(	17.6493	25.0723	17.7123	)
5760	5.4648e-07	(	17.6493	25.0735	17.712	)
5820	5.46479e-07	(	17.6495	25.0724	17.7121	)
5970	5.46478e-07	(	17.6503	25.0733	17.7118	)
6060	5.46478e-07	(	17.65	25.0721	17.7121	)
6090	5.46477e-07	(	17.65	25.0739	17.7117	)
6120	5.46477e-07	(	17.65	25.075	17.7115	)
6180	5.46477e-07	(	17.6502	25.073	17.7119	)
6240	5.46476e-07	(	17.65	25.0736	17.7117	)
6270	5.46475e-07	(	17.65	25.0746	17.7115	)
6480	5.46475e-07	(	17.65	25.0747	17.7114	)
6510	5.46475e-07	(	17.65	25.0747	17.7114	)
6780	5.46474e-07	(	17.65	25.0749	17.7114	)
6810	5.46474e-07	(	17.65	25.0749	17.7114	)
6930	5.46474e-07	(	17.65	25.0747	17.7114	)
7020	5.46474e-07	(	17.65	25.0749	17.7114	)
7200	5.46474e-07	(	17.65	25.0748	17.7114	)
7320	5.46473e-07	(	17.65	25.0749	17.7114	)
7560	5.46473e-07	(	17.65	25.0748	17.7114	)
7770	5.46473e-07	(	17.65	25.0748	17.7114	)
7890	5.46473e-07	(	17.65	25.0748	17.7114	)
8040	5.46473e-07	(	17.65	25.0748	17.7114	)
8460	5.46472e-07	(	17.65	25.0748	17.7114	)
10740	5.46472e-07	(	17.65	25.0748	17.7114	)

Parameter Estimation Result:

Objective Function Value:	5.46472e-07
Standard Deviation:	1.4269e-05
Function Evaluations:	11294
CPU Time [s]:	131.468
Evaluations/Second [1/s]:	85.9068

	Parameter	Value	Gradient	Standard Deviation
	Values[G_a].InitialValue:	17.65	1.09598e-07	0.00521713
	Values[G_c-TS].InitialValue:	25.0748	1.53664e-07	0.0136305
	Values[G_f-TS].InitialValue:	17.7114	1.47529e-06	0.00397261

File Name:	//bonnie/chianeselab/Research/2013 - Polar Bonds/Paper 9 - Ruimine hydrogenation mechanism/Kinetics analysis for pub/copasi_input_all_data.txt
Experiment:	Experiment
Mean:	5.743e-07
Objective Value:	3.03203e-09
Root Mean Square:	4.70442e-06
Row	Time	[Ru-imine](Data)	[Ru-imine](Fit)	[Ru-imine](Weighted Error)	Objective Value	Root Mean Square

1.	0	0.000124547	0.000124547	0	0	0
2.	40	0.000123477	0.000117683	-5.79374e-06	3.35674e-11	5.79374e-06
3.	80	0.000121579	0.000111271	-1.03079e-05	1.06253e-10	1.03079e-05
4.	120	0.000118614	0.00010523	-1.33843e-05	1.79139e-10	1.33843e-05
5.	160	0.000114984	9.95227e-05	-1.54609e-05	2.39038e-10	1.54609e-05
6.	200	0.000110052	9.41262e-05	-1.59254e-05	2.53618e-10	1.59254e-05
7.	240	0.000103842	8.90218e-05	-1.48207e-05	2.19654e-10	1.48207e-05
8.	280	9.7785e-05	8.41933e-05	-1.35917e-05	1.84734e-10	1.35917e-05
9.	320	9.36254e-05	7.96258e-05	-1.39995e-05	1.95987e-10	1.39995e-05
10.	360	8.85242e-05	7.53054e-05	-1.32187e-05	1.74734e-10	1.32187e-05
11.	400	8.30245e-05	7.12189e-05	-1.18056e-05	1.39373e-10	1.18056e-05
12.	440	7.73123e-05	6.73537e-05	-9.95865e-06	9.91747e-11	9.95865e-06
13.	480	7.18135e-05	6.36979e-05	-8.11563e-06	6.58635e-11	8.11563e-06
14.	520	6.65965e-05	6.02403e-05	-6.35626e-06	4.04021e-11	6.35626e-06
15.	560	6.17752e-05	5.69701e-05	-4.80514e-06	2.30894e-11	4.80514e-06
16.	600	5.68605e-05	5.38773e-05	-2.98324e-06	8.89971e-12	2.98324e-06
17.	640	5.27758e-05	5.09523e-05	-1.82352e-06	3.32522e-12	1.82352e-06
18.	680	4.87515e-05	4.81859e-05	-5.65564e-07	3.19862e-13	5.65564e-07
19.	720	4.48636e-05	4.55697e-05	7.06163e-07	4.98667e-13	7.06163e-07
20.	760	4.14349e-05	4.30955e-05	1.66055e-06	2.75744e-12	1.66055e-06
21.	800	3.83871e-05	4.07556e-05	2.3685e-06	5.60978e-12	2.3685e-06
22.	840	3.52506e-05	3.85426e-05	3.29207e-06	1.08377e-11	3.29207e-06
23.	880	3.26489e-05	3.64498e-05	3.80092e-06	1.4447e-11	3.80092e-06
24.	920	3.00313e-05	3.44707e-05	4.43936e-06	1.97079e-11	4.43936e-06
25.	960	2.76741e-05	3.25989e-05	4.92479e-06	2.42535e-11	4.92479e-06
26.	1000	2.56949e-05	3.08288e-05	5.13392e-06	2.63571e-11	5.13392e-06
27.	1040	2.35804e-05	2.91548e-05	5.57439e-06	3.10738e-11	5.57439e-06
28.	1080	2.17408e-05	2.75717e-05	5.83087e-06	3.39991e-11	5.83087e-06
29.	1120	2.00243e-05	2.60745e-05	6.05023e-06	3.66053e-11	6.05023e-06
30.	1160	1.84842e-05	2.46587e-05	6.17454e-06	3.8125e-11	6.17454e-06
31.	1200	1.70308e-05	2.33197e-05	6.28896e-06	3.9551e-11	6.28896e-06
32.	1240	1.57178e-05	2.20534e-05	6.33564e-06	4.01403e-11	6.33564e-06
33.	1280	1.45831e-05	2.08559e-05	6.27284e-06	3.93485e-11	6.27284e-06
34.	1320	1.3527e-05	1.97234e-05	6.19635e-06	3.83948e-11	6.19635e-06
35.	1360	1.24403e-05	1.86524e-05	6.21208e-06	3.859e-11	6.21208e-06
36.	1400	1.12438e-05	1.76395e-05	6.39575e-06	4.09056e-11	6.39575e-06
37.	1440	1.04913e-05	1.66817e-05	6.19039e-06	3.83209e-11	6.19039e-06
38.	1480	9.55282e-06	1.57759e-05	6.22304e-06	3.87263e-11	6.22304e-06
39.	1520	8.91005e-06	1.49192e-05	6.00917e-06	3.61102e-11	6.00917e-06
40.	1560	8.24433e-06	1.41091e-05	5.86476e-06	3.43954e-11	5.86476e-06
41.	1600	7.62973e-06	1.3343e-05	5.71322e-06	3.26409e-11	5.71322e-06
42.	1640	6.97642e-06	1.26184e-05	5.64199e-06	3.18321e-11	5.64199e-06
43.	1680	6.5852e-06	1.19332e-05	5.34803e-06	2.86014e-11	5.34803e-06
44.	1720	6.26812e-06	1.12852e-05	5.01712e-06	2.51715e-11	5.01712e-06
45.	1760	5.64165e-06	1.06724e-05	5.03079e-06	2.53088e-11	5.03079e-06
46.	1800	5.35583e-06	1.00929e-05	4.73709e-06	2.244e-11	4.73709e-06
47.	1840	4.89786e-06	9.54487e-06	4.64701e-06	2.15947e-11	4.64701e-06
48.	1880	4.58102e-06	9.02657e-06	4.44556e-06	1.9763e-11	4.44556e-06
49.	1920	4.2484e-06	8.53642e-06	4.28802e-06	1.83872e-11	4.28802e-06
50.	1960	3.7873e-06	8.07289e-06	4.28559e-06	1.83663e-11	4.28559e-06
51.	2000	3.5452e-06	7.63453e-06	4.08932e-06	1.67226e-11	4.08932e-06
52.	2040	3.21728e-06	7.21997e-06	4.00269e-06	1.60215e-11	4.00269e-06
53.	2080	3.13405e-06	6.82792e-06	3.69388e-06	1.36447e-11	3.69388e-06
54.	2120	2.88189e-06	6.45716e-06	3.57527e-06	1.27826e-11	3.57527e-06
55.	2160	2.57293e-06	6.10654e-06	3.5336e-06	1.24864e-11	3.5336e-06
56.	2200	2.34755e-06	5.77495e-06	3.4274e-06	1.17471e-11	3.4274e-06
57.	2240	2.16449e-06	5.46137e-06	3.29688e-06	1.08694e-11	3.29688e-06
58.	2280	2.10991e-06	5.16481e-06	3.0549e-06	9.33243e-12	3.0549e-06
59.	2320	2.03613e-06	4.88436e-06	2.84824e-06	8.11244e-12	2.84824e-06
60.	2360	1.79976e-06	4.61914e-06	2.81938e-06	7.94888e-12	2.81938e-06
61.	2400	1.81589e-06	4.36832e-06	2.55243e-06	6.51489e-12	2.55243e-06
62.	2440	1.58508e-06	4.13112e-06	2.54604e-06	6.48231e-12	2.54604e-06
63.	2480	1.56619e-06	3.90679e-06	2.34061e-06	5.47844e-12	2.34061e-06
64.	2520	1.42464e-06	3.69465e-06	2.27002e-06	5.15298e-12	2.27002e-06
65.	2560	1.23315e-06	3.49403e-06	2.26088e-06	5.11157e-12	2.26088e-06
66.	2600	1.12643e-06	3.30431e-06	2.17788e-06	4.74315e-12	2.17788e-06
67.	2640	9.49159e-07	3.12488e-06	2.17573e-06	4.73378e-12	2.17573e-06
68.	2680	1.16194e-06	2.9552e-06	1.79327e-06	3.21581e-12	1.79327e-06
69.	2720	8.68439e-07	2.79474e-06	1.9263e-06	3.71063e-12	1.9263e-06
70.	2760	9.51466e-07	2.64298e-06	1.69152e-06	2.86124e-12	1.69152e-06
71.	2800	9.43726e-07	2.49947e-06	1.55574e-06	2.42034e-12	1.55574e-06
72.	2840	1.00286e-06	2.36375e-06	1.36089e-06	1.85203e-12	1.36089e-06
73.	2880	8.17659e-07	2.2354e-06	1.41774e-06	2.00999e-12	1.41774e-06
74.	2920	6.22332e-07	2.11402e-06	1.49169e-06	2.22512e-12	1.49169e-06
75.	2960	6.39613e-07	1.99923e-06	1.35961e-06	1.84855e-12	1.35961e-06
76.	3000	6.6068e-07	1.89067e-06	1.22999e-06	1.51287e-12	1.22999e-06
77.	3040	6.06911e-07	1.78801e-06	1.1811e-06	1.39499e-12	1.1811e-06
78.	3080	6.99104e-07	1.69092e-06	9.91815e-07	9.83697e-13	9.91815e-07
79.	3120	5.86746e-07	1.5991e-06	1.01236e-06	1.02487e-12	1.01236e-06
80.	3160	4.65011e-07	1.51227e-06	1.04726e-06	1.09676e-12	1.04726e-06
81.	3200	4.10476e-07	1.43016e-06	1.01968e-06	1.03975e-12	1.01968e-06
82.	3240	3.68557e-07	1.3525e-06	9.83943e-07	9.68143e-13	9.83943e-07
83.	3280	3.84986e-07	1.27906e-06	8.94073e-07	7.99367e-13	8.94073e-07
84.	3320	4.68806e-07	1.20961e-06	7.40802e-07	5.48787e-13	7.40802e-07
85.	3360	3.25564e-07	1.14393e-06	8.18362e-07	6.69716e-13	8.18362e-07
86.	3400	5.88058e-07	1.08181e-06	4.93753e-07	2.43793e-13	4.93753e-07
87.	3440	2.95557e-07	1.02307e-06	7.27513e-07	5.29275e-13	7.27513e-07
88.	3480	3.34587e-07	9.67518e-07	6.32931e-07	4.00601e-13	6.32931e-07
89.	3520	3.06547e-07	9.14982e-07	6.08436e-07	3.70194e-13	6.08436e-07
90.	3560	3.25403e-07	8.65299e-07	5.39896e-07	2.91488e-13	5.39896e-07
91.	3600	3.01864e-07	8.18314e-07	5.1645e-07	2.66721e-13	5.1645e-07
92.	3640	1.71994e-07	7.7388e-07	6.01886e-07	3.62267e-13	6.01886e-07
93.	3680	3.189e-07	7.31859e-07	4.12959e-07	1.70535e-13	4.12959e-07
94.	3720	3.798e-07	6.9212e-07	3.1232e-07	9.75436e-14	3.1232e-07
95.	3760	3.94015e-07	6.54538e-07	2.60523e-07	6.78724e-14	2.60523e-07
96.	3800	3.52675e-07	6.18997e-07	2.66322e-07	7.09273e-14	2.66322e-07
97.	3840	2.85844e-07	5.85386e-07	2.99542e-07	8.97256e-14	2.99542e-07
98.	3880	2.37631e-07	5.536e-07	3.15969e-07	9.98365e-14	3.15969e-07
99.	3920	1.55972e-07	5.2354e-07	3.67568e-07	1.35106e-13	3.67568e-07
100.	3960	7.94177e-08	4.95112e-07	4.15694e-07	1.72802e-13	4.15694e-07
101.	4000	2.57746e-07	4.68228e-07	2.10482e-07	4.43028e-14	2.10482e-07
102.	4040	1.95096e-07	4.42803e-07	2.47707e-07	6.13589e-14	2.47707e-07
103.	4080	1.75403e-07	4.18759e-07	2.43357e-07	5.92224e-14	2.43357e-07
104.	4120	1.29783e-07	3.96021e-07	2.66238e-07	7.08825e-14	2.66238e-07
105.	4160	1.63794e-07	3.74517e-07	2.10724e-07	4.44044e-14	2.10724e-07
106.	4200	1.62049e-07	3.54181e-07	1.92132e-07	3.69148e-14	1.92132e-07
107.	4240	2.43229e-07	3.34949e-07	9.17206e-08	8.41266e-15	9.17206e-08
108.	4280	1.74576e-07	3.16762e-07	1.42185e-07	2.02167e-14	1.42185e-07
109.	4320	1.97103e-07	2.99562e-07	1.02459e-07	1.04978e-14	1.02459e-07
110.	4360	1.66745e-07	2.83296e-07	1.1655e-07	1.3584e-14	1.1655e-07
111.	4400	1.59827e-07	2.67913e-07	1.08086e-07	1.16826e-14	1.08086e-07
112.	4440	2.33116e-07	2.53365e-07	2.02495e-08	4.10042e-16	2.02495e-08
113.	4480	2.50204e-07	2.39608e-07	-1.05962e-08	1.1228e-16	1.05962e-08
114.	4520	2.71498e-07	2.26597e-07	-4.49011e-08	2.01611e-15	4.49011e-08
115.	4560	2.81126e-07	2.14293e-07	-6.6833e-08	4.46665e-15	6.6833e-08
116.	4600	1.98981e-07	2.02657e-07	3.67618e-09	1.35143e-17	3.67618e-09
117.	4640	2.72175e-07	1.91653e-07	-8.05223e-08	6.48384e-15	8.05223e-08
118.	4680	2.2394e-07	1.81246e-07	-4.26941e-08	1.82279e-15	4.26941e-08
119.	4720	2.07257e-07	1.71405e-07	-3.58523e-08	1.28539e-15	3.58523e-08
120.	4760	2.70984e-07	1.62098e-07	-1.08887e-07	1.18564e-14	1.08887e-07
121.	4800	1.42507e-07	1.53296e-07	1.07883e-08	1.16388e-16	1.07883e-08
122.	4840	1.84639e-07	1.44972e-07	-3.96667e-08	1.57345e-15	3.96667e-08
123.	4880	1.97955e-07	1.371e-07	-6.08555e-08	3.7034e-15	6.08555e-08
124.	4920	1.49314e-07	1.29656e-07	-1.96584e-08	3.86452e-16	1.96584e-08
125.	4960	1.87018e-07	1.22615e-07	-6.44026e-08	4.1477e-15	6.44026e-08
126.	5000	1.25793e-07	1.15957e-07	-9.83584e-09	9.67437e-17	9.83584e-09
127.	5040	2.38824e-08	1.09661e-07	8.57785e-08	7.35795e-15	8.57785e-08
128.	5080	1.48573e-07	1.03706e-07	-4.4867e-08	2.01304e-15	4.4867e-08
129.	5120	2.02015e-07	9.80752e-08	-1.0394e-07	1.08035e-14	1.0394e-07
130.	5160	1.32871e-07	9.27498e-08	-4.01214e-08	1.60972e-15	4.01214e-08
131.	5200	1.96106e-07	8.77136e-08	-1.08392e-07	1.17489e-14	1.08392e-07
132.	5240	2.41319e-08	8.29508e-08	5.88189e-08	3.45966e-15	5.88189e-08
133.	5280	1.5434e-07	7.84466e-08	-7.58933e-08	5.75979e-15	7.58933e-08
134.	5320	1.96061e-07	7.4187e-08	-1.21874e-07	1.48532e-14	1.21874e-07
135.	5360	1.95323e-07	7.01587e-08	-1.25164e-07	1.56661e-14	1.25164e-07
136.	5400	2.29792e-07	6.63491e-08	-1.63443e-07	2.67136e-14	1.63443e-07
137.	5440	2.62437e-07	6.27464e-08	-1.9969e-07	3.98762e-14	1.9969e-07
Objective Value				3.03203e-09
Root Mean Square				4.70442e-06
Weight				1

File Name:	//bonnie/chianeselab/Research/2013 - Polar Bonds/Paper 9 - Ruimine hydrogenation mechanism/Kinetics analysis for pub/copasi_input_all_data.txt
Experiment:	Experiment_1
Mean:	-1.10055e-06
Objective Value:	1.0669e-08
Root Mean Square:	8.63761e-06
Row	Time	[Ru-imine](Data)	[Ru-imine](Fit)	[Ru-imine](Weighted Error)	Objective Value	Root Mean Square

1.	0	0.000249926	0.000249926	0	0	0
2.	80	0.000245188	0.000223474	-2.17135e-05	4.71475e-10	2.17135e-05
3.	160	0.000233977	0.000200003	-3.39738e-05	1.15422e-09	3.39738e-05
4.	240	0.0002185	0.000178967	-3.95329e-05	1.56285e-09	3.95329e-05
5.	320	0.000204236	0.000160122	-4.41137e-05	1.94602e-09	4.41137e-05
6.	400	0.00018557	0.000143249	-4.23206e-05	1.79103e-09	4.23206e-05
7.	480	0.000164217	0.000128149	-3.60687e-05	1.30095e-09	3.60687e-05
8.	560	0.00014267	0.000114637	-2.80334e-05	7.85869e-10	2.80334e-05
9.	640	0.000123481	0.000102548	-2.09337e-05	4.38222e-10	2.09337e-05
10.	720	0.000106211	9.17326e-05	-1.44785e-05	2.09626e-10	1.44785e-05
11.	800	9.09458e-05	8.20577e-05	-8.8881e-06	7.89984e-11	8.8881e-06
12.	880	7.77872e-05	7.3403e-05	-4.3842e-06	1.92212e-11	4.3842e-06
13.	960	6.63468e-05	6.56611e-05	-6.85717e-07	4.70207e-13	6.85717e-07
14.	1040	5.67988e-05	5.87357e-05	1.93684e-06	3.75137e-12	1.93684e-06
15.	1120	4.85636e-05	5.25407e-05	3.9771e-06	1.58173e-11	3.9771e-06
16.	1200	4.14141e-05	4.69992e-05	5.58513e-06	3.11936e-11	5.58513e-06
17.	1280	3.53203e-05	4.20423e-05	6.722e-06	4.51853e-11	6.722e-06
18.	1360	3.00241e-05	3.76082e-05	7.58402e-06	5.75174e-11	7.58402e-06
19.	1440	2.56819e-05	3.36418e-05	7.95993e-06	6.33605e-11	7.95993e-06
20.	1520	2.17834e-05	3.00938e-05	8.31034e-06	6.90618e-11	8.31034e-06
21.	1600	1.854e-05	2.692e-05	8.37994e-06	7.02234e-11	8.37994e-06
22.	1680	1.59127e-05	2.40809e-05	8.16825e-06	6.67202e-11	8.16825e-06
23.	1760	1.3573e-05	2.15413e-05	7.96833e-06	6.34943e-11	7.96833e-06
24.	1840	1.1609e-05	1.92695e-05	7.66055e-06	5.86841e-11	7.66055e-06
25.	1920	9.99388e-06	1.72374e-05	7.2435e-06	5.24683e-11	7.2435e-06
26.	2000	8.53905e-06	1.54196e-05	6.88051e-06	4.73415e-11	6.88051e-06
27.	2080	7.34097e-06	1.37935e-05	6.4525e-06	4.16347e-11	6.4525e-06
28.	2160	6.29498e-06	1.23389e-05	6.04388e-06	3.65284e-11	6.04388e-06
29.	2240	5.39437e-06	1.10376e-05	5.64328e-06	3.18466e-11	5.64328e-06
30.	2320	4.7489e-06	9.87367e-06	5.12477e-06	2.62633e-11	5.12477e-06
31.	2400	4.02852e-06	8.83245e-06	4.80393e-06	2.30777e-11	4.80393e-06
32.	2480	3.55817e-06	7.90103e-06	4.34286e-06	1.88605e-11	4.34286e-06
33.	2560	3.07597e-06	7.06784e-06	3.99187e-06	1.5935e-11	3.99187e-06
34.	2640	2.70845e-06	6.32251e-06	3.61407e-06	1.30615e-11	3.61407e-06
35.	2720	2.29737e-06	5.65579e-06	3.35842e-06	1.1279e-11	3.35842e-06
36.	2800	2.17721e-06	5.05937e-06	2.88216e-06	8.30686e-12	2.88216e-06
37.	2880	1.81964e-06	4.52585e-06	2.70621e-06	7.32356e-12	2.70621e-06
38.	2960	1.64318e-06	4.04859e-06	2.40541e-06	5.78601e-12	2.40541e-06
39.	3040	1.42558e-06	3.62166e-06	2.19608e-06	4.82279e-12	2.19608e-06
40.	3120	1.24417e-06	3.23975e-06	1.99559e-06	3.98237e-12	1.99559e-06
41.	3200	1.11266e-06	2.89812e-06	1.78546e-06	3.18788e-12	1.78546e-06
42.	3280	1.08542e-06	2.59251e-06	1.50709e-06	2.27132e-12	1.50709e-06
43.	3360	9.08165e-07	2.31913e-06	1.41096e-06	1.99081e-12	1.41096e-06
44.	3440	9.10844e-07	2.07457e-06	1.16373e-06	1.35427e-12	1.16373e-06
45.	3520	8.26842e-07	1.85581e-06	1.02897e-06	1.05877e-12	1.02897e-06
46.	3600	7.18794e-07	1.66011e-06	9.41319e-07	8.86082e-13	9.41319e-07
47.	3680	7.21926e-07	1.48505e-06	7.63128e-07	5.82365e-13	7.63128e-07
48.	3760	8.22568e-07	1.32845e-06	5.05887e-07	2.55922e-13	5.05887e-07
49.	3840	5.74016e-07	1.18837e-06	6.14353e-07	3.7743e-13	6.14353e-07
50.	3920	6.58245e-07	1.06306e-06	4.04811e-07	1.63872e-13	4.04811e-07
51.	4000	5.7736e-07	9.50957e-07	3.73596e-07	1.39574e-13	3.73596e-07
52.	4080	6.04335e-07	8.50678e-07	2.46344e-07	6.06852e-14	2.46344e-07
53.	4160	4.27391e-07	7.60975e-07	3.33584e-07	1.11278e-13	3.33584e-07
54.	4240	4.94217e-07	6.8073e-07	1.86513e-07	3.47872e-14	1.86513e-07
55.	4320	5.69472e-07	6.08947e-07	3.94756e-08	1.55832e-15	3.94756e-08
56.	4400	4.84967e-07	5.44734e-07	5.97664e-08	3.57202e-15	5.97664e-08
57.	4480	5.22632e-07	4.87292e-07	-3.53402e-08	1.24893e-15	3.53402e-08
58.	4560	5.29197e-07	4.35907e-07	-9.32901e-08	8.70304e-15	9.32901e-08
59.	4640	4.79166e-07	3.89941e-07	-8.92248e-08	7.96107e-15	8.92248e-08
60.	4720	6.02557e-07	3.48822e-07	-2.53735e-07	6.43816e-14	2.53735e-07
61.	4800	4.12018e-07	3.12039e-07	-9.99788e-08	9.99575e-15	9.99788e-08
62.	4880	5.35737e-07	2.79135e-07	-2.56602e-07	6.58447e-14	2.56602e-07
63.	4960	4.60287e-07	2.497e-07	-2.10587e-07	4.43471e-14	2.10587e-07
64.	5040	5.08841e-07	2.23369e-07	-2.85472e-07	8.14943e-14	2.85472e-07
65.	5120	3.63072e-07	1.99815e-07	-1.63257e-07	2.66528e-14	1.63257e-07
66.	5200	4.27544e-07	1.78744e-07	-2.488e-07	6.19014e-14	2.488e-07
67.	5280	2.6452e-07	1.59896e-07	-1.04624e-07	1.09462e-14	1.04624e-07
68.	5360	3.34152e-07	1.43035e-07	-1.91117e-07	3.65257e-14	1.91117e-07
69.	5440	4.19849e-07	1.27952e-07	-2.91897e-07	8.5204e-14	2.91897e-07
70.	5520	4.91444e-07	1.1446e-07	-3.76984e-07	1.42117e-13	3.76984e-07
71.	5600	3.60293e-07	1.0239e-07	-2.57903e-07	6.65139e-14	2.57903e-07
72.	5680	2.62078e-07	9.1593e-08	-1.70485e-07	2.90651e-14	1.70485e-07
73.	5760	3.58067e-07	8.19346e-08	-2.76132e-07	7.6249e-14	2.76132e-07
74.	5840	3.25137e-07	7.32947e-08	-2.51842e-07	6.34246e-14	2.51842e-07
75.	5920	2.29543e-07	6.55658e-08	-1.63978e-07	2.68887e-14	1.63978e-07
76.	6000	2.81148e-07	5.86519e-08	-2.22496e-07	4.95046e-14	2.22496e-07
77.	6080	3.26057e-07	5.24671e-08	-2.7359e-07	7.48516e-14	2.7359e-07
78.	6160	2.36474e-07	4.69345e-08	-1.8954e-07	3.59253e-14	1.8954e-07
79.	6240	3.39695e-07	4.19853e-08	-2.9771e-07	8.8631e-14	2.9771e-07
80.	6320	3.28627e-07	3.7558e-08	-2.91069e-07	8.47212e-14	2.91069e-07
81.	6400	3.66784e-07	3.35976e-08	-3.33186e-07	1.11013e-13	3.33186e-07
82.	6480	3.85229e-07	3.00547e-08	-3.55174e-07	1.26149e-13	3.55174e-07
83.	6560	2.94384e-07	2.68855e-08	-2.67499e-07	7.15556e-14	2.67499e-07
84.	6640	2.67803e-07	2.40504e-08	-2.43753e-07	5.94153e-14	2.43753e-07
85.	6720	3.05945e-07	2.15143e-08	-2.8443e-07	8.09006e-14	2.8443e-07
86.	6800	3.2173e-07	1.92457e-08	-3.02484e-07	9.14967e-14	3.02484e-07
87.	6880	3.69186e-07	1.72162e-08	-3.5197e-07	1.23883e-13	3.5197e-07
88.	6960	2.89451e-07	1.54008e-08	-2.7405e-07	7.51035e-14	2.7405e-07
89.	7040	2.58993e-07	1.37768e-08	-2.45216e-07	6.01309e-14	2.45216e-07
90.	7120	1.87614e-07	1.2324e-08	-1.7529e-07	3.07268e-14	1.7529e-07
91.	7200	3.03453e-07	1.10245e-08	-2.92429e-07	8.55146e-14	2.92429e-07
92.	7280	2.45332e-07	9.86195e-09	-2.3547e-07	5.54463e-14	2.3547e-07
93.	7360	2.31593e-07	8.82201e-09	-2.22771e-07	4.96269e-14	2.22771e-07
94.	7440	2.63069e-07	7.89174e-09	-2.55177e-07	6.51153e-14	2.55177e-07
95.	7520	1.80478e-07	7.05956e-09	-1.73418e-07	3.00739e-14	1.73418e-07
96.	7600	2.60906e-07	6.31514e-09	-2.5459e-07	6.48163e-14	2.5459e-07
97.	7680	2.72861e-07	5.64922e-09	-2.67212e-07	7.14021e-14	2.67212e-07
98.	7760	1.83123e-07	5.05352e-09	-1.78069e-07	3.17086e-14	1.78069e-07
99.	7840	2.64075e-07	4.52063e-09	-2.59555e-07	6.73686e-14	2.59555e-07
100.	7920	1.49546e-07	4.04394e-09	-1.45502e-07	2.11708e-14	1.45502e-07
101.	8000	2.69286e-07	3.61751e-09	-2.65669e-07	7.05799e-14	2.65669e-07
102.	8080	1.50322e-07	3.23605e-09	-1.47086e-07	2.16342e-14	1.47086e-07
103.	8160	2.14948e-07	2.89481e-09	-2.12054e-07	4.49667e-14	2.12054e-07
104.	8240	2.50728e-07	2.58956e-09	-2.48139e-07	6.15727e-14	2.48139e-07
105.	8320	1.69959e-07	2.3165e-09	-1.67642e-07	2.81039e-14	1.67642e-07
106.	8400	2.14247e-07	2.07222e-09	-2.12174e-07	4.5018e-14	2.12174e-07
107.	8480	2.27986e-07	1.85371e-09	-2.26132e-07	5.11357e-14	2.26132e-07
108.	8560	1.91928e-07	1.65824e-09	-1.9027e-07	3.62026e-14	1.9027e-07
109.	8640	1.23738e-07	1.48338e-09	-1.22255e-07	1.49462e-14	1.22255e-07
110.	8720	2.08754e-07	1.32696e-09	-2.07427e-07	4.3026e-14	2.07427e-07
111.	8800	1.83594e-07	1.18703e-09	-1.82407e-07	3.32724e-14	1.82407e-07
112.	8880	1.0984e-07	1.06186e-09	-1.08778e-07	1.18326e-14	1.08778e-07
113.	8960	1.97326e-07	9.49892e-10	-1.96376e-07	3.85637e-14	1.96376e-07
114.	9040	7.03313e-08	8.49728e-10	-6.94816e-08	4.82769e-15	6.94816e-08
115.	9120	1.40631e-07	7.60127e-10	-1.39871e-07	1.95638e-14	1.39871e-07
116.	9200	1.16465e-07	6.79974e-10	-1.15785e-07	1.34062e-14	1.15785e-07
117.	9280	2.90942e-07	6.08273e-10	-2.90334e-07	8.42936e-14	2.90334e-07
118.	9360	1.1791e-07	5.44133e-10	-1.17366e-07	1.37748e-14	1.17366e-07
119.	9440	8.60837e-08	4.86756e-10	-8.5597e-08	7.32684e-15	8.5597e-08
120.	9520	2.00098e-07	4.3543e-10	-1.99662e-07	3.9865e-14	1.99662e-07
121.	9600	2.26683e-07	3.89517e-10	-2.26293e-07	5.12087e-14	2.26293e-07
122.	9680	1.5427e-07	3.48444e-10	-1.53922e-07	2.36919e-14	1.53922e-07
123.	9760	1.76588e-07	3.11703e-10	-1.76276e-07	3.10733e-14	1.76276e-07
124.	9840	1.77123e-07	2.78836e-10	-1.76845e-07	3.1274e-14	1.76845e-07
125.	9920	2.25708e-07	2.49435e-10	-2.25459e-07	5.08316e-14	2.25459e-07
126.	10000	2.83395e-07	2.23134e-10	-2.83172e-07	8.01862e-14	2.83172e-07
127.	10080	1.42098e-07	1.99607e-10	-1.41898e-07	2.01351e-14	1.41898e-07
128.	10160	2.33222e-07	1.7856e-10	-2.33043e-07	5.43092e-14	2.33043e-07
129.	10240	1.58762e-07	1.59733e-10	-1.58602e-07	2.51546e-14	1.58602e-07
130.	10320	1.69973e-07	1.42891e-10	-1.69831e-07	2.88424e-14	1.69831e-07
131.	10400	1.79494e-07	1.27826e-10	-1.79366e-07	3.21722e-14	1.79366e-07
132.	10480	2.56851e-07	1.14348e-10	-2.56737e-07	6.59139e-14	2.56737e-07
133.	10560	1.74801e-07	1.02292e-10	-1.74699e-07	3.05196e-14	1.74699e-07
134.	10640	1.65223e-07	9.15076e-11	-1.65131e-07	2.72683e-14	1.65131e-07
135.	10720	1.34088e-07	8.18601e-11	-1.34006e-07	1.79575e-14	1.34006e-07
136.	10800	1.94158e-07	7.32299e-11	-1.94084e-07	3.76688e-14	1.94084e-07
137.	10880	1.20384e-07	6.55097e-11	-1.20318e-07	1.44765e-14	1.20318e-07
138.	10960	1.55737e-07	5.86037e-11	-1.55678e-07	2.42358e-14	1.55678e-07
139.	11040	2.01973e-07	5.24258e-11	-2.01921e-07	4.0772e-14	2.01921e-07
140.	11120	1.07293e-07	4.68994e-11	-1.07246e-07	1.15017e-14	1.07246e-07
141.	11200	3.19062e-08	4.19558e-11	-3.18642e-08	1.01533e-15	3.18642e-08
142.	11280	6.54155e-08	3.75334e-11	-6.5378e-08	4.27428e-15	6.5378e-08
143.	11360	1.05861e-07	3.35775e-11	-1.05827e-07	1.11994e-14	1.05827e-07
Objective Value				1.0669e-08
Root Mean Square				8.63761e-06
Weight				1

File Name:	//bonnie/chianeselab/Research/2013 - Polar Bonds/Paper 9 - Ruimine hydrogenation mechanism/Kinetics analysis for pub/copasi_input_all_data.txt
Experiment:	Experiment_2
Mean:	2.30899e-06
Objective Value:	1.48288e-08
Root Mean Square:	9.33959e-06
Row	Time	[Ru-imine](Data)	[Ru-imine](Fit)	[Ru-imine](Weighted Error)	Objective Value	Root Mean Square

1.	0	0.000374669	0.000374669	0	0	0
2.	80	0.000359711	0.000335195	-2.4516e-05	6.01034e-10	2.4516e-05
3.	160	0.000331732	0.000300082	-3.16503e-05	1.00174e-09	3.16503e-05
4.	240	0.00029917	0.000268567	-3.0603e-05	9.36547e-10	3.0603e-05
5.	320	0.00025935	0.00024032	-1.90294e-05	3.62119e-10	1.90294e-05
6.	400	0.000221988	0.000215024	-6.96379e-06	4.84944e-11	6.96379e-06
7.	480	0.000188659	0.000192382	3.72223e-06	1.3855e-11	3.72223e-06
8.	560	0.000159982	0.000172119	1.21369e-05	1.47303e-10	1.21369e-05
9.	640	0.000135721	0.000153989	1.82681e-05	3.33725e-10	1.82681e-05
10.	720	0.000115081	0.000137768	2.26867e-05	5.14688e-10	2.26867e-05
11.	800	9.70811e-05	0.000123255	2.61739e-05	6.85071e-10	2.61739e-05
12.	880	8.20481e-05	0.000110271	2.82233e-05	7.96555e-10	2.82233e-05
13.	960	6.95071e-05	9.86557e-05	2.91486e-05	8.49639e-10	2.91486e-05
14.	1040	5.8643e-05	8.8264e-05	2.9621e-05	8.77402e-10	2.9621e-05
15.	1120	4.95263e-05	7.89672e-05	2.94408e-05	8.66761e-10	2.94408e-05
16.	1200	4.17133e-05	7.06499e-05	2.89366e-05	8.37325e-10	2.89366e-05
17.	1280	3.51611e-05	6.32089e-05	2.80478e-05	7.86676e-10	2.80478e-05
18.	1360	2.9692e-05	5.65518e-05	2.68598e-05	7.2145e-10	2.68598e-05
19.	1440	2.51797e-05	5.05961e-05	2.54164e-05	6.45991e-10	2.54164e-05
20.	1520	2.12824e-05	4.52677e-05	2.39853e-05	5.75294e-10	2.39853e-05
21.	1600	1.79526e-05	4.05007e-05	2.25481e-05	5.08417e-10	2.25481e-05
22.	1680	1.5252e-05	3.62357e-05	2.09837e-05	4.40317e-10	2.09837e-05
23.	1760	1.29886e-05	3.242e-05	1.94313e-05	3.77577e-10	1.94313e-05
24.	1840	1.10558e-05	2.90061e-05	1.79504e-05	3.22215e-10	1.79504e-05
25.	1920	9.43034e-06	2.59518e-05	1.65215e-05	2.7296e-10	1.65215e-05
26.	2000	7.95841e-06	2.32192e-05	1.52608e-05	2.32892e-10	1.52608e-05
27.	2080	6.89122e-06	2.07743e-05	1.38831e-05	1.92741e-10	1.38831e-05
28.	2160	5.92899e-06	1.8587e-05	1.2658e-05	1.60224e-10	1.2658e-05
29.	2240	5.01642e-06	1.66299e-05	1.16135e-05	1.34873e-10	1.16135e-05
30.	2320	4.33856e-06	1.4879e-05	1.05404e-05	1.111e-10	1.05404e-05
31.	2400	3.81684e-06	1.33124e-05	9.49553e-06	9.01651e-11	9.49553e-06
32.	2480	3.39503e-06	1.19107e-05	8.51572e-06	7.25175e-11	8.51572e-06
33.	2560	3.07331e-06	1.06567e-05	7.58339e-06	5.75079e-11	7.58339e-06
34.	2640	2.65137e-06	9.53471e-06	6.88334e-06	4.73804e-11	6.88334e-06
35.	2720	2.42833e-06	8.53085e-06	6.10252e-06	3.72407e-11	6.10252e-06
36.	2800	2.2628e-06	7.63269e-06	5.36989e-06	2.88357e-11	5.36989e-06
37.	2880	2.04186e-06	6.82909e-06	4.78724e-06	2.29176e-11	4.78724e-06
38.	2960	1.81381e-06	6.11011e-06	4.2963e-06	1.84582e-11	4.2963e-06
39.	3040	1.65082e-06	5.46682e-06	3.816e-06	1.45618e-11	3.816e-06
40.	3120	1.72928e-06	4.89127e-06	3.16198e-06	9.99813e-12	3.16198e-06
41.	3200	1.43945e-06	4.37631e-06	2.93686e-06	8.62515e-12	2.93686e-06
42.	3280	1.33854e-06	3.91557e-06	2.57703e-06	6.64109e-12	2.57703e-06
43.	3360	1.3434e-06	3.50333e-06	2.15993e-06	4.66531e-12	2.15993e-06
44.	3440	1.33586e-06	3.1345e-06	1.79864e-06	3.23512e-12	1.79864e-06
45.	3520	1.26376e-06	2.8045e-06	1.54074e-06	2.37389e-12	1.54074e-06
46.	3600	1.24914e-06	2.50925e-06	1.2601e-06	1.58786e-12	1.2601e-06
47.	3680	1.05691e-06	2.24507e-06	1.18816e-06	1.41173e-12	1.18816e-06
48.	3760	1.09817e-06	2.00871e-06	9.10546e-07	8.29095e-13	9.10546e-07
49.	3840	1.09534e-06	1.79724e-06	7.01895e-07	4.92656e-13	7.01895e-07
50.	3920	1.20073e-06	1.60803e-06	4.07293e-07	1.65887e-13	4.07293e-07
51.	4000	1.09931e-06	1.43874e-06	3.39424e-07	1.15208e-13	3.39424e-07
52.	4080	1.05064e-06	1.28727e-06	2.36624e-07	5.59908e-14	2.36624e-07
53.	4160	9.34544e-07	1.15175e-06	2.17203e-07	4.71773e-14	2.17203e-07
54.	4240	9.94525e-07	1.03049e-06	3.59677e-08	1.29368e-15	3.59677e-08
55.	4320	9.99419e-07	9.22004e-07	-7.74145e-08	5.99301e-15	7.74145e-08
56.	4400	9.74997e-07	8.24937e-07	-1.5006e-07	2.2518e-14	1.5006e-07
57.	4480	1.03221e-06	7.38089e-07	-2.94117e-07	8.65047e-14	2.94117e-07
58.	4560	1.06784e-06	6.60384e-07	-4.07454e-07	1.66018e-13	4.07454e-07
59.	4640	1.00521e-06	5.9086e-07	-4.14345e-07	1.71681e-13	4.14345e-07
60.	4720	1.0191e-06	5.28656e-07	-4.90443e-07	2.40534e-13	4.90443e-07
61.	4800	1.00773e-06	4.73e-07	-5.34734e-07	2.8594e-13	5.34734e-07
62.	4880	8.30627e-07	4.23204e-07	-4.07424e-07	1.65994e-13	4.07424e-07
63.	4960	9.60359e-07	3.7865e-07	-5.8171e-07	3.38386e-13	5.8171e-07
64.	5040	1.01285e-06	3.38786e-07	-6.74061e-07	4.54358e-13	6.74061e-07
65.	5120	1.00581e-06	3.0312e-07	-7.02691e-07	4.93775e-13	7.02691e-07
66.	5200	8.98507e-07	2.71208e-07	-6.27299e-07	3.93504e-13	6.27299e-07
67.	5280	9.70384e-07	2.42656e-07	-7.27729e-07	5.29589e-13	7.27729e-07
68.	5360	9.17114e-07	2.17109e-07	-7.00005e-07	4.90007e-13	7.00005e-07
69.	5440	8.92339e-07	1.94253e-07	-6.98086e-07	4.87324e-13	6.98086e-07
70.	5520	8.68304e-07	1.73802e-07	-6.94502e-07	4.82333e-13	6.94502e-07
71.	5600	9.2305e-07	1.55505e-07	-7.67546e-07	5.89126e-13	7.67546e-07
72.	5680	9.22262e-07	1.39133e-07	-7.83128e-07	6.1329e-13	7.83128e-07
73.	5760	8.63518e-07	1.24486e-07	-7.39033e-07	5.46169e-13	7.39033e-07
74.	5840	9.01421e-07	1.1138e-07	-7.90041e-07	6.24165e-13	7.90041e-07
75.	5920	8.96519e-07	9.96544e-08	-7.96865e-07	6.34994e-13	7.96865e-07
76.	6000	9.1054e-07	8.9163e-08	-8.21377e-07	6.7466e-13	8.21377e-07
77.	6080	1.01063e-06	7.97762e-08	-9.30853e-07	8.66487e-13	9.30853e-07
78.	6160	8.69439e-07	7.13775e-08	-7.98062e-07	6.36903e-13	7.98062e-07
79.	6240	9.28217e-07	6.38631e-08	-8.64354e-07	7.47108e-13	8.64354e-07
80.	6320	1.00314e-06	5.71397e-08	-9.45995e-07	8.94907e-13	9.45995e-07
81.	6400	1.01893e-06	5.11242e-08	-9.6781e-07	9.36656e-13	9.6781e-07
82.	6480	9.5408e-07	4.5742e-08	-9.08338e-07	8.25077e-13	9.08338e-07
83.	6560	1.01157e-06	4.09264e-08	-9.70645e-07	9.42151e-13	9.70645e-07
84.	6640	9.41541e-07	3.66177e-08	-9.04923e-07	8.18885e-13	9.04923e-07
85.	6720	1.00416e-06	3.27627e-08	-9.714e-07	9.43619e-13	9.714e-07
86.	6800	1.14313e-06	2.93135e-08	-1.11382e-06	1.2406e-12	1.11382e-06
87.	6880	1.03826e-06	2.62275e-08	-1.01204e-06	1.02422e-12	1.01204e-06
88.	6960	1.00985e-06	2.34663e-08	-9.86383e-07	9.72951e-13	9.86383e-07
89.	7040	1.02704e-06	2.09958e-08	-1.00604e-06	1.01212e-12	1.00604e-06
90.	7120	8.76587e-07	1.87855e-08	-8.57802e-07	7.35824e-13	8.57802e-07
91.	7200	9.77284e-07	1.68078e-08	-9.60476e-07	9.22515e-13	9.60476e-07
92.	7280	8.9247e-07	1.50383e-08	-8.77432e-07	7.69887e-13	8.77432e-07
93.	7360	7.99883e-07	1.34551e-08	-7.86428e-07	6.18469e-13	7.86428e-07
94.	7440	9.02715e-07	1.20386e-08	-8.90677e-07	7.93305e-13	8.90677e-07
95.	7520	8.12819e-07	1.07712e-08	-8.02048e-07	6.43281e-13	8.02048e-07
96.	7600	8.32129e-07	9.63724e-09	-8.22492e-07	6.76493e-13	8.22492e-07
97.	7680	7.55271e-07	8.62265e-09	-7.46648e-07	5.57483e-13	7.46648e-07
98.	7760	8.25533e-07	7.71489e-09	-8.17818e-07	6.68827e-13	8.17818e-07
99.	7840	8.45903e-07	6.90269e-09	-8.39e-07	7.03921e-13	8.39e-07
100.	7920	7.35263e-07	6.17599e-09	-7.29087e-07	5.31568e-13	7.29087e-07
101.	8000	8.33082e-07	5.5258e-09	-8.27556e-07	6.84849e-13	8.27556e-07
102.	8080	6.74092e-07	4.94406e-09	-6.69148e-07	4.47759e-13	6.69148e-07
103.	8160	7.32199e-07	4.42357e-09	-7.27775e-07	5.29656e-13	7.27775e-07
104.	8240	6.84045e-07	3.95787e-09	-6.80087e-07	4.62518e-13	6.80087e-07
105.	8320	6.7481e-07	3.5412e-09	-6.71269e-07	4.50602e-13	6.71269e-07
106.	8400	6.51385e-07	3.16839e-09	-6.48217e-07	4.20185e-13	6.48217e-07
107.	8480	5.71549e-07	2.83484e-09	-5.68714e-07	3.23436e-13	5.68714e-07
108.	8560	6.46826e-07	2.5364e-09	-6.4429e-07	4.15109e-13	6.4429e-07
109.	8640	7.34198e-07	2.26938e-09	-7.31928e-07	5.35719e-13	7.31928e-07
110.	8720	6.58769e-07	2.03046e-09	-6.56739e-07	4.31306e-13	6.56739e-07
111.	8800	6.8439e-07	1.81671e-09	-6.82573e-07	4.65906e-13	6.82573e-07
112.	8880	7.13064e-07	1.62545e-09	-7.11439e-07	5.06145e-13	7.11439e-07
113.	8960	6.36421e-07	1.45433e-09	-6.34967e-07	4.03183e-13	6.34967e-07
114.	9040	6.22856e-07	1.30123e-09	-6.21554e-07	3.8633e-13	6.21554e-07
115.	9120	6.97375e-07	1.16424e-09	-6.96211e-07	4.84709e-13	6.96211e-07
116.	9200	7.36064e-07	1.04168e-09	-7.35022e-07	5.40257e-13	7.35022e-07
117.	9280	6.80104e-07	9.32016e-10	-6.79172e-07	4.61274e-13	6.79172e-07
118.	9360	5.19018e-07	8.339e-10	-5.18185e-07	2.68515e-13	5.18185e-07
119.	9440	6.09306e-07	7.46113e-10	-6.0856e-07	3.70346e-13	6.0856e-07
120.	9520	6.05317e-07	6.67568e-10	-6.0465e-07	3.65601e-13	6.0465e-07
121.	9600	7.27931e-07	5.97292e-10	-7.27333e-07	5.29014e-13	7.27333e-07
122.	9680	6.57565e-07	5.34415e-10	-6.5703e-07	4.31689e-13	6.5703e-07
123.	9760	6.05933e-07	4.78157e-10	-6.05455e-07	3.66576e-13	6.05455e-07
124.	9840	5.97398e-07	4.27822e-10	-5.9697e-07	3.56373e-13	5.9697e-07
125.	9920	5.8338e-07	3.82786e-10	-5.82997e-07	3.39886e-13	5.82997e-07
126.	10000	5.36954e-07	3.42492e-10	-5.36611e-07	2.87952e-13	5.36611e-07
127.	10080	4.87819e-07	3.06439e-10	-4.87512e-07	2.37668e-13	4.87512e-07
128.	10160	5.08354e-07	2.74182e-10	-5.0808e-07	2.58145e-13	5.0808e-07
129.	10240	4.93032e-07	2.45321e-10	-4.92787e-07	2.42839e-13	4.92787e-07
130.	10320	4.99839e-07	2.19499e-10	-4.9962e-07	2.4962e-13	4.9962e-07
131.	10400	4.17832e-07	1.96394e-10	-4.17636e-07	1.7442e-13	4.17636e-07
132.	10480	4.04094e-07	1.75723e-10	-4.03918e-07	1.6315e-13	4.03918e-07
133.	10560	3.84551e-07	1.57227e-10	-3.84394e-07	1.47759e-13	3.84394e-07
134.	10640	4.21573e-07	1.40679e-10	-4.21432e-07	1.77605e-13	4.21432e-07
135.	10720	3.34057e-07	1.25873e-10	-3.33931e-07	1.1151e-13	3.33931e-07
136.	10800	3.85778e-07	1.12625e-10	-3.85665e-07	1.48737e-13	3.85665e-07
137.	10880	3.45686e-07	1.00773e-10	-3.45585e-07	1.19429e-13	3.45585e-07
138.	10960	4.23758e-07	9.01676e-11	-4.23668e-07	1.79494e-13	4.23668e-07
139.	11040	3.9161e-07	8.06791e-11	-3.91529e-07	1.53295e-13	3.91529e-07
140.	11120	4.3296e-07	7.21895e-11	-4.32887e-07	1.87392e-13	4.32887e-07
141.	11200	2.41507e-07	6.45938e-11	-2.41442e-07	5.82942e-14	2.41442e-07
142.	11280	4.30716e-07	5.77977e-11	-4.30658e-07	1.85466e-13	4.30658e-07
143.	11360	2.59252e-07	5.17171e-11	-2.592e-07	6.71848e-14	2.592e-07
144.	11440	3.39298e-07	4.62766e-11	-3.39252e-07	1.15092e-13	3.39252e-07
145.	11520	2.37983e-07	4.14088e-11	-2.37942e-07	5.66163e-14	2.37942e-07
146.	11600	2.93952e-07	3.70536e-11	-2.93915e-07	8.63859e-14	2.93915e-07
147.	11680	3.53655e-07	3.31568e-11	-3.53622e-07	1.25048e-13	3.53622e-07
148.	11760	2.75824e-07	2.96703e-11	-2.75794e-07	7.60624e-14	2.75794e-07
149.	11840	3.27637e-07	2.65508e-11	-3.27611e-07	1.07329e-13	3.27611e-07
150.	11920	2.14208e-07	2.37598e-11	-2.14185e-07	4.58751e-14	2.14185e-07
151.	12000	2.04159e-07	2.12626e-11	-2.04138e-07	4.16721e-14	2.04138e-07
152.	12080	2.13955e-07	1.90283e-11	-2.13936e-07	4.57688e-14	2.13936e-07
153.	12160	3.19412e-07	1.70292e-11	-3.19395e-07	1.02013e-13	3.19395e-07
154.	12240	2.64162e-07	1.52406e-11	-2.64147e-07	6.97736e-14	2.64147e-07
155.	12320	2.55517e-07	1.36402e-11	-2.55503e-07	6.52819e-14	2.55503e-07
156.	12400	4.2472e-07	1.22083e-11	-4.24708e-07	1.80377e-13	4.24708e-07
157.	12480	2.41367e-07	1.09272e-11	-2.41356e-07	5.82526e-14	2.41356e-07
158.	12560	2.99218e-07	9.78099e-12	-2.99208e-07	8.95256e-14	2.99208e-07
159.	12640	2.55617e-07	8.75544e-12	-2.55608e-07	6.53356e-14	2.55608e-07
160.	12720	2.86078e-07	7.83784e-12	-2.8607e-07	8.18359e-14	2.8607e-07
161.	12800	2.1724e-07	7.01684e-12	-2.17233e-07	4.71901e-14	2.17233e-07
162.	12880	2.13479e-07	6.28227e-12	-2.13473e-07	4.55707e-14	2.13473e-07
163.	12960	2.07718e-07	5.62501e-12	-2.07713e-07	4.31445e-14	2.07713e-07
164.	13040	2.2704e-07	5.03696e-12	-2.27034e-07	5.15446e-14	2.27034e-07
165.	13120	1.94387e-07	4.5108e-12	-1.94382e-07	3.77844e-14	1.94382e-07
166.	13200	1.80747e-07	4.04004e-12	-1.80743e-07	3.26682e-14	1.80743e-07
167.	13280	2.59009e-07	3.61886e-12	-2.59005e-07	6.70836e-14	2.59005e-07
168.	13360	2.63261e-07	3.24202e-12	-2.63258e-07	6.93046e-14	2.63258e-07
169.	13440	1.43069e-07	2.90486e-12	-1.43066e-07	2.0468e-14	1.43066e-07
170.	13520	1.02245e-07	2.6032e-12	-1.02242e-07	1.04534e-14	1.02242e-07
Objective Value				1.48288e-08
Root Mean Square				9.33959e-06
Weight				1

File Name:	//bonnie/chianeselab/Research/2013 - Polar Bonds/Paper 9 - Ruimine hydrogenation mechanism/Kinetics analysis for pub/copasi_input_all_data.txt
Experiment:	Experiment_3
Mean:	6.96526e-07
Objective Value:	3.34745e-08
Root Mean Square:	1.36751e-05
Row	Time	[Ru-imine](Data)	[Ru-imine](Fit)	[Ru-imine](Weighted Error)	Objective Value	Root Mean Square

1.	0	0.000242352	0.000242352	0	0	0
2.	20	0.00024189	0.000235667	-6.22339e-06	3.87305e-11	6.22339e-06
3.	40	0.000241806	0.000229335	-1.24701e-05	1.55504e-10	1.24701e-05
4.	60	0.000241121	0.000223252	-1.78684e-05	3.19278e-10	1.78684e-05
5.	80	0.000240054	0.000217372	-2.26815e-05	5.14452e-10	2.26815e-05
6.	100	0.000238981	0.000211668	-2.73129e-05	7.45992e-10	2.73129e-05
7.	120	0.000236504	0.000206122	-3.03817e-05	9.23047e-10	3.03817e-05
8.	140	0.000234911	0.000200724	-3.4187e-05	1.16875e-09	3.4187e-05
9.	160	0.000230217	0.000195466	-3.47512e-05	1.20765e-09	3.47512e-05
10.	180	0.000225513	0.000190342	-3.51705e-05	1.23697e-09	3.51705e-05
11.	200	0.000220599	0.000185348	-3.52509e-05	1.24263e-09	3.52509e-05
12.	220	0.000214752	0.00018048	-3.42727e-05	1.17462e-09	3.42727e-05
13.	240	0.000210153	0.000175735	-3.44185e-05	1.18463e-09	3.44185e-05
14.	260	0.000207245	0.000171109	-3.61358e-05	1.3058e-09	3.61358e-05
15.	280	0.00020362	0.000166602	-3.70189e-05	1.3704e-09	3.70189e-05
16.	300	0.000199047	0.000162208	-3.6839e-05	1.35711e-09	3.6839e-05
17.	320	0.000194537	0.000157927	-3.66098e-05	1.34028e-09	3.66098e-05
18.	340	0.000189192	0.000153756	-3.54361e-05	1.25572e-09	3.54361e-05
19.	360	0.000183856	0.000149691	-3.4165e-05	1.16725e-09	3.4165e-05
20.	380	0.000178286	0.000145732	-3.25538e-05	1.05975e-09	3.25538e-05
21.	400	0.00017278	0.000141874	-3.09057e-05	9.55163e-10	3.09057e-05
22.	420	0.000167092	0.000138117	-2.89756e-05	8.39584e-10	2.89756e-05
23.	440	0.000161446	0.000134457	-2.69886e-05	7.28385e-10	2.69886e-05
24.	460	0.000155977	0.000130892	-2.50843e-05	6.29223e-10	2.50843e-05
25.	480	0.000150692	0.00012742	-2.32718e-05	5.41576e-10	2.32718e-05
26.	500	0.000145438	0.000124039	-2.13991e-05	4.5792e-10	2.13991e-05
27.	520	0.000140275	0.000120747	-1.95288e-05	3.81374e-10	1.95288e-05
28.	540	0.000135368	0.00011754	-1.78277e-05	3.17826e-10	1.78277e-05
29.	560	0.000130376	0.000114418	-1.59582e-05	2.54665e-10	1.59582e-05
30.	580	0.000125847	0.000111378	-1.44692e-05	2.09359e-10	1.44692e-05
31.	600	0.000121119	0.000108418	-1.27012e-05	1.6132e-10	1.27012e-05
32.	620	0.000116806	0.000105535	-1.12707e-05	1.27028e-10	1.12707e-05
33.	640	0.000112569	0.000102729	-9.84003e-06	9.68262e-11	9.84003e-06
34.	660	0.000108414	9.99967e-05	-8.41724e-06	7.085e-11	8.41724e-06
35.	680	0.000103966	9.73365e-05	-6.62963e-06	4.39519e-11	6.62963e-06
36.	700	9.96703e-05	9.47466e-05	-4.92368e-06	2.42427e-11	4.92368e-06
37.	720	9.58331e-05	9.22251e-05	-3.60799e-06	1.30176e-11	3.60799e-06
38.	740	9.19649e-05	8.97704e-05	-2.1945e-06	4.81581e-12	2.1945e-06
39.	760	8.82696e-05	8.73807e-05	-8.88902e-07	7.90148e-13	8.88902e-07
40.	780	8.49155e-05	8.50542e-05	1.38722e-07	1.92437e-14	1.38722e-07
41.	800	8.15841e-05	8.27894e-05	1.20534e-06	1.45285e-12	1.20534e-06
42.	820	7.83992e-05	8.05846e-05	2.18542e-06	4.77608e-12	2.18542e-06
43.	840	7.54144e-05	7.84383e-05	3.02396e-06	9.14436e-12	3.02396e-06
44.	860	7.25121e-05	7.6349e-05	3.83683e-06	1.47212e-11	3.83683e-06
45.	880	6.98405e-05	7.43151e-05	4.4746e-06	2.0022e-11	4.4746e-06
46.	900	6.71236e-05	7.23352e-05	5.21157e-06	2.71605e-11	5.21157e-06
47.	920	6.43804e-05	7.04079e-05	6.02747e-06	3.63303e-11	6.02747e-06
48.	940	6.19424e-05	6.85317e-05	6.58933e-06	4.34192e-11	6.58933e-06
49.	960	5.95009e-05	6.67055e-05	7.20461e-06	5.19064e-11	7.20461e-06
50.	980	5.72771e-05	6.49277e-05	7.65062e-06	5.85319e-11	7.65062e-06
51.	1000	5.49562e-05	6.31973e-05	8.24104e-06	6.79147e-11	8.24104e-06
52.	1020	5.28861e-05	6.15128e-05	8.62665e-06	7.4419e-11	8.62665e-06
53.	1040	5.08218e-05	5.98731e-05	9.05135e-06	8.19269e-11	9.05135e-06
54.	1060	4.86321e-05	5.82771e-05	9.64501e-06	9.30263e-11	9.64501e-06
55.	1080	4.67252e-05	5.67235e-05	9.99836e-06	9.99671e-11	9.99836e-06
56.	1100	4.47995e-05	5.52113e-05	1.04117e-05	1.08404e-10	1.04117e-05
57.	1120	4.32196e-05	5.37393e-05	1.05196e-05	1.10663e-10	1.05196e-05
58.	1140	4.14322e-05	5.23065e-05	1.08743e-05	1.18251e-10	1.08743e-05
59.	1160	3.98609e-05	5.09118e-05	1.10509e-05	1.22123e-10	1.10509e-05
60.	1180	3.82464e-05	4.95543e-05	1.13078e-05	1.27867e-10	1.13078e-05
61.	1200	3.67401e-05	4.82329e-05	1.14928e-05	1.32085e-10	1.14928e-05
62.	1220	3.53245e-05	4.69467e-05	1.16222e-05	1.35075e-10	1.16222e-05
63.	1240	3.38953e-05	4.56948e-05	1.17994e-05	1.39227e-10	1.17994e-05
64.	1260	3.26123e-05	4.44762e-05	1.18638e-05	1.4075e-10	1.18638e-05
65.	1280	3.12045e-05	4.329e-05	1.20855e-05	1.4606e-10	1.20855e-05
66.	1300	2.99177e-05	4.21355e-05	1.22178e-05	1.49275e-10	1.22178e-05
67.	1320	2.877e-05	4.10117e-05	1.22418e-05	1.4986e-10	1.22418e-05
68.	1340	2.75297e-05	3.99179e-05	1.23882e-05	1.53468e-10	1.23882e-05
69.	1360	2.63818e-05	3.88532e-05	1.24714e-05	1.55537e-10	1.24714e-05
70.	1380	2.53689e-05	3.78169e-05	1.2448e-05	1.54953e-10	1.2448e-05
71.	1400	2.43169e-05	3.68082e-05	1.24913e-05	1.56033e-10	1.24913e-05
72.	1420	2.31735e-05	3.58264e-05	1.26529e-05	1.60097e-10	1.26529e-05
73.	1440	2.21736e-05	3.48708e-05	1.26972e-05	1.61219e-10	1.26972e-05
74.	1460	2.12749e-05	3.39406e-05	1.26657e-05	1.60421e-10	1.26657e-05
75.	1480	2.05325e-05	3.30353e-05	1.25028e-05	1.56319e-10	1.25028e-05
76.	1500	1.96276e-05	3.21541e-05	1.25264e-05	1.56911e-10	1.25264e-05
77.	1520	1.88345e-05	3.12963e-05	1.24618e-05	1.55297e-10	1.24618e-05
78.	1540	1.81078e-05	3.04615e-05	1.23537e-05	1.52615e-10	1.23537e-05
79.	1560	1.7271e-05	2.96489e-05	1.23779e-05	1.53212e-10	1.23779e-05
80.	1580	1.64996e-05	2.88579e-05	1.23583e-05	1.52729e-10	1.23583e-05
81.	1600	1.59222e-05	2.80881e-05	1.21659e-05	1.4801e-10	1.21659e-05
82.	1620	1.53121e-05	2.73388e-05	1.20267e-05	1.44641e-10	1.20267e-05
83.	1640	1.4562e-05	2.66094e-05	1.20474e-05	1.45141e-10	1.20474e-05
84.	1660	1.39469e-05	2.58995e-05	1.19526e-05	1.42865e-10	1.19526e-05
85.	1680	1.3383e-05	2.52085e-05	1.18255e-05	1.39843e-10	1.18255e-05
86.	1700	1.27402e-05	2.4536e-05	1.17958e-05	1.3914e-10	1.17958e-05
87.	1720	1.23004e-05	2.38814e-05	1.1581e-05	1.3412e-10	1.1581e-05
88.	1740	1.17024e-05	2.32443e-05	1.15418e-05	1.33213e-10	1.15418e-05
89.	1760	1.14239e-05	2.26241e-05	1.12002e-05	1.25443e-10	1.12002e-05
90.	1780	1.07503e-05	2.20205e-05	1.12702e-05	1.27017e-10	1.12702e-05
91.	1800	1.03521e-05	2.1433e-05	1.10809e-05	1.22787e-10	1.10809e-05
92.	1820	1.01109e-05	2.08611e-05	1.07502e-05	1.15567e-10	1.07502e-05
93.	1840	9.57311e-06	2.03045e-05	1.07314e-05	1.15164e-10	1.07314e-05
94.	1860	9.25392e-06	1.97628e-05	1.05089e-05	1.10437e-10	1.05089e-05
95.	1880	8.78441e-06	1.92355e-05	1.04511e-05	1.09225e-10	1.04511e-05
96.	1900	8.42524e-06	1.87223e-05	1.0297e-05	1.06029e-10	1.0297e-05
97.	1920	8.1526e-06	1.82227e-05	1.00701e-05	1.01408e-10	1.00701e-05
98.	1940	7.93179e-06	1.77365e-05	9.80474e-06	9.61329e-11	9.80474e-06
99.	1960	7.53053e-06	1.72633e-05	9.73275e-06	9.47265e-11	9.73275e-06
100.	1980	7.31938e-06	1.68027e-05	9.48329e-06	8.99328e-11	9.48329e-06
101.	2000	7.0194e-06	1.63543e-05	9.33494e-06	8.71411e-11	9.33494e-06
102.	2020	6.68899e-06	1.5918e-05	9.22898e-06	8.5174e-11	9.22898e-06
103.	2040	6.3384e-06	1.54932e-05	9.15484e-06	8.38112e-11	9.15484e-06
104.	2060	6.1865e-06	1.50798e-05	8.89334e-06	7.90915e-11	8.89334e-06
105.	2080	5.91904e-06	1.46775e-05	8.75844e-06	7.67103e-11	8.75844e-06
106.	2100	5.84015e-06	1.42858e-05	8.44569e-06	7.13297e-11	8.44569e-06
107.	2120	5.38601e-06	1.39047e-05	8.51865e-06	7.25674e-11	8.51865e-06
108.	2140	5.28527e-06	1.35336e-05	8.24837e-06	6.80355e-11	8.24837e-06
109.	2160	5.20067e-06	1.31725e-05	7.97185e-06	6.35503e-11	7.97185e-06
110.	2180	4.88464e-06	1.2821e-05	7.9364e-06	6.29864e-11	7.9364e-06
111.	2200	4.73171e-06	1.24789e-05	7.74722e-06	6.00194e-11	7.74722e-06
112.	2220	4.44388e-06	1.2146e-05	7.70207e-06	5.93219e-11	7.70207e-06
113.	2240	4.39602e-06	1.18219e-05	7.42583e-06	5.5143e-11	7.42583e-06
114.	2260	4.19071e-06	1.15064e-05	7.3157e-06	5.35194e-11	7.3157e-06
115.	2280	4.02985e-06	1.11994e-05	7.16953e-06	5.14022e-11	7.16953e-06
116.	2300	3.87375e-06	1.09005e-05	7.0268e-06	4.93759e-11	7.0268e-06
117.	2320	3.66708e-06	1.06097e-05	6.9426e-06	4.81998e-11	6.9426e-06
118.	2340	3.61005e-06	1.03266e-05	6.71653e-06	4.51118e-11	6.71653e-06
119.	2360	3.48307e-06	1.0051e-05	6.56796e-06	4.3138e-11	6.56796e-06
120.	2380	3.33117e-06	9.78283e-06	6.45166e-06	4.1624e-11	6.45166e-06
121.	2400	3.11767e-06	9.52178e-06	6.40411e-06	4.10127e-11	6.40411e-06
122.	2420	3.11744e-06	9.2677e-06	6.15026e-06	3.78257e-11	6.15026e-06
123.	2440	2.86397e-06	9.02039e-06	6.15642e-06	3.79015e-11	6.15642e-06
124.	2460	2.93045e-06	8.77969e-06	5.84923e-06	3.42135e-11	5.84923e-06
125.	2480	2.95563e-06	8.54541e-06	5.58978e-06	3.12456e-11	5.58978e-06
126.	2500	2.56898e-06	8.31737e-06	5.74839e-06	3.3044e-11	5.74839e-06
127.	2520	2.48833e-06	8.09543e-06	5.60709e-06	3.14395e-11	5.60709e-06
128.	2540	2.53653e-06	7.87941e-06	5.34288e-06	2.85464e-11	5.34288e-06
129.	2560	2.41745e-06	7.66915e-06	5.2517e-06	2.75804e-11	5.2517e-06
130.	2580	2.39448e-06	7.4645e-06	5.07002e-06	2.57051e-11	5.07002e-06
131.	2600	2.21296e-06	7.26531e-06	5.05235e-06	2.55262e-11	5.05235e-06
132.	2620	2.12487e-06	7.07144e-06	4.94657e-06	2.44686e-11	4.94657e-06
133.	2640	2.06435e-06	6.88274e-06	4.81839e-06	2.32169e-11	4.81839e-06
134.	2660	2.11132e-06	6.69907e-06	4.58776e-06	2.10475e-11	4.58776e-06
135.	2680	1.97856e-06	6.52031e-06	4.54175e-06	2.06275e-11	4.54175e-06
136.	2700	2.22371e-06	6.34631e-06	4.1226e-06	1.69959e-11	4.1226e-06
137.	2720	1.80902e-06	6.17696e-06	4.36794e-06	1.90789e-11	4.36794e-06
138.	2740	1.79832e-06	6.01213e-06	4.21381e-06	1.77562e-11	4.21381e-06
139.	2760	1.69576e-06	5.8517e-06	4.15593e-06	1.72718e-11	4.15593e-06
140.	2780	1.638e-06	5.69554e-06	4.05754e-06	1.64637e-11	4.05754e-06
141.	2800	1.78662e-06	5.54356e-06	3.75694e-06	1.41146e-11	3.75694e-06
142.	2820	1.66133e-06	5.39562e-06	3.73429e-06	1.39449e-11	3.73429e-06
143.	2840	1.5171e-06	5.25164e-06	3.73454e-06	1.39468e-11	3.73454e-06
144.	2860	1.514e-06	5.1115e-06	3.5975e-06	1.2942e-11	3.5975e-06
145.	2880	1.32403e-06	4.9751e-06	3.65107e-06	1.33303e-11	3.65107e-06
146.	2900	1.31703e-06	4.84234e-06	3.52531e-06	1.24278e-11	3.52531e-06
147.	2920	1.08886e-06	4.71312e-06	3.62426e-06	1.31353e-11	3.62426e-06
148.	2940	1.09769e-06	4.58735e-06	3.48966e-06	1.21777e-11	3.48966e-06
149.	2960	1.04705e-06	4.46493e-06	3.41789e-06	1.16819e-11	3.41789e-06
150.	2980	9.31249e-07	4.34579e-06	3.41454e-06	1.16591e-11	3.41454e-06
151.	3000	8.50492e-07	4.22982e-06	3.37933e-06	1.14198e-11	3.37933e-06
152.	3020	8.42495e-07	4.11694e-06	3.27445e-06	1.0722e-11	3.27445e-06
153.	3040	7.39728e-07	4.00708e-06	3.26735e-06	1.06756e-11	3.26735e-06
154.	3060	8.13255e-07	3.90015e-06	3.0869e-06	9.52893e-12	3.0869e-06
155.	3080	8.05948e-07	3.79607e-06	2.99013e-06	8.94085e-12	2.99013e-06
156.	3100	6.88252e-07	3.69477e-06	3.00652e-06	9.03917e-12	3.00652e-06
157.	3120	6.08475e-07	3.59618e-06	2.9877e-06	8.92636e-12	2.9877e-06
158.	3140	7.25722e-07	3.50021e-06	2.77449e-06	7.69778e-12	2.77449e-06
159.	3160	5.90065e-07	3.4068e-06	2.81674e-06	7.93402e-12	2.81674e-06
160.	3180	4.34444e-07	3.31589e-06	2.88145e-06	8.30275e-12	2.88145e-06
161.	3200	4.50284e-07	3.22741e-06	2.77712e-06	7.71241e-12	2.77712e-06
162.	3220	4.07424e-07	3.14128e-06	2.73386e-06	7.47397e-12	2.73386e-06
163.	3240	2.95863e-07	3.05745e-06	2.76159e-06	7.62638e-12	2.76159e-06
164.	3260	4.89619e-07	2.97586e-06	2.48625e-06	6.18142e-12	2.48625e-06
165.	3280	4.94069e-07	2.89645e-06	2.40238e-06	5.77144e-12	2.40238e-06
166.	3300	2.68971e-07	2.81916e-06	2.55019e-06	6.50345e-12	2.55019e-06
167.	3320	2.93758e-07	2.74393e-06	2.45017e-06	6.00333e-12	2.45017e-06
168.	3340	2.48985e-07	2.6707e-06	2.42172e-06	5.86472e-12	2.42172e-06
169.	3360	2.03681e-07	2.59943e-06	2.39575e-06	5.73963e-12	2.39575e-06
170.	3380	2.02716e-07	2.53007e-06	2.32735e-06	5.41656e-12	2.32735e-06
171.	3400	1.6945e-07	2.46255e-06	2.2931e-06	5.25831e-12	2.2931e-06
172.	3420	1.12023e-07	2.39684e-06	2.28481e-06	5.22037e-12	2.28481e-06
173.	3440	2.69339e-07	2.33287e-06	2.06354e-06	4.25818e-12	2.06354e-06
174.	3460	2.57243e-07	2.27062e-06	2.01338e-06	4.05368e-12	2.01338e-06
175.	3480	3.57301e-08	2.21003e-06	2.1743e-06	4.72756e-12	2.1743e-06
176.	3500	1.46164e-07	2.15105e-06	2.00489e-06	4.01957e-12	2.00489e-06
177.	3520	1.03232e-07	2.09365e-06	1.99042e-06	3.96175e-12	1.99042e-06
178.	3540	1.04507e-07	2.03778e-06	1.93327e-06	3.73753e-12	1.93327e-06
179.	3560	5.45871e-08	1.9834e-06	1.92881e-06	3.72031e-12	1.92881e-06
Objective Value				3.34745e-08
Root Mean Square				1.36751e-05
Weight				1

File Name:	//bonnie/chianeselab/Research/2013 - Polar Bonds/Paper 9 - Ruimine hydrogenation mechanism/Kinetics analysis for pub/copasi_input_all_data.txt
Experiment:	Experiment_4
Mean:	5.65093e-07
Objective Value:	1.56907e-08
Root Mean Square:	1.13407e-05
Row	Time	[Ru-imine](Data)	[Ru-imine](Fit)	[Ru-imine](Weighted Error)	Objective Value	Root Mean Square

1.	0	0.00025025	0.00025025	0	0	0
2.	40	0.000250738	0.000236458	-1.42801e-05	2.0392e-10	1.42801e-05
3.	80	0.000247689	0.000223523	-2.41653e-05	5.83962e-10	2.41653e-05
4.	120	0.000242455	0.000211304	-3.11509e-05	9.70381e-10	3.11509e-05
5.	160	0.000234134	0.00019975	-3.43845e-05	1.18229e-09	3.43845e-05
6.	200	0.000224351	0.000188823	-3.55283e-05	1.26226e-09	3.55283e-05
7.	240	0.00021482	0.000178491	-3.63289e-05	1.31979e-09	3.63289e-05
8.	280	0.000206974	0.000168722	-3.82515e-05	1.46318e-09	3.82515e-05
9.	320	0.000196031	0.000159487	-3.65439e-05	1.33546e-09	3.65439e-05
10.	360	0.000184066	0.000150756	-3.33101e-05	1.10956e-09	3.33101e-05
11.	400	0.000171176	0.000142503	-2.8673e-05	8.22141e-10	2.8673e-05
12.	440	0.00015864	0.000134701	-2.39393e-05	5.73091e-10	2.39393e-05
13.	480	0.000147254	0.000127326	-1.99274e-05	3.97102e-10	1.99274e-05
14.	520	0.000136307	0.000120355	-1.5952e-05	2.54468e-10	1.5952e-05
15.	560	0.000125996	0.000113766	-1.22305e-05	1.49584e-10	1.22305e-05
16.	600	0.000116608	0.000107537	-9.07098e-06	8.22827e-11	9.07098e-06
17.	640	0.000107882	0.000101649	-6.23236e-06	3.88423e-11	6.23236e-06
18.	680	9.97912e-05	9.6084e-05	-3.70714e-06	1.37429e-11	3.70714e-06
19.	720	9.21882e-05	9.08235e-05	-1.36472e-06	1.86246e-12	1.36472e-06
20.	760	8.51253e-05	8.5851e-05	7.25638e-07	5.2655e-13	7.25638e-07
21.	800	7.85305e-05	8.11508e-05	2.62031e-06	6.86603e-12	2.62031e-06
22.	840	7.17414e-05	7.6708e-05	4.96657e-06	2.46669e-11	4.96657e-06
23.	880	6.62134e-05	7.25084e-05	6.29503e-06	3.96274e-11	6.29503e-06
24.	920	6.10437e-05	6.85389e-05	7.49515e-06	5.61773e-11	7.49515e-06
25.	960	5.62586e-05	6.47867e-05	8.52804e-06	7.27275e-11	8.52804e-06
26.	1000	5.19787e-05	6.12399e-05	9.26123e-06	8.57704e-11	9.26123e-06
27.	1040	4.79608e-05	5.78874e-05	9.92664e-06	9.85382e-11	9.92664e-06
28.	1080	4.42035e-05	5.47185e-05	1.05149e-05	1.10564e-10	1.05149e-05
29.	1120	4.07376e-05	5.1723e-05	1.09854e-05	1.2068e-10	1.09854e-05
30.	1160	3.75536e-05	4.88916e-05	1.1338e-05	1.28551e-10	1.1338e-05
31.	1200	3.47048e-05	4.62152e-05	1.15103e-05	1.32488e-10	1.15103e-05
32.	1240	3.19892e-05	4.36853e-05	1.16962e-05	1.368e-10	1.16962e-05
33.	1280	2.94698e-05	4.1294e-05	1.18242e-05	1.39811e-10	1.18242e-05
34.	1320	2.7011e-05	3.90336e-05	1.20225e-05	1.44542e-10	1.20225e-05
35.	1360	2.48947e-05	3.68969e-05	1.20022e-05	1.44053e-10	1.20022e-05
36.	1400	2.29672e-05	3.48772e-05	1.191e-05	1.41847e-10	1.191e-05
37.	1440	2.1175e-05	3.29681e-05	1.17931e-05	1.39077e-10	1.17931e-05
38.	1480	1.94786e-05	3.11635e-05	1.1685e-05	1.36539e-10	1.1685e-05
39.	1520	1.79371e-05	2.94577e-05	1.15206e-05	1.32724e-10	1.15206e-05
40.	1560	1.64801e-05	2.78453e-05	1.13652e-05	1.29169e-10	1.13652e-05
41.	1600	1.51782e-05	2.63212e-05	1.11429e-05	1.24165e-10	1.11429e-05
42.	1640	1.39475e-05	2.48805e-05	1.0933e-05	1.1953e-10	1.0933e-05
43.	1680	1.28994e-05	2.35186e-05	1.06192e-05	1.12768e-10	1.06192e-05
44.	1720	1.19275e-05	2.22313e-05	1.03038e-05	1.06169e-10	1.03038e-05
45.	1760	1.09783e-05	2.10145e-05	1.00362e-05	1.00726e-10	1.00362e-05
46.	1800	1.01207e-05	1.98643e-05	9.74362e-06	9.49382e-11	9.74362e-06
47.	1840	9.3122e-06	1.87771e-05	9.46486e-06	8.95835e-11	9.46486e-06
48.	1880	8.5855e-06	1.77493e-05	9.16382e-06	8.39757e-11	9.16382e-06
49.	1920	7.88631e-06	1.67778e-05	8.89154e-06	7.90595e-11	8.89154e-06
50.	1960	7.22834e-06	1.58595e-05	8.63121e-06	7.44978e-11	8.63121e-06
51.	2000	6.68904e-06	1.49915e-05	8.30247e-06	6.89311e-11	8.30247e-06
52.	2040	6.1836e-06	1.4171e-05	7.9874e-06	6.37985e-11	7.9874e-06
53.	2080	5.70631e-06	1.33954e-05	7.68908e-06	5.9122e-11	7.68908e-06
54.	2120	5.24384e-06	1.26622e-05	7.4184e-06	5.50326e-11	7.4184e-06
55.	2160	4.85439e-06	1.19692e-05	7.11482e-06	5.06207e-11	7.11482e-06
56.	2200	4.49907e-06	1.13141e-05	6.81505e-06	4.64449e-11	6.81505e-06
57.	2240	4.07297e-06	1.06949e-05	6.62191e-06	4.38497e-11	6.62191e-06
58.	2280	3.74883e-06	1.01095e-05	6.36072e-06	4.04587e-11	6.36072e-06
59.	2320	3.48317e-06	9.55624e-06	6.07307e-06	3.68822e-11	6.07307e-06
60.	2360	3.28109e-06	9.03322e-06	5.75213e-06	3.30871e-11	5.75213e-06
61.	2400	3.02007e-06	8.53883e-06	5.51876e-06	3.04567e-11	5.51876e-06
62.	2440	2.76572e-06	8.07149e-06	5.30577e-06	2.81512e-11	5.30577e-06
63.	2480	2.62337e-06	7.62974e-06	5.00637e-06	2.50637e-11	5.00637e-06
64.	2520	2.3968e-06	7.21216e-06	4.81537e-06	2.31877e-11	4.81537e-06
65.	2560	2.18755e-06	6.81745e-06	4.62989e-06	2.14359e-11	4.62989e-06
66.	2600	2.10369e-06	6.44433e-06	4.34064e-06	1.88411e-11	4.34064e-06
67.	2640	1.89446e-06	6.09164e-06	4.19718e-06	1.76163e-11	4.19718e-06
68.	2680	1.76662e-06	5.75824e-06	3.99163e-06	1.59331e-11	3.99163e-06
69.	2720	1.66599e-06	5.4431e-06	3.77711e-06	1.42665e-11	3.77711e-06
70.	2760	1.54237e-06	5.1452e-06	3.60283e-06	1.29804e-11	3.60283e-06
71.	2800	1.50605e-06	4.86361e-06	3.35756e-06	1.12732e-11	3.35756e-06
72.	2840	1.33129e-06	4.59743e-06	3.26613e-06	1.06676e-11	3.26613e-06
73.	2880	1.21167e-06	4.34582e-06	3.13415e-06	9.8229e-12	3.13415e-06
74.	2920	1.1603e-06	4.10797e-06	2.94768e-06	8.68882e-12	2.94768e-06
75.	2960	1.19877e-06	3.88315e-06	2.68438e-06	7.20588e-12	2.68438e-06
76.	3000	1.08391e-06	3.67063e-06	2.58673e-06	6.69115e-12	2.58673e-06
77.	3040	9.83602e-07	3.46974e-06	2.48614e-06	6.18089e-12	2.48614e-06
78.	3080	9.23525e-07	3.27985e-06	2.35632e-06	5.55225e-12	2.35632e-06
79.	3120	8.58263e-07	3.10035e-06	2.24208e-06	5.02694e-12	2.24208e-06
80.	3160	7.41294e-07	2.93067e-06	2.18938e-06	4.79337e-12	2.18938e-06
81.	3200	6.91909e-07	2.77028e-06	2.07837e-06	4.31962e-12	2.07837e-06
82.	3240	6.55272e-07	2.61867e-06	1.96339e-06	3.85491e-12	1.96339e-06
83.	3280	6.32324e-07	2.47535e-06	1.84303e-06	3.39675e-12	1.84303e-06
84.	3320	6.43528e-07	2.33988e-06	1.69635e-06	2.87761e-12	1.69635e-06
85.	3360	6.10871e-07	2.21182e-06	1.60095e-06	2.56304e-12	1.60095e-06
86.	3400	5.13175e-07	2.09077e-06	1.5776e-06	2.48881e-12	1.5776e-06
87.	3440	4.85083e-07	1.97635e-06	1.49126e-06	2.22387e-12	1.49126e-06
88.	3480	4.69783e-07	1.86819e-06	1.3984e-06	1.95553e-12	1.3984e-06
89.	3520	4.67176e-07	1.76594e-06	1.29877e-06	1.6868e-12	1.29877e-06
90.	3560	4.35195e-07	1.6693e-06	1.2341e-06	1.52301e-12	1.2341e-06
91.	3600	4.28531e-07	1.57794e-06	1.14941e-06	1.32114e-12	1.14941e-06
92.	3640	4.39179e-07	1.49158e-06	1.0524e-06	1.10755e-12	1.0524e-06
93.	3680	3.75302e-07	1.40995e-06	1.03465e-06	1.0705e-12	1.03465e-06
94.	3720	4.57924e-07	1.33279e-06	8.74863e-07	7.65385e-13	8.74863e-07
95.	3760	4.54343e-07	1.25985e-06	8.05503e-07	6.48836e-13	8.05503e-07
96.	3800	3.74145e-07	1.1909e-06	8.16753e-07	6.67085e-13	8.16753e-07
97.	3840	3.43649e-07	1.12572e-06	7.82073e-07	6.11639e-13	7.82073e-07
98.	3880	3.68015e-07	1.06411e-06	6.96099e-07	4.84554e-13	6.96099e-07
99.	3920	3.05954e-07	1.00588e-06	6.99923e-07	4.89892e-13	6.99923e-07
100.	3960	3.24315e-07	9.50828e-07	6.26512e-07	3.92518e-13	6.26512e-07
101.	4000	3.28915e-07	8.98791e-07	5.69876e-07	3.24759e-13	5.69876e-07
102.	4040	2.65995e-07	8.49602e-07	5.83607e-07	3.40598e-13	5.83607e-07
103.	4080	3.07272e-07	8.03105e-07	4.95833e-07	2.45851e-13	4.95833e-07
104.	4120	2.86579e-07	7.59153e-07	4.72574e-07	2.23327e-13	4.72574e-07
105.	4160	2.4174e-07	7.17606e-07	4.75867e-07	2.26449e-13	4.75867e-07
106.	4200	2.38166e-07	6.78333e-07	4.40167e-07	1.93747e-13	4.40167e-07
107.	4240	1.72986e-07	6.4121e-07	4.68223e-07	2.19233e-13	4.68223e-07
108.	4280	1.80046e-07	6.06118e-07	4.26072e-07	1.81537e-13	4.26072e-07
109.	4320	1.7325e-07	5.72946e-07	3.99697e-07	1.59757e-13	3.99697e-07
110.	4360	1.76983e-07	5.4159e-07	3.64608e-07	1.32939e-13	3.64608e-07
111.	4400	1.70977e-07	5.1195e-07	3.40973e-07	1.16263e-13	3.40973e-07
112.	4440	2.42346e-07	4.83932e-07	2.41586e-07	5.8364e-14	2.41586e-07
113.	4480	1.04501e-07	4.57448e-07	3.52947e-07	1.24572e-13	3.52947e-07
114.	4520	1.32901e-07	4.32413e-07	2.99512e-07	8.97075e-14	2.99512e-07
115.	4560	9.23227e-08	4.08748e-07	3.16425e-07	1.00125e-13	3.16425e-07
116.	4600	1.66258e-07	3.86378e-07	2.2012e-07	4.84529e-14	2.2012e-07
117.	4640	1.82558e-07	3.65233e-07	1.82674e-07	3.33698e-14	1.82674e-07
118.	4680	9.27119e-08	3.45244e-07	2.52532e-07	6.37726e-14	2.52532e-07
119.	4720	1.95976e-08	3.2635e-07	3.06752e-07	9.40969e-14	3.06752e-07
120.	4760	9.78411e-08	3.08489e-07	2.10648e-07	4.43727e-14	2.10648e-07
121.	4800	1.01274e-07	2.91607e-07	1.90333e-07	3.62266e-14	1.90333e-07
122.	4840	1.12521e-07	2.75648e-07	1.63126e-07	2.66102e-14	1.63126e-07
Objective Value				1.56907e-08
Root Mean Square				1.13407e-05
Weight				1

File Name:	//bonnie/chianeselab/Research/2013 - Polar Bonds/Paper 9 - Ruimine hydrogenation mechanism/Kinetics analysis for pub/copasi_input_all_data.txt
Experiment:	Experiment_5
Mean:	-1.59514e-05
Objective Value:	1.14959e-07
Root Mean Square:	2.7411e-05
Row	Time	[Ru-imine](Data)	[Ru-imine](Fit)	[Ru-imine](Weighted Error)	Objective Value	Root Mean Square

1.	0	0.000254523	0.000254523	0	0	0
2.	80	0.000253811	0.00025394	1.29293e-07	1.67166e-14	1.29293e-07
3.	160	0.000253444	0.000253282	-1.6184e-07	2.61921e-14	1.6184e-07
4.	240	0.000253222	0.000252541	-6.80715e-07	4.63372e-13	6.80715e-07
5.	320	0.000252788	0.00025171	-1.07834e-06	1.16281e-12	1.07834e-06
6.	400	0.000252567	0.000250778	-1.78905e-06	3.20072e-12	1.78905e-06
7.	480	0.000251997	0.000249734	-2.26288e-06	5.12063e-12	2.26288e-06
8.	560	0.000251623	0.000248569	-3.05433e-06	9.32895e-12	3.05433e-06
9.	640	0.000251077	0.000247271	-3.80653e-06	1.44897e-11	3.80653e-06
10.	720	0.000250648	0.000245827	-4.82118e-06	2.32438e-11	4.82118e-06
11.	800	0.000250252	0.000244226	-6.02612e-06	3.63141e-11	6.02612e-06
12.	880	0.000249797	0.000242456	-7.34122e-06	5.38934e-11	7.34122e-06
13.	960	0.000249219	0.000240505	-8.71413e-06	7.59361e-11	8.71413e-06
14.	1040	0.000248671	0.000238361	-1.03097e-05	1.06289e-10	1.03097e-05
15.	1120	0.000247952	0.000236014	-1.19376e-05	1.42506e-10	1.19376e-05
16.	1200	0.000246919	0.000233455	-1.34641e-05	1.81281e-10	1.34641e-05
17.	1280	0.000246211	0.000230675	-1.55364e-05	2.41378e-10	1.55364e-05
18.	1360	0.000245188	0.000227668	-1.75198e-05	3.06944e-10	1.75198e-05
19.	1440	0.000244213	0.000224431	-1.97826e-05	3.91352e-10	1.97826e-05
20.	1520	0.000243261	0.000220961	-2.23001e-05	4.97293e-10	2.23001e-05
21.	1600	0.000242275	0.000217259	-2.50158e-05	6.25791e-10	2.50158e-05
22.	1680	0.000241035	0.00021333	-2.77051e-05	7.67571e-10	2.77051e-05
23.	1760	0.000239829	0.00020918	-3.06483e-05	9.39319e-10	3.06483e-05
24.	1840	0.000238467	0.00020482	-3.36473e-05	1.13214e-09	3.36473e-05
25.	1920	0.000236966	0.00020026	-3.67057e-05	1.34731e-09	3.67057e-05
26.	2000	0.000235203	0.000195517	-3.96863e-05	1.575e-09	3.96863e-05
27.	2080	0.000233389	0.000190607	-4.27822e-05	1.83031e-09	4.27822e-05
28.	2160	0.000231414	0.00018555	-4.58645e-05	2.10356e-09	4.58645e-05
29.	2240	0.000229236	0.000180366	-4.88698e-05	2.38825e-09	4.88698e-05
30.	2320	0.00022674	0.000175077	-5.16632e-05	2.66909e-09	5.16632e-05
31.	2400	0.000224138	0.000169705	-5.44331e-05	2.96296e-09	5.44331e-05
32.	2480	0.000221219	0.000164273	-5.69452e-05	3.24275e-09	5.69452e-05
33.	2560	0.000218017	0.000158804	-5.92131e-05	3.50619e-09	5.92131e-05
34.	2640	0.000214607	0.000153318	-6.12889e-05	3.75633e-09	6.12889e-05
35.	2720	0.000210834	0.000147837	-6.29964e-05	3.96855e-09	6.29964e-05
36.	2800	0.00020689	0.000142381	-6.45087e-05	4.16137e-09	6.45087e-05
37.	2880	0.000202655	0.000136968	-6.56862e-05	4.31468e-09	6.56862e-05
38.	2960	0.000198141	0.000131616	-6.65253e-05	4.42562e-09	6.65253e-05
39.	3040	0.000193303	0.000126339	-6.69645e-05	4.48425e-09	6.69645e-05
40.	3120	0.000188323	0.000121151	-6.71721e-05	4.51208e-09	6.71721e-05
41.	3200	0.00018284	0.000116066	-6.67741e-05	4.45878e-09	6.67741e-05
42.	3280	0.000177409	0.000111092	-6.63168e-05	4.39792e-09	6.63168e-05
43.	3360	0.000171537	0.00010624	-6.52975e-05	4.26377e-09	6.52975e-05
44.	3440	0.0001655	0.000101517	-6.39831e-05	4.09384e-09	6.39831e-05
45.	3520	0.000159643	9.69279e-05	-6.27155e-05	3.93323e-09	6.27155e-05
46.	3600	0.00015349	9.24789e-05	-6.10113e-05	3.72238e-09	6.10113e-05
47.	3680	0.000147309	8.81729e-05	-5.91366e-05	3.49713e-09	5.91366e-05
48.	3760	0.000141128	8.40125e-05	-5.71157e-05	3.26221e-09	5.71157e-05
49.	3840	0.000135048	7.99989e-05	-5.50494e-05	3.03043e-09	5.50494e-05
50.	3920	0.000128831	7.61328e-05	-5.26979e-05	2.77707e-09	5.26979e-05
51.	4000	0.000122933	7.24137e-05	-5.05193e-05	2.5522e-09	5.05193e-05
52.	4080	0.000116976	6.88406e-05	-4.8135e-05	2.31698e-09	4.8135e-05
53.	4160	0.00011103	6.5412e-05	-4.56185e-05	2.08105e-09	4.56185e-05
54.	4240	0.000105285	6.21255e-05	-4.31592e-05	1.86271e-09	4.31592e-05
55.	4320	9.96065e-05	5.89787e-05	-4.06278e-05	1.65062e-09	4.06278e-05
56.	4400	9.40794e-05	5.59685e-05	-3.81109e-05	1.45244e-09	3.81109e-05
57.	4480	8.87804e-05	5.30915e-05	-3.56889e-05	1.27369e-09	3.56889e-05
58.	4560	8.37091e-05	5.03442e-05	-3.33648e-05	1.11321e-09	3.33648e-05
59.	4640	7.88062e-05	4.77229e-05	-3.10833e-05	9.6617e-10	3.10833e-05
60.	4720	7.41857e-05	4.52235e-05	-2.89622e-05	8.3881e-10	2.89622e-05
61.	4800	6.96655e-05	4.28422e-05	-2.68234e-05	7.19492e-10	2.68234e-05
62.	4880	6.54325e-05	4.05747e-05	-2.48577e-05	6.17907e-10	2.48577e-05
63.	4960	6.149e-05	3.84171e-05	-2.30729e-05	5.32361e-10	2.30729e-05
64.	5040	5.7706e-05	3.6365e-05	-2.1341e-05	4.55437e-10	2.1341e-05
65.	5120	5.41482e-05	3.44144e-05	-1.97338e-05	3.89423e-10	1.97338e-05
66.	5200	5.06983e-05	3.25612e-05	-1.81371e-05	3.28955e-10	1.81371e-05
67.	5280	4.74861e-05	3.08013e-05	-1.66847e-05	2.78381e-10	1.66847e-05
68.	5360	4.44139e-05	2.91308e-05	-1.5283e-05	2.33571e-10	1.5283e-05
69.	5440	4.15057e-05	2.75458e-05	-1.39599e-05	1.94878e-10	1.39599e-05
70.	5520	3.88054e-05	2.60425e-05	-1.27629e-05	1.62892e-10	1.27629e-05
71.	5600	3.62561e-05	2.46172e-05	-1.1639e-05	1.35466e-10	1.1639e-05
72.	5680	3.37541e-05	2.32662e-05	-1.04879e-05	1.09995e-10	1.04879e-05
73.	5760	3.14904e-05	2.19863e-05	-9.50414e-06	9.03287e-11	9.50414e-06
74.	5840	2.9301e-05	2.07738e-05	-8.52722e-06	7.27134e-11	8.52722e-06
75.	5920	2.73688e-05	1.96257e-05	-7.74304e-06	5.99547e-11	7.74304e-06
76.	6000	2.54364e-05	1.85388e-05	-6.89755e-06	4.75762e-11	6.89755e-06
77.	6080	2.3741e-05	1.75101e-05	-6.23088e-06	3.88239e-11	6.23088e-06
78.	6160	2.21248e-05	1.65367e-05	-5.5881e-06	3.12269e-11	5.5881e-06
79.	6240	2.05392e-05	1.56158e-05	-4.92344e-06	2.42403e-11	4.92344e-06
80.	6320	1.91581e-05	1.47448e-05	-4.41332e-06	1.94774e-11	4.41332e-06
81.	6400	1.78575e-05	1.39211e-05	-3.93644e-06	1.54955e-11	3.93644e-06
82.	6480	1.6564e-05	1.31423e-05	-3.42173e-06	1.17083e-11	3.42173e-06
83.	6560	1.54252e-05	1.2406e-05	-3.01914e-06	9.11522e-12	3.01914e-06
84.	6640	1.43138e-05	1.17102e-05	-2.6036e-06	6.77872e-12	2.6036e-06
85.	6720	1.34348e-05	1.10525e-05	-2.38224e-06	5.67509e-12	2.38224e-06
86.	6800	1.23934e-05	1.04312e-05	-1.96221e-06	3.85027e-12	1.96221e-06
87.	6880	1.14718e-05	9.84409e-06	-1.62774e-06	2.64955e-12	1.62774e-06
88.	6960	1.06075e-05	9.2895e-06	-1.31797e-06	1.73704e-12	1.31797e-06
89.	7040	9.91737e-06	8.76567e-06	-1.1517e-06	1.32642e-12	1.1517e-06
90.	7120	9.15925e-06	8.27094e-06	-8.88307e-07	7.89089e-13	8.88307e-07
91.	7200	8.64007e-06	7.80375e-06	-8.36319e-07	6.99429e-13	8.36319e-07
92.	7280	8.04615e-06	7.3626e-06	-6.83552e-07	4.67243e-13	6.83552e-07
93.	7360	7.45308e-06	6.94608e-06	-5.07004e-07	2.57053e-13	5.07004e-07
94.	7440	6.91717e-06	6.55286e-06	-3.64317e-07	1.32727e-13	3.64317e-07
95.	7520	6.41739e-06	6.18165e-06	-2.35733e-07	5.55699e-14	2.35733e-07
96.	7600	5.98206e-06	5.83126e-06	-1.50792e-07	2.27382e-14	1.50792e-07
97.	7680	5.56855e-06	5.50054e-06	-6.80094e-08	4.62528e-15	6.80094e-08
98.	7760	5.09622e-06	5.18841e-06	9.21843e-08	8.49795e-15	9.21843e-08
99.	7840	4.72921e-06	4.89383e-06	1.64616e-07	2.70985e-14	1.64616e-07
100.	7920	4.35184e-06	4.61585e-06	2.6401e-07	6.9701e-14	2.6401e-07
101.	8000	4.00671e-06	4.35353e-06	3.46823e-07	1.20287e-13	3.46823e-07
102.	8080	3.69689e-06	4.10602e-06	4.09129e-07	1.67386e-13	4.09129e-07
103.	8160	3.43822e-06	3.87248e-06	4.34267e-07	1.88588e-13	4.34267e-07
104.	8240	3.27824e-06	3.65215e-06	3.73906e-07	1.39806e-13	3.73906e-07
105.	8320	3.01134e-06	3.44427e-06	4.32932e-07	1.8743e-13	4.32932e-07
106.	8400	2.69522e-06	3.24816e-06	5.52945e-07	3.05748e-13	5.52945e-07
107.	8480	2.56836e-06	3.06316e-06	4.94808e-07	2.44835e-13	4.94808e-07
108.	8560	2.39255e-06	2.88865e-06	4.96101e-07	2.46116e-13	4.96101e-07
109.	8640	2.18593e-06	2.72402e-06	5.3809e-07	2.89541e-13	5.3809e-07
110.	8720	2.1045e-06	2.56874e-06	4.64246e-07	2.15525e-13	4.64246e-07
111.	8800	1.93661e-06	2.42228e-06	4.85663e-07	2.35869e-13	4.85663e-07
112.	8880	1.76906e-06	2.28413e-06	5.15071e-07	2.65298e-13	5.15071e-07
113.	8960	1.59132e-06	2.15383e-06	5.62511e-07	3.16419e-13	5.62511e-07
114.	9040	1.42001e-06	2.03094e-06	6.1093e-07	3.73236e-13	6.1093e-07
115.	9120	1.3128e-06	1.91504e-06	6.02239e-07	3.62692e-13	6.02239e-07
116.	9200	1.28438e-06	1.80573e-06	5.21352e-07	2.71808e-13	5.21352e-07
117.	9280	1.14803e-06	1.70264e-06	5.54616e-07	3.07598e-13	5.54616e-07
118.	9360	1.03562e-06	1.60542e-06	5.69798e-07	3.2467e-13	5.69798e-07
119.	9440	1.03593e-06	1.51374e-06	4.77815e-07	2.28307e-13	4.77815e-07
120.	9520	9.50323e-07	1.42729e-06	4.76962e-07	2.27493e-13	4.76962e-07
121.	9600	9.40498e-07	1.34575e-06	4.05256e-07	1.64233e-13	4.05256e-07
122.	9680	9.15006e-07	1.26887e-06	3.53865e-07	1.2522e-13	3.53865e-07
123.	9760	8.46443e-07	1.19637e-06	3.49927e-07	1.22449e-13	3.49927e-07
124.	9840	7.9379e-07	1.128e-06	3.34213e-07	1.11698e-13	3.34213e-07
125.	9920	8.77334e-07	1.06354e-06	1.86201e-07	3.4671e-14	1.86201e-07
126.	10000	6.61381e-07	1.00275e-06	3.41367e-07	1.16531e-13	3.41367e-07
127.	10080	6.42357e-07	9.45428e-07	3.03071e-07	9.18519e-14	3.03071e-07
128.	10160	6.31535e-07	8.9138e-07	2.59845e-07	6.75196e-14	2.59845e-07
129.	10240	6.52931e-07	8.40417e-07	1.87487e-07	3.51512e-14	1.87487e-07
130.	10320	5.79542e-07	7.92364e-07	2.12822e-07	4.52934e-14	2.12822e-07
131.	10400	5.70893e-07	7.47056e-07	1.76162e-07	3.10332e-14	1.76162e-07
132.	10480	5.53646e-07	7.04335e-07	1.50689e-07	2.27071e-14	1.50689e-07
133.	10560	4.09543e-07	6.64054e-07	2.54512e-07	6.47761e-14	2.54512e-07
134.	10640	4.0583e-07	6.26075e-07	2.20245e-07	4.8508e-14	2.20245e-07
135.	10720	3.54753e-07	5.90266e-07	2.35512e-07	5.5466e-14	2.35512e-07
136.	10800	3.82751e-07	5.56502e-07	1.73752e-07	3.01898e-14	1.73752e-07
137.	10880	2.15557e-07	5.24669e-07	3.09112e-07	9.55502e-14	3.09112e-07
138.	10960	3.43241e-07	4.94655e-07	1.51413e-07	2.2926e-14	1.51413e-07
139.	11040	2.38071e-07	4.66356e-07	2.28285e-07	5.21143e-14	2.28285e-07
140.	11120	2.30666e-07	4.39675e-07	2.09009e-07	4.36848e-14	2.09009e-07
141.	11200	1.02471e-07	4.1452e-07	3.12049e-07	9.73743e-14	3.12049e-07
142.	11280	1.63378e-07	3.90803e-07	2.27425e-07	5.17222e-14	2.27425e-07
143.	11360	2.37801e-07	3.68442e-07	1.3064e-07	1.70669e-14	1.3064e-07
144.	11440	1.47356e-07	3.4736e-07	2.00004e-07	4.00016e-14	2.00004e-07
145.	11520	2.06481e-07	3.27483e-07	1.21002e-07	1.46415e-14	1.21002e-07
146.	11600	1.5271e-07	3.08743e-07	1.56034e-07	2.43465e-14	1.56034e-07
147.	11680	2.64655e-07	2.91075e-07	2.64198e-08	6.98008e-16	2.64198e-08
148.	11760	9.98163e-08	2.74418e-07	1.74601e-07	3.04857e-14	1.74601e-07
149.	11840	1.88912e-07	2.58713e-07	6.98017e-08	4.87228e-15	6.98017e-08
150.	11920	7.27812e-08	2.43907e-07	1.71126e-07	2.92841e-14	1.71126e-07
151.	12000	1.3417e-07	2.29948e-07	9.57779e-08	9.1734e-15	9.57779e-08
152.	12080	1.17379e-07	2.16788e-07	9.94088e-08	9.88211e-15	9.94088e-08
153.	12160	1.20472e-07	2.0438e-07	8.39079e-08	7.04053e-15	8.39079e-08
Objective Value				1.14959e-07
Root Mean Square				2.7411e-05
Weight				1

File Name:	//bonnie/chianeselab/Research/2013 - Polar Bonds/Paper 9 - Ruimine hydrogenation mechanism/Kinetics analysis for pub/copasi_input_all_data.txt
Experiment:	Experiment_6
Mean:	-3.91851e-06
Objective Value:	5.86634e-09
Root Mean Square:	6.69188e-06
Row	Time	[Ru-imine](Data)	[Ru-imine](Fit)	[Ru-imine](Weighted Error)	Objective Value	Root Mean Square

1.	0	0.000251539	0.000251539	0	0	0
2.	160	0.00025122	0.000250956	-2.63956e-07	6.96727e-14	2.63956e-07
3.	320	0.000250623	0.000250296	-3.27223e-07	1.07075e-13	3.27223e-07
4.	480	0.000249748	0.000249549	-1.98548e-07	3.94212e-14	1.98548e-07
5.	640	0.000248827	0.000248705	-1.21688e-07	1.48081e-14	1.21688e-07
6.	800	0.000247891	0.000247753	-1.37767e-07	1.89797e-14	1.37767e-07
7.	960	0.000246781	0.00024668	-1.01066e-07	1.02142e-14	1.01066e-07
8.	1120	0.000245537	0.000245473	-6.39102e-08	4.08451e-15	6.39102e-08
9.	1280	0.000243989	0.000244118	1.28283e-07	1.64565e-14	1.28283e-07
10.	1440	0.000242803	0.0002426	-2.03308e-07	4.13342e-14	2.03308e-07
11.	1600	0.000241361	0.000240903	-4.58169e-07	2.09919e-13	4.58169e-07
12.	1760	0.000238948	0.000239012	6.38363e-08	4.07508e-15	6.38363e-08
13.	1920	0.000236409	0.000236909	5.00537e-07	2.50537e-13	5.00537e-07
14.	2080	0.000234046	0.00023458	5.33867e-07	2.85014e-13	5.33867e-07
15.	2240	0.00023224	0.000232008	-2.32347e-07	5.39849e-14	2.32347e-07
16.	2400	0.000229849	0.000229179	-6.70232e-07	4.49212e-13	6.70232e-07
17.	2560	0.000227171	0.000226078	-1.09286e-06	1.19435e-12	1.09286e-06
18.	2720	0.000224342	0.000222696	-1.6456e-06	2.708e-12	1.6456e-06
19.	2880	0.000221462	0.000219023	-2.43854e-06	5.94649e-12	2.43854e-06
20.	3040	0.00021856	0.000215054	-3.50554e-06	1.22888e-11	3.50554e-06
21.	3200	0.000215198	0.000210787	-4.41161e-06	1.94623e-11	4.41161e-06
22.	3360	0.000211959	0.000206223	-5.73526e-06	3.28932e-11	5.73526e-06
23.	3520	0.000208239	0.000201371	-6.86878e-06	4.71801e-11	6.86878e-06
24.	3680	0.000204161	0.00019624	-7.92146e-06	6.27495e-11	7.92146e-06
25.	3840	0.000199837	0.000190847	-8.99085e-06	8.08354e-11	8.99085e-06
26.	4000	0.000195175	0.000185211	-9.96325e-06	9.92664e-11	9.96325e-06
27.	4160	0.000190262	0.000179359	-1.0903e-05	1.18876e-10	1.0903e-05
28.	4320	0.000185199	0.000173316	-1.18827e-05	1.41198e-10	1.18827e-05
29.	4480	0.000179941	0.000167116	-1.28255e-05	1.64493e-10	1.28255e-05
30.	4640	0.000174511	0.00016079	-1.37212e-05	1.88271e-10	1.37212e-05
31.	4800	0.0001688	0.000154373	-1.44271e-05	2.08141e-10	1.44271e-05
32.	4960	0.000163039	0.000147902	-1.51366e-05	2.29117e-10	1.51366e-05
33.	5120	0.000157087	0.000141411	-1.56765e-05	2.45754e-10	1.56765e-05
34.	5280	0.000151102	0.000134933	-1.6169e-05	2.61435e-10	1.6169e-05
35.	5440	0.000144978	0.000128503	-1.6475e-05	2.71426e-10	1.6475e-05
36.	5600	0.000138784	0.00012215	-1.66347e-05	2.76714e-10	1.66347e-05
37.	5760	0.000132763	0.000115902	-1.68616e-05	2.84315e-10	1.68616e-05
38.	5920	0.000126677	0.000109784	-1.68936e-05	2.85393e-10	1.68936e-05
39.	6080	0.000120395	0.000103817	-1.65779e-05	2.74825e-10	1.65779e-05
40.	6240	0.000114152	9.80221e-05	-1.61299e-05	2.60175e-10	1.61299e-05
41.	6400	0.000108179	9.2413e-05	-1.57659e-05	2.48565e-10	1.57659e-05
42.	6560	0.000102303	8.70026e-05	-1.53e-05	2.3409e-10	1.53e-05
43.	6720	9.62509e-05	8.18006e-05	-1.44503e-05	2.08813e-10	1.44503e-05
44.	6880	9.0852e-05	7.68137e-05	-1.40383e-05	1.97074e-10	1.40383e-05
45.	7040	8.54049e-05	7.20464e-05	-1.33586e-05	1.78451e-10	1.33586e-05
46.	7200	8.01768e-05	6.75008e-05	-1.2676e-05	1.6068e-10	1.2676e-05
47.	7360	7.51327e-05	6.31769e-05	-1.19558e-05	1.42941e-10	1.19558e-05
48.	7520	7.04219e-05	5.9073e-05	-1.13489e-05	1.28797e-10	1.13489e-05
49.	7680	6.58175e-05	5.51861e-05	-1.06314e-05	1.13026e-10	1.06314e-05
50.	7840	6.14319e-05	5.15117e-05	-9.92018e-06	9.841e-11	9.92018e-06
51.	8000	5.74862e-05	4.80443e-05	-9.44182e-06	8.91481e-11	9.44182e-06
52.	8160	5.34295e-05	4.47777e-05	-8.65178e-06	7.48534e-11	8.65178e-06
53.	8320	4.96381e-05	4.17049e-05	-7.93325e-06	6.29364e-11	7.93325e-06
54.	8480	4.61926e-05	3.88184e-05	-7.3742e-06	5.43788e-11	7.3742e-06
55.	8640	4.28341e-05	3.61106e-05	-6.72345e-06	4.52048e-11	6.72345e-06
56.	8800	3.98845e-05	3.35734e-05	-6.31113e-06	3.98303e-11	6.31113e-06
57.	8960	3.6984e-05	3.11987e-05	-5.78532e-06	3.347e-11	5.78532e-06
58.	9120	3.43676e-05	2.89784e-05	-5.3892e-06	2.90435e-11	5.3892e-06
59.	9280	3.17541e-05	2.69043e-05	-4.84974e-06	2.352e-11	4.84974e-06
60.	9440	2.93727e-05	2.49687e-05	-4.40396e-06	1.93949e-11	4.40396e-06
61.	9600	2.72421e-05	2.31637e-05	-4.07845e-06	1.66337e-11	4.07845e-06
62.	9760	2.52363e-05	2.14817e-05	-3.75461e-06	1.40971e-11	3.75461e-06
63.	9920	2.31902e-05	1.99155e-05	-3.27473e-06	1.07239e-11	3.27473e-06
64.	10080	2.17696e-05	1.8458e-05	-3.31164e-06	1.0967e-11	3.31164e-06
65.	10240	2.00183e-05	1.71025e-05	-2.91578e-06	8.5018e-12	2.91578e-06
66.	10400	1.84282e-05	1.58425e-05	-2.58575e-06	6.68609e-12	2.58575e-06
67.	10560	1.7146e-05	1.46718e-05	-2.4742e-06	6.12166e-12	2.4742e-06
68.	10720	1.56846e-05	1.35847e-05	-2.09987e-06	4.40947e-12	2.09987e-06
69.	10880	1.45969e-05	1.25757e-05	-2.02118e-06	4.08516e-12	2.02118e-06
70.	11040	1.35036e-05	1.16394e-05	-1.86425e-06	3.47541e-12	1.86425e-06
71.	11200	1.25161e-05	1.07709e-05	-1.74516e-06	3.0456e-12	1.74516e-06
72.	11360	1.14826e-05	9.96572e-06	-1.51692e-06	2.30104e-12	1.51692e-06
73.	11520	1.07397e-05	9.21934e-06	-1.52034e-06	2.31144e-12	1.52034e-06
74.	11680	9.84933e-06	8.52769e-06	-1.32163e-06	1.74672e-12	1.32163e-06
75.	11840	9.20065e-06	7.88694e-06	-1.31371e-06	1.72582e-12	1.31371e-06
76.	12000	8.43389e-06	7.29349e-06	-1.1404e-06	1.30052e-12	1.1404e-06
77.	12160	7.9766e-06	6.74397e-06	-1.23264e-06	1.51939e-12	1.23264e-06
78.	12320	7.32308e-06	6.23523e-06	-1.08785e-06	1.18342e-12	1.08785e-06
79.	12480	6.61482e-06	5.76434e-06	-8.50487e-07	7.23328e-13	8.50487e-07
80.	12640	6.17047e-06	5.32856e-06	-8.41906e-07	7.08806e-13	8.41906e-07
81.	12800	5.72178e-06	4.92534e-06	-7.9644e-07	6.34317e-13	7.9644e-07
82.	12960	5.2951e-06	4.5523e-06	-7.42795e-07	5.51744e-13	7.42795e-07
83.	13120	5.02557e-06	4.20724e-06	-8.1833e-07	6.69664e-13	8.1833e-07
84.	13280	4.43565e-06	3.88809e-06	-5.47562e-07	2.99824e-13	5.47562e-07
85.	13440	4.0563e-06	3.59294e-06	-4.63359e-07	2.14701e-13	4.63359e-07
86.	13600	4.11981e-06	3.32003e-06	-7.99784e-07	6.39655e-13	7.99784e-07
87.	13760	3.53793e-06	3.06769e-06	-4.70233e-07	2.21119e-13	4.70233e-07
88.	13920	3.36675e-06	2.83441e-06	-5.32343e-07	2.83389e-13	5.32343e-07
89.	14080	3.0879e-06	2.61876e-06	-4.69142e-07	2.20094e-13	4.69142e-07
90.	14240	2.78861e-06	2.41942e-06	-3.69196e-07	1.36306e-13	3.69196e-07
91.	14400	2.58567e-06	2.23517e-06	-3.50494e-07	1.22846e-13	3.50494e-07
92.	14560	2.41863e-06	2.06489e-06	-3.53745e-07	1.25135e-13	3.53745e-07
93.	14720	2.15077e-06	1.90752e-06	-2.43243e-07	5.91672e-14	2.43243e-07
94.	14880	1.97015e-06	1.7621e-06	-2.08053e-07	4.32862e-14	2.08053e-07
95.	15040	2.05246e-06	1.62772e-06	-4.24735e-07	1.804e-13	4.24735e-07
96.	15200	1.72966e-06	1.50356e-06	-2.26107e-07	5.11243e-14	2.26107e-07
97.	15360	1.66868e-06	1.38883e-06	-2.7985e-07	7.83161e-14	2.7985e-07
98.	15520	1.66873e-06	1.28283e-06	-3.85893e-07	1.48913e-13	3.85893e-07
99.	15680	1.40271e-06	1.1849e-06	-2.17801e-07	4.74373e-14	2.17801e-07
100.	15840	1.34007e-06	1.09443e-06	-2.45641e-07	6.03397e-14	2.45641e-07
101.	16000	1.18076e-06	1.01085e-06	-1.69913e-07	2.88705e-14	1.69913e-07
102.	16160	1.02818e-06	9.33639e-07	-9.45404e-08	8.93789e-15	9.45404e-08
103.	16320	9.16601e-07	8.62312e-07	-5.42885e-08	2.94724e-15	5.42885e-08
104.	16480	8.33795e-07	7.96425e-07	-3.73696e-08	1.39649e-15	3.73696e-08
105.	16640	8.042e-07	7.35564e-07	-6.86358e-08	4.71088e-15	6.86358e-08
106.	16800	7.46378e-07	6.79347e-07	-6.70314e-08	4.4932e-15	6.70314e-08
107.	16960	6.68045e-07	6.2742e-07	-4.06249e-08	1.65039e-15	4.06249e-08
108.	17120	6.68186e-07	5.79457e-07	-8.87289e-08	7.87282e-15	8.87289e-08
109.	17280	6.16685e-07	5.35155e-07	-8.15298e-08	6.6471e-15	8.15298e-08
110.	17440	5.80338e-07	4.94237e-07	-8.61015e-08	7.41347e-15	8.61015e-08
111.	17600	7.2525e-07	4.56444e-07	-2.68806e-07	7.22566e-14	2.68806e-07
112.	17760	5.30984e-07	4.21538e-07	-1.09446e-07	1.19783e-14	1.09446e-07
113.	17920	6.68449e-07	3.89299e-07	-2.79149e-07	7.79244e-14	2.79149e-07
114.	18080	4.8547e-07	3.59524e-07	-1.25946e-07	1.58624e-14	1.25946e-07
115.	18240	4.07332e-07	3.32025e-07	-7.53069e-08	5.67112e-15	7.53069e-08
116.	18400	2.6189e-07	3.06627e-07	4.47367e-08	2.00137e-15	4.47367e-08
117.	18560	2.95958e-07	2.83171e-07	-1.27873e-08	1.63515e-16	1.27873e-08
118.	18720	2.38406e-07	2.61508e-07	2.31021e-08	5.33708e-16	2.31021e-08
119.	18880	4.1375e-07	2.41501e-07	-1.72249e-07	2.96697e-14	1.72249e-07
120.	19040	3.47178e-07	2.23024e-07	-1.24154e-07	1.54142e-14	1.24154e-07
121.	19200	4.22891e-07	2.0596e-07	-2.16931e-07	4.70589e-14	2.16931e-07
122.	19360	3.39049e-07	1.90201e-07	-1.48848e-07	2.21556e-14	1.48848e-07
123.	19520	1.81939e-07	1.75647e-07	-6.29187e-09	3.95876e-17	6.29187e-09
124.	19680	1.3667e-07	1.62207e-07	2.55368e-08	6.52129e-16	2.55368e-08
125.	19840	2.80992e-07	1.49795e-07	-1.31198e-07	1.72128e-14	1.31198e-07
126.	20000	1.86508e-07	1.38332e-07	-4.81756e-08	2.32089e-15	4.81756e-08
127.	20160	2.43028e-07	1.27746e-07	-1.15282e-07	1.329e-14	1.15282e-07
128.	20320	1.04344e-07	1.1797e-07	1.36263e-08	1.85675e-16	1.36263e-08
129.	20480	1.92554e-07	1.08942e-07	-8.36124e-08	6.99104e-15	8.36124e-08
130.	20640	9.64099e-08	1.00604e-07	4.19448e-09	1.75937e-17	4.19448e-09
131.	20800	1.76691e-07	9.2905e-08	-8.37864e-08	7.02016e-15	8.37864e-08
Objective Value				5.86634e-09
Root Mean Square				6.69188e-06
Weight				1

File Name:	//bonnie/chianeselab/Research/2013 - Polar Bonds/Paper 9 - Ruimine hydrogenation mechanism/Kinetics analysis for pub/copasi_input_all_data.txt
Experiment:	Experiment_7
Mean:	-2.76658e-06
Objective Value:	4.37699e-09
Root Mean Square:	6.01444e-06
Row	Time	[Ru-imine](Data)	[Ru-imine](Fit)	[Ru-imine](Weighted Error)	Objective Value	Root Mean Square

1.	0	0.000251455	0.000251455	0	0	0
2.	160	0.00025084	0.000250873	3.34495e-08	1.11887e-15	3.34495e-08
3.	320	0.00025015	0.000250213	6.33416e-08	4.01216e-15	6.33416e-08
4.	480	0.000249475	0.000249467	-7.96005e-09	6.33625e-17	7.96005e-09
5.	640	0.000248485	0.000248623	1.38397e-07	1.91538e-14	1.38397e-07
6.	800	0.000247475	0.000247671	1.96504e-07	3.86139e-14	1.96504e-07
7.	960	0.000246653	0.000246599	-5.43077e-08	2.94933e-15	5.43077e-08
8.	1120	0.000245566	0.000245392	-1.73949e-07	3.02581e-14	1.73949e-07
9.	1280	0.000244445	0.000244038	-4.06619e-07	1.65339e-13	4.06619e-07
10.	1440	0.000243379	0.000242521	-8.58121e-07	7.36372e-13	8.58121e-07
11.	1600	0.000241405	0.000240826	-5.79724e-07	3.36079e-13	5.79724e-07
12.	1760	0.000239578	0.000238936	-6.42271e-07	4.12512e-13	6.42271e-07
13.	1920	0.000237982	0.000236835	-1.14712e-06	1.31587e-12	1.14712e-06
14.	2080	0.000236165	0.000234507	-1.6576e-06	2.74765e-12	1.6576e-06
15.	2240	0.000234223	0.000231938	-2.28559e-06	5.22394e-12	2.28559e-06
16.	2400	0.000232106	0.00022911	-2.9959e-06	8.97541e-12	2.9959e-06
17.	2560	0.000229716	0.000226013	-3.70388e-06	1.37187e-11	3.70388e-06
18.	2720	0.00022711	0.000222633	-4.4763e-06	2.00372e-11	4.4763e-06
19.	2880	0.000224388	0.000218963	-5.42424e-06	2.94224e-11	5.42424e-06
20.	3040	0.000221438	0.000214998	-6.44098e-06	4.14863e-11	6.44098e-06
21.	3200	0.000218198	0.000210734	-7.46463e-06	5.57207e-11	7.46463e-06
22.	3360	0.000214635	0.000206174	-8.46072e-06	7.15839e-11	8.46072e-06
23.	3520	0.000210893	0.000201326	-9.56759e-06	9.15387e-11	9.56759e-06
24.	3680	0.000206722	0.000196199	-1.05232e-05	1.10738e-10	1.05232e-05
25.	3840	0.000202331	0.00019081	-1.15211e-05	1.32735e-10	1.15211e-05
26.	4000	0.000197696	0.000185179	-1.25169e-05	1.56673e-10	1.25169e-05
27.	4160	0.000192726	0.000179331	-1.33946e-05	1.79415e-10	1.33946e-05
28.	4320	0.000187454	0.000173293	-1.41606e-05	2.00522e-10	1.41606e-05
29.	4480	0.000181844	0.000167097	-1.47475e-05	2.17488e-10	1.47475e-05
30.	4640	0.000175774	0.000160775	-1.49989e-05	2.24966e-10	1.49989e-05
31.	4800	0.000169644	0.000154363	-1.52805e-05	2.33495e-10	1.52805e-05
32.	4960	0.00016342	0.000147896	-1.55238e-05	2.40989e-10	1.55238e-05
33.	5120	0.000156899	0.000141408	-1.54908e-05	2.39965e-10	1.54908e-05
34.	5280	0.000150309	0.000134934	-1.53749e-05	2.36387e-10	1.53749e-05
35.	5440	0.000143679	0.000128507	-1.51717e-05	2.30179e-10	1.51717e-05
36.	5600	0.000136998	0.000122157	-1.48414e-05	2.20266e-10	1.48414e-05
37.	5760	0.000130232	0.000115911	-1.43207e-05	2.05082e-10	1.43207e-05
38.	5920	0.000123494	0.000109795	-1.3699e-05	1.87664e-10	1.3699e-05
39.	6080	0.000116764	0.000103831	-1.29325e-05	1.6725e-10	1.29325e-05
40.	6240	0.000110226	9.80377e-05	-1.21881e-05	1.48549e-10	1.21881e-05
41.	6400	0.000103772	9.243e-05	-1.13415e-05	1.28629e-10	1.13415e-05
42.	6560	9.75334e-05	8.70209e-05	-1.05125e-05	1.10514e-10	1.05125e-05
43.	6720	9.1443e-05	8.18198e-05	-9.62322e-06	9.26063e-11	9.62322e-06
44.	6880	8.55677e-05	7.68336e-05	-8.73406e-06	7.62837e-11	8.73406e-06
45.	7040	7.98639e-05	7.20668e-05	-7.79706e-06	6.07941e-11	7.79706e-06
46.	7200	7.44322e-05	6.75215e-05	-6.91071e-06	4.77579e-11	6.91071e-06
47.	7360	6.93701e-05	6.31978e-05	-6.17229e-06	3.80972e-11	6.17229e-06
48.	7520	6.45062e-05	5.9094e-05	-5.41218e-06	2.92917e-11	5.41218e-06
49.	7680	5.98923e-05	5.52069e-05	-4.68534e-06	2.19524e-11	4.68534e-06
50.	7840	5.55749e-05	5.15323e-05	-4.04256e-06	1.63423e-11	4.04256e-06
51.	8000	5.14807e-05	4.80646e-05	-3.41608e-06	1.16696e-11	3.41608e-06
52.	8160	4.76349e-05	4.47976e-05	-2.83731e-06	8.05031e-12	2.83731e-06
53.	8320	4.41426e-05	4.17243e-05	-2.41827e-06	5.84801e-12	2.41827e-06
54.	8480	4.07107e-05	3.88373e-05	-1.87335e-06	3.50944e-12	1.87335e-06
55.	8640	3.7566e-05	3.61289e-05	-1.43711e-06	2.0653e-12	1.43711e-06
56.	8800	3.46536e-05	3.35911e-05	-1.06252e-06	1.12895e-12	1.06252e-06
57.	8960	3.18772e-05	3.12158e-05	-6.61457e-07	4.37526e-13	6.61457e-07
58.	9120	2.92358e-05	2.89948e-05	-2.40982e-07	5.80723e-14	2.40982e-07
59.	9280	2.68844e-05	2.69201e-05	3.57094e-08	1.27516e-15	3.57094e-08
60.	9440	2.47694e-05	2.49839e-05	2.14473e-07	4.59989e-14	2.14473e-07
61.	9600	2.27159e-05	2.31782e-05	4.62248e-07	2.13673e-13	4.62248e-07
62.	9760	2.08398e-05	2.14956e-05	6.55733e-07	4.29986e-13	6.55733e-07
63.	9920	1.91152e-05	1.99287e-05	8.13494e-07	6.61772e-13	8.13494e-07
64.	10080	1.74723e-05	1.84706e-05	9.98231e-07	9.96466e-13	9.98231e-07
65.	10240	1.60295e-05	1.71144e-05	1.0849e-06	1.17701e-12	1.0849e-06
66.	10400	1.46142e-05	1.58538e-05	1.23961e-06	1.53664e-12	1.23961e-06
67.	10560	1.33954e-05	1.46826e-05	1.28727e-06	1.65707e-12	1.28727e-06
68.	10720	1.22362e-05	1.3595e-05	1.35875e-06	1.84619e-12	1.35875e-06
69.	10880	1.12838e-05	1.25854e-05	1.30159e-06	1.69414e-12	1.30159e-06
70.	11040	1.02558e-05	1.16486e-05	1.39274e-06	1.93974e-12	1.39274e-06
71.	11200	9.37046e-06	1.07796e-05	1.40917e-06	1.98576e-12	1.40917e-06
72.	11360	8.53566e-06	9.97392e-06	1.43827e-06	2.06861e-12	1.43827e-06
73.	11520	7.74912e-06	9.22708e-06	1.47796e-06	2.18437e-12	1.47796e-06
74.	11680	7.25503e-06	8.535e-06	1.27996e-06	1.63831e-12	1.27996e-06
75.	11840	6.61348e-06	7.89383e-06	1.28035e-06	1.63931e-12	1.28035e-06
76.	12000	6.07603e-06	7.29998e-06	1.22395e-06	1.49805e-12	1.22395e-06
77.	12160	5.50443e-06	6.75008e-06	1.24565e-06	1.55165e-12	1.24565e-06
78.	12320	5.10668e-06	6.24098e-06	1.1343e-06	1.28664e-12	1.1343e-06
79.	12480	4.57621e-06	5.76975e-06	1.19354e-06	1.42454e-12	1.19354e-06
80.	12640	4.26931e-06	5.33365e-06	1.06434e-06	1.13283e-12	1.06434e-06
81.	12800	3.88309e-06	4.93012e-06	1.04704e-06	1.09629e-12	1.04704e-06
82.	12960	3.40635e-06	4.5568e-06	1.15044e-06	1.32352e-12	1.15044e-06
83.	13120	3.17014e-06	4.21146e-06	1.04132e-06	1.08434e-12	1.04132e-06
84.	13280	2.85115e-06	3.89205e-06	1.0409e-06	1.08348e-12	1.0409e-06
85.	13440	2.5556e-06	3.59666e-06	1.04106e-06	1.0838e-12	1.04106e-06
86.	13600	2.33388e-06	3.32351e-06	9.89639e-07	9.79386e-13	9.89639e-07
87.	13760	2.08947e-06	3.07096e-06	9.81491e-07	9.63325e-13	9.81491e-07
88.	13920	1.89368e-06	2.83747e-06	9.43789e-07	8.90737e-13	9.43789e-07
89.	14080	1.668e-06	2.62163e-06	9.53633e-07	9.09416e-13	9.53633e-07
90.	14240	1.57497e-06	2.42211e-06	8.47143e-07	7.17651e-13	8.47143e-07
91.	14400	1.37703e-06	2.23769e-06	8.60664e-07	7.40742e-13	8.60664e-07
92.	14560	1.25851e-06	2.06725e-06	8.08745e-07	6.54069e-13	8.08745e-07
93.	14720	1.16173e-06	1.90974e-06	7.48003e-07	5.59509e-13	7.48003e-07
94.	14880	1.05111e-06	1.76417e-06	7.13061e-07	5.08456e-13	7.13061e-07
95.	15040	9.01335e-07	1.62966e-06	7.28324e-07	5.30456e-13	7.28324e-07
96.	15200	8.45726e-07	1.50537e-06	6.59642e-07	4.35127e-13	6.59642e-07
97.	15360	7.32933e-07	1.39053e-06	6.57592e-07	4.32427e-13	6.57592e-07
98.	15520	6.13428e-07	1.28442e-06	6.70991e-07	4.50228e-13	6.70991e-07
99.	15680	6.04389e-07	1.18639e-06	5.81998e-07	3.38721e-13	5.81998e-07
100.	15840	5.29584e-07	1.09582e-06	5.66234e-07	3.20621e-13	5.66234e-07
101.	16000	4.43515e-07	1.01215e-06	5.68632e-07	3.23342e-13	5.68632e-07
102.	16160	4.56476e-07	9.34849e-07	4.78373e-07	2.28841e-13	4.78373e-07
103.	16320	4.04433e-07	8.63444e-07	4.5901e-07	2.10691e-13	4.5901e-07
104.	16480	3.28291e-07	7.97482e-07	4.69192e-07	2.20141e-13	4.69192e-07
105.	16640	3.21907e-07	7.36552e-07	4.14645e-07	1.7193e-13	4.14645e-07
106.	16800	2.71077e-07	6.80269e-07	4.09192e-07	1.67438e-13	4.09192e-07
107.	16960	2.07206e-07	6.28281e-07	4.21075e-07	1.77304e-13	4.21075e-07
108.	17120	1.69767e-07	5.80261e-07	4.10494e-07	1.68505e-13	4.10494e-07
109.	17280	1.80915e-07	5.35906e-07	3.54991e-07	1.26018e-13	3.54991e-07
110.	17440	3.43564e-08	4.94938e-07	4.60581e-07	2.12135e-13	4.60581e-07
111.	17600	2.23816e-07	4.57098e-07	2.33282e-07	5.44205e-14	2.33282e-07
112.	17760	2.21741e-07	4.22149e-07	2.00407e-07	4.01631e-14	2.00407e-07
113.	17920	2.0361e-07	3.89869e-07	1.86259e-07	3.46925e-14	1.86259e-07
114.	18080	1.70603e-07	3.60056e-07	1.89453e-07	3.58925e-14	1.89453e-07
115.	18240	1.95811e-07	3.3252e-07	1.36709e-07	1.86893e-14	1.36709e-07
116.	18400	1.44876e-07	3.07089e-07	1.62214e-07	2.63133e-14	1.62214e-07
117.	18560	1.40539e-07	2.83602e-07	1.43063e-07	2.04671e-14	1.43063e-07
118.	18720	4.75143e-08	2.6191e-07	2.14396e-07	4.59655e-14	2.14396e-07
119.	18880	4.4422e-08	2.41876e-07	1.97454e-07	3.8988e-14	1.97454e-07
120.	19040	6.05774e-08	2.23374e-07	1.62796e-07	2.65026e-14	1.62796e-07
121.	19200	7.85832e-08	2.06286e-07	1.27703e-07	1.6308e-14	1.27703e-07
Objective Value				4.37699e-09
Root Mean Square				6.01444e-06
Weight				1

File Name:	//bonnie/chianeselab/Research/2013 - Polar Bonds/Paper 9 - Ruimine hydrogenation mechanism/Kinetics analysis for pub/copasi_input_all_data.txt
Experiment:	Experiment_8
Mean:	-1.56084e-05
Objective Value:	6.30012e-08
Root Mean Square:	2.37173e-05
Row	Time	[Ru-imine](Data)	[Ru-imine](Fit)	[Ru-imine](Weighted Error)	Objective Value	Root Mean Square

1.	0	0.000244315	0.000244315	0	0	0
2.	320	0.000244328	0.000243747	-5.80583e-07	3.37077e-13	5.80583e-07
3.	640	0.000243717	0.000243103	-6.13752e-07	3.76692e-13	6.13752e-07
4.	960	0.000243029	0.000242375	-6.5438e-07	4.28213e-13	6.5438e-07
5.	1280	0.000242386	0.000241551	-8.35125e-07	6.97434e-13	8.35125e-07
6.	1600	0.00024123	0.00024062	-6.10065e-07	3.7218e-13	6.10065e-07
7.	1920	0.000240123	0.00023957	-5.5233e-07	3.05068e-13	5.5233e-07
8.	2240	0.00023858	0.000238388	-1.91914e-07	3.68309e-14	1.91914e-07
9.	2560	0.00023766	0.000237059	-6.01163e-07	3.61397e-13	6.01163e-07
10.	2880	0.000236001	0.000235566	-4.34921e-07	1.89156e-13	4.34921e-07
11.	3200	0.000234567	0.000233895	-6.72343e-07	4.52045e-13	6.72343e-07
12.	3520	0.000233182	0.000232027	-1.15543e-06	1.33503e-12	1.15543e-06
13.	3840	0.000231826	0.000229945	-1.88115e-06	3.53872e-12	1.88115e-06
14.	4160	0.000230089	0.000227631	-2.4583e-06	6.04322e-12	2.4583e-06
15.	4480	0.000228337	0.000225067	-3.2696e-06	1.06903e-11	3.2696e-06
16.	4800	0.000225549	0.000222235	-3.31403e-06	1.09828e-11	3.31403e-06
17.	5120	0.000223624	0.00021912	-4.5034e-06	2.02806e-11	4.5034e-06
18.	5440	0.000221746	0.000215707	-6.03937e-06	3.6474e-11	6.03937e-06
19.	5760	0.00021975	0.000211982	-7.76757e-06	6.03351e-11	7.76757e-06
20.	6080	0.000217728	0.000207938	-9.79053e-06	9.58546e-11	9.79053e-06
21.	6400	0.000215147	0.000203567	-1.15799e-05	1.34095e-10	1.15799e-05
22.	6720	0.000212956	0.00019887	-1.40854e-05	1.98399e-10	1.40854e-05
23.	7040	0.000210468	0.00019385	-1.66183e-05	2.76168e-10	1.66183e-05
24.	7360	0.000207742	0.000188515	-1.92274e-05	3.69694e-10	1.92274e-05
25.	7680	0.000204974	0.00018288	-2.20936e-05	4.88126e-10	2.20936e-05
26.	8000	0.000201894	0.000176966	-2.49282e-05	6.21417e-10	2.49282e-05
27.	8320	0.000198598	0.000170799	-2.77992e-05	7.72794e-10	2.77992e-05
28.	8640	0.000195212	0.000164409	-3.08033e-05	9.48844e-10	3.08033e-05
29.	8960	0.000191671	0.000157832	-3.38391e-05	1.14509e-09	3.38391e-05
30.	9280	0.00018754	0.000151108	-3.64329e-05	1.32735e-09	3.64329e-05
31.	9600	0.000183606	0.000144277	-3.93294e-05	1.5468e-09	3.93294e-05
32.	9920	0.000179046	0.000137384	-4.16626e-05	1.73577e-09	4.16626e-05
33.	10240	0.000174407	0.000130471	-4.39361e-05	1.93038e-09	4.39361e-05
34.	10560	0.000169664	0.000123583	-4.6081e-05	2.12346e-09	4.6081e-05
35.	10880	0.000164428	0.000116759	-4.7669e-05	2.27233e-09	4.7669e-05
36.	11200	0.00015918	0.00011004	-4.91396e-05	2.4147e-09	4.91396e-05
37.	11520	0.000153779	0.00010346	-5.03194e-05	2.53204e-09	5.03194e-05
38.	11840	0.000148182	9.70499e-05	-5.11318e-05	2.61446e-09	5.11318e-05
39.	12160	0.000142711	9.08377e-05	-5.18735e-05	2.69086e-09	5.18735e-05
40.	12480	0.000136836	8.48459e-05	-5.19897e-05	2.70293e-09	5.19897e-05
41.	12800	0.000130883	7.90928e-05	-5.17906e-05	2.68227e-09	5.17906e-05
42.	13120	0.000124939	7.35921e-05	-5.13464e-05	2.63645e-09	5.13464e-05
43.	13440	0.000119043	6.83537e-05	-5.06896e-05	2.56943e-09	5.06896e-05
44.	13760	0.000113384	6.33836e-05	-5.00003e-05	2.50003e-09	5.00003e-05
45.	14080	0.000107341	5.86843e-05	-4.86569e-05	2.3675e-09	4.86569e-05
46.	14400	0.000101711	5.42552e-05	-4.74554e-05	2.25202e-09	4.74554e-05
47.	14720	9.59134e-05	5.00932e-05	-4.58202e-05	2.09949e-09	4.58202e-05
48.	15040	9.01822e-05	4.61929e-05	-4.39893e-05	1.93506e-09	4.39893e-05
49.	15360	8.47354e-05	4.25471e-05	-4.21883e-05	1.77985e-09	4.21883e-05
50.	15680	7.92425e-05	3.91473e-05	-4.00952e-05	1.60762e-09	4.00952e-05
51.	16000	7.40989e-05	3.59836e-05	-3.81152e-05	1.45277e-09	3.81152e-05
52.	16320	6.91245e-05	3.30455e-05	-3.6079e-05	1.3017e-09	3.6079e-05
53.	16640	6.44645e-05	3.03218e-05	-3.41426e-05	1.16572e-09	3.41426e-05
54.	16960	5.98935e-05	2.78012e-05	-3.20923e-05	1.02992e-09	3.20923e-05
55.	17280	5.57737e-05	2.5472e-05	-3.03017e-05	9.18194e-10	3.03017e-05
56.	17600	5.17508e-05	2.33228e-05	-2.8428e-05	8.08152e-10	2.8428e-05
57.	17920	4.78431e-05	2.13421e-05	-2.6501e-05	7.02301e-10	2.6501e-05
58.	18240	4.4256e-05	1.9519e-05	-2.4737e-05	6.11921e-10	2.4737e-05
59.	18560	4.06968e-05	1.78426e-05	-2.28541e-05	5.22312e-10	2.28541e-05
60.	18880	3.77605e-05	1.63027e-05	-2.14578e-05	4.60437e-10	2.14578e-05
61.	19200	3.47355e-05	1.48895e-05	-1.9846e-05	3.93865e-10	1.9846e-05
62.	19520	3.18545e-05	1.35935e-05	-1.8261e-05	3.33462e-10	1.8261e-05
63.	19840	2.91873e-05	1.2406e-05	-1.67813e-05	2.81613e-10	1.67813e-05
64.	20160	2.70493e-05	1.13186e-05	-1.57307e-05	2.47456e-10	1.57307e-05
65.	20480	2.45638e-05	1.03235e-05	-1.42403e-05	2.02788e-10	1.42403e-05
66.	20800	2.26285e-05	9.41332e-06	-1.32152e-05	1.74642e-10	1.32152e-05
67.	21120	2.09264e-05	8.58132e-06	-1.23451e-05	1.52402e-10	1.23451e-05
68.	21440	1.89737e-05	7.82111e-06	-1.11526e-05	1.24379e-10	1.11526e-05
69.	21760	1.74978e-05	7.1268e-06	-1.0371e-05	1.07558e-10	1.0371e-05
70.	22080	1.58257e-05	6.49293e-06	-9.33274e-06	8.71001e-11	9.33274e-06
71.	22400	1.43592e-05	5.91443e-06	-8.44481e-06	7.13148e-11	8.44481e-06
72.	22720	1.31438e-05	5.38665e-06	-7.75712e-06	6.01729e-11	7.75712e-06
73.	23040	1.18882e-05	4.90529e-06	-6.98295e-06	4.87616e-11	6.98295e-06
74.	23360	1.07828e-05	4.46637e-06	-6.31645e-06	3.98975e-11	6.31645e-06
75.	23680	9.83679e-06	4.06626e-06	-5.77053e-06	3.3299e-11	5.77053e-06
76.	24000	8.93529e-06	3.70159e-06	-5.2337e-06	2.73916e-11	5.2337e-06
77.	24320	8.33035e-06	3.36931e-06	-4.96105e-06	2.4612e-11	4.96105e-06
78.	24640	7.40432e-06	3.06658e-06	-4.33774e-06	1.8816e-11	4.33774e-06
79.	24960	6.79976e-06	2.79083e-06	-4.00893e-06	1.60715e-11	4.00893e-06
80.	25280	5.93658e-06	2.5397e-06	-3.39689e-06	1.15388e-11	3.39689e-06
81.	25600	5.55707e-06	2.311e-06	-3.24607e-06	1.0537e-11	3.24607e-06
82.	25920	4.90956e-06	2.10278e-06	-2.80678e-06	7.87802e-12	2.80678e-06
83.	26240	4.36279e-06	1.91321e-06	-2.44958e-06	6.00044e-12	2.44958e-06
84.	26560	3.95687e-06	1.74065e-06	-2.21623e-06	4.91167e-12	2.21623e-06
85.	26880	3.52961e-06	1.58357e-06	-1.94604e-06	3.78707e-12	1.94604e-06
86.	27200	3.34157e-06	1.44062e-06	-1.90096e-06	3.61363e-12	1.90096e-06
87.	27520	2.7202e-06	1.31052e-06	-1.40968e-06	1.98721e-12	1.40968e-06
88.	27840	2.49244e-06	1.19212e-06	-1.30031e-06	1.69081e-12	1.30031e-06
89.	28160	2.21869e-06	1.08439e-06	-1.1343e-06	1.28663e-12	1.1343e-06
90.	28480	2.12755e-06	9.86371e-07	-1.14118e-06	1.30228e-12	1.14118e-06
91.	28800	1.6735e-06	8.97186e-07	-7.7631e-07	6.02657e-13	7.7631e-07
92.	29120	1.53741e-06	8.16046e-07	-7.21359e-07	5.20359e-13	7.21359e-07
93.	29440	1.19574e-06	7.42228e-07	-4.53511e-07	2.05672e-13	4.53511e-07
94.	29760	9.85741e-07	6.75074e-07	-3.10666e-07	9.65136e-14	3.10666e-07
95.	30080	1.11646e-06	6.13986e-07	-5.02473e-07	2.52479e-13	5.02473e-07
96.	30400	1.03786e-06	5.58417e-07	-4.79444e-07	2.29867e-13	4.79444e-07
97.	30720	8.96697e-07	5.07869e-07	-3.88827e-07	1.51187e-13	3.88827e-07
98.	31040	1.07353e-06	4.61891e-07	-6.11637e-07	3.741e-13	6.11637e-07
99.	31360	8.15242e-07	4.20071e-07	-3.95171e-07	1.5616e-13	3.95171e-07
100.	31680	4.88146e-07	3.82032e-07	-1.06113e-07	1.126e-14	1.06113e-07
101.	32000	5.98564e-07	3.47435e-07	-2.51128e-07	6.30654e-14	2.51128e-07
102.	32320	6.37944e-07	3.15968e-07	-3.21976e-07	1.03668e-13	3.21976e-07
103.	32640	4.13068e-07	2.87349e-07	-1.25719e-07	1.58051e-14	1.25719e-07
104.	32960	2.87021e-07	2.6132e-07	-2.57006e-08	6.60523e-16	2.57006e-08
105.	33280	3.00348e-07	2.37647e-07	-6.27007e-08	3.93138e-15	6.27007e-08
106.	33600	3.54679e-07	2.16117e-07	-1.38562e-07	1.91993e-14	1.38562e-07
107.	33920	4.71387e-07	1.96537e-07	-2.7485e-07	7.55426e-14	2.7485e-07
108.	34240	2.92514e-07	1.7873e-07	-1.13784e-07	1.29467e-14	1.13784e-07
109.	34560	2.82168e-07	1.62536e-07	-1.19633e-07	1.4312e-14	1.19633e-07
110.	34880	4.40201e-07	1.47808e-07	-2.92393e-07	8.54938e-14	2.92393e-07
111.	35200	3.42796e-07	1.34414e-07	-2.08382e-07	4.34231e-14	2.08382e-07
112.	35520	3.39571e-07	1.22234e-07	-2.17337e-07	4.72354e-14	2.17337e-07
Objective Value				6.30012e-08
Root Mean Square				2.37173e-05
Weight				1

File Name:	//bonnie/chianeselab/Research/2013 - Polar Bonds/Paper 9 - Ruimine hydrogenation mechanism/Kinetics analysis for pub/copasi_input_all_data.txt
Experiment:	Experiment_9
Mean:	6.70967e-06
Objective Value:	1.59741e-08
Root Mean Square:	9.52691e-06
Row	Time	[Ru-imine](Data)	[Ru-imine](Fit)	[Ru-imine](Weighted Error)	Objective Value	Root Mean Square

1.	0	0.000242689	0.000242689	0	0	0
2.	320	0.00024285	0.000242415	-4.34567e-07	1.88849e-13	4.34567e-07
3.	640	0.000242782	0.000242123	-6.58508e-07	4.33633e-13	6.58508e-07
4.	960	0.000242519	0.000241813	-7.06342e-07	4.98919e-13	7.06342e-07
5.	1280	0.000242017	0.000241482	-5.35437e-07	2.86693e-13	5.35437e-07
6.	1600	0.000241293	0.000241129	-1.64124e-07	2.69368e-14	1.64124e-07
7.	1920	0.000240362	0.000240754	3.92604e-07	1.54138e-13	3.92604e-07
8.	2240	0.000239418	0.000240355	9.36785e-07	8.77566e-13	9.36785e-07
9.	2560	0.000238499	0.00023993	1.43159e-06	2.04944e-12	1.43159e-06
10.	2880	0.000236938	0.000239479	2.541e-06	6.4567e-12	2.541e-06
11.	3200	0.000235727	0.000238999	3.27127e-06	1.07012e-11	3.27127e-06
12.	3520	0.000234493	0.000238488	3.99514e-06	1.59611e-11	3.99514e-06
13.	3840	0.000233159	0.000237946	4.78679e-06	2.29134e-11	4.78679e-06
14.	4160	0.000231674	0.00023737	5.69614e-06	3.2446e-11	5.69614e-06
15.	4480	0.00023082	0.000236759	5.93911e-06	3.5273e-11	5.93911e-06
16.	4800	0.000229575	0.00023611	6.53447e-06	4.26992e-11	6.53447e-06
17.	5120	0.000228435	0.000235421	6.9859e-06	4.88028e-11	6.9859e-06
18.	5440	0.000227096	0.000234691	7.59523e-06	5.76875e-11	7.59523e-06
19.	5760	0.000225772	0.000233917	8.14511e-06	6.63427e-11	8.14511e-06
20.	6080	0.000224454	0.000233097	8.64311e-06	7.47034e-11	8.64311e-06
21.	6400	0.00022296	0.000232229	9.26938e-06	8.59215e-11	9.26938e-06
22.	6720	0.000221546	0.00023131	9.76369e-06	9.53296e-11	9.76369e-06
23.	7040	0.000219778	0.000230339	1.05603e-05	1.11521e-10	1.05603e-05
24.	7360	0.000218178	0.000229312	1.11333e-05	1.23949e-10	1.11333e-05
25.	7680	0.000216673	0.000228227	1.15539e-05	1.33492e-10	1.15539e-05
26.	8000	0.000215023	0.000227082	1.2059e-05	1.4542e-10	1.2059e-05
27.	8320	0.000213056	0.000225874	1.28174e-05	1.64287e-10	1.28174e-05
28.	8640	0.000211389	0.000224601	1.32118e-05	1.74553e-10	1.32118e-05
29.	8960	0.000209621	0.00022326	1.36393e-05	1.8603e-10	1.36393e-05
30.	9280	0.000207851	0.00022185	1.39987e-05	1.95963e-10	1.39987e-05
31.	9600	0.000205733	0.000220366	1.46335e-05	2.1414e-10	1.46335e-05
32.	9920	0.000203644	0.000218809	1.51643e-05	2.29955e-10	1.51643e-05
33.	10240	0.000201517	0.000217174	1.5657e-05	2.45143e-10	1.5657e-05
34.	10560	0.000199494	0.00021546	1.59662e-05	2.54919e-10	1.59662e-05
35.	10880	0.000197494	0.000213665	1.6172e-05	2.61532e-10	1.6172e-05
36.	11200	0.000195252	0.000211788	1.65357e-05	2.73431e-10	1.65357e-05
37.	11520	0.000193121	0.000209827	1.6706e-05	2.79089e-10	1.6706e-05
38.	11840	0.000190697	0.000207779	1.70822e-05	2.91803e-10	1.70822e-05
39.	12160	0.000188104	0.000205645	1.75411e-05	3.0769e-10	1.75411e-05
40.	12480	0.000185867	0.000203424	1.75566e-05	3.08235e-10	1.75566e-05
41.	12800	0.000183304	0.000201114	1.78104e-05	3.17211e-10	1.78104e-05
42.	13120	0.00018042	0.000198716	1.82955e-05	3.34725e-10	1.82955e-05
43.	13440	0.00017788	0.00019623	1.83494e-05	3.36699e-10	1.83494e-05
44.	13760	0.000174989	0.000193655	1.86666e-05	3.48441e-10	1.86666e-05
45.	14080	0.000172425	0.000190994	1.85686e-05	3.44791e-10	1.85686e-05
46.	14400	0.000169485	0.000188247	1.87617e-05	3.52e-10	1.87617e-05
47.	14720	0.000166582	0.000185416	1.88334e-05	3.54697e-10	1.88334e-05
48.	15040	0.000163623	0.000182502	1.8879e-05	3.56415e-10	1.8879e-05
49.	15360	0.000160588	0.000179509	1.89209e-05	3.58001e-10	1.89209e-05
50.	15680	0.000157566	0.00017644	1.88733e-05	3.562e-10	1.88733e-05
51.	16000	0.000154447	0.000173297	1.88495e-05	3.55305e-10	1.88495e-05
52.	16320	0.00015112	0.000170084	1.89644e-05	3.59647e-10	1.89644e-05
53.	16640	0.000148029	0.000166806	1.87764e-05	3.52553e-10	1.87764e-05
54.	16960	0.000144872	0.000163467	1.85943e-05	3.45747e-10	1.85943e-05
55.	17280	0.000141844	0.000160071	1.82269e-05	3.32221e-10	1.82269e-05
56.	17600	0.000138404	0.000156625	1.82205e-05	3.31987e-10	1.82205e-05
57.	17920	0.000135018	0.000153133	1.81146e-05	3.28139e-10	1.81146e-05
58.	18240	0.000131629	0.000149602	1.79729e-05	3.23027e-10	1.79729e-05
59.	18560	0.000128427	0.000146036	1.76089e-05	3.10073e-10	1.76089e-05
60.	18880	0.000125264	0.000142443	1.71797e-05	2.95141e-10	1.71797e-05
61.	19200	0.000121864	0.000138829	1.69653e-05	2.8782e-10	1.69653e-05
62.	19520	0.00011862	0.000135199	1.65798e-05	2.74891e-10	1.65798e-05
63.	19840	0.00011517	0.000131561	1.63909e-05	2.68663e-10	1.63909e-05
64.	20160	0.000112003	0.000127921	1.59175e-05	2.53367e-10	1.59175e-05
65.	20480	0.000108567	0.000124285	1.57179e-05	2.47051e-10	1.57179e-05
66.	20800	0.000104994	0.000120659	1.56644e-05	2.45372e-10	1.56644e-05
67.	21120	0.000101838	0.000117049	1.52114e-05	2.31386e-10	1.52114e-05
68.	21440	9.90366e-05	0.000113462	1.44258e-05	2.08104e-10	1.44258e-05
69.	21760	9.59902e-05	0.000109904	1.39134e-05	1.93584e-10	1.39134e-05
70.	22080	9.28274e-05	0.000106378	1.35511e-05	1.83632e-10	1.35511e-05
71.	22400	8.95076e-05	0.000102892	1.33847e-05	1.79151e-10	1.33847e-05
72.	22720	8.64422e-05	9.945e-05	1.30078e-05	1.69203e-10	1.30078e-05
73.	23040	8.34192e-05	9.60562e-05	1.2637e-05	1.59693e-10	1.2637e-05
74.	23360	8.06391e-05	9.27152e-05	1.20761e-05	1.45831e-10	1.20761e-05
75.	23680	7.78755e-05	8.9431e-05	1.15555e-05	1.3353e-10	1.15555e-05
76.	24000	7.50952e-05	8.62072e-05	1.1112e-05	1.23477e-10	1.1112e-05
77.	24320	7.2249e-05	8.3047e-05	1.07981e-05	1.16598e-10	1.07981e-05
78.	24640	6.98976e-05	7.99534e-05	1.00559e-05	1.0112e-10	1.00559e-05
79.	24960	6.69108e-05	7.69289e-05	1.00181e-05	1.00363e-10	1.00181e-05
80.	25280	6.43106e-05	7.39757e-05	9.66506e-06	9.34134e-11	9.66506e-06
81.	25600	6.16977e-05	7.10956e-05	9.39784e-06	8.83194e-11	9.39784e-06
82.	25920	5.9233e-05	6.82901e-05	9.05711e-06	8.20312e-11	9.05711e-06
83.	26240	5.70858e-05	6.55605e-05	8.47475e-06	7.18214e-11	8.47475e-06
84.	26560	5.51663e-05	6.29076e-05	7.74138e-06	5.99289e-11	7.74138e-06
85.	26880	5.26322e-05	6.03321e-05	7.69984e-06	5.92875e-11	7.69984e-06
86.	27200	5.02386e-05	5.78342e-05	7.5956e-06	5.76931e-11	7.5956e-06
87.	27520	4.82417e-05	5.5414e-05	7.17234e-06	5.14424e-11	7.17234e-06
88.	27840	4.61659e-05	5.30713e-05	6.9054e-06	4.76846e-11	6.9054e-06
89.	28160	4.44138e-05	5.08058e-05	6.39202e-06	4.0858e-11	6.39202e-06
90.	28480	4.28487e-05	4.86168e-05	5.76813e-06	3.32713e-11	5.76813e-06
91.	28800	4.07564e-05	4.65035e-05	5.74712e-06	3.30294e-11	5.74712e-06
92.	29120	3.88053e-05	4.4465e-05	5.65975e-06	3.20328e-11	5.65975e-06
93.	29440	3.73032e-05	4.25002e-05	5.19706e-06	2.70094e-11	5.19706e-06
94.	29760	3.55667e-05	4.06079e-05	5.04112e-06	2.54129e-11	5.04112e-06
95.	30080	3.39402e-05	3.87865e-05	4.84633e-06	2.34869e-11	4.84633e-06
96.	30400	3.24975e-05	3.70348e-05	4.53729e-06	2.0587e-11	4.53729e-06
97.	30720	3.12214e-05	3.53512e-05	4.12983e-06	1.70555e-11	4.12983e-06
98.	31040	2.96726e-05	3.3734e-05	4.06136e-06	1.64946e-11	4.06136e-06
99.	31360	2.84625e-05	3.21815e-05	3.71905e-06	1.38314e-11	3.71905e-06
100.	31680	2.7122e-05	3.06921e-05	3.57009e-06	1.27455e-11	3.57009e-06
101.	32000	2.56558e-05	2.92639e-05	3.60806e-06	1.30181e-11	3.60806e-06
102.	32320	2.45972e-05	2.78951e-05	3.29794e-06	1.08764e-11	3.29794e-06
103.	32640	2.32678e-05	2.6584e-05	3.3162e-06	1.09972e-11	3.3162e-06
104.	32960	2.22516e-05	2.53287e-05	3.07714e-06	9.46876e-12	3.07714e-06
105.	33280	2.11093e-05	2.41274e-05	3.01806e-06	9.1087e-12	3.01806e-06
106.	33600	2.0087e-05	2.29782e-05	2.89124e-06	8.35927e-12	2.89124e-06
107.	33920	1.91431e-05	2.18795e-05	2.7364e-06	7.48788e-12	2.7364e-06
108.	34240	1.82941e-05	2.08293e-05	2.5352e-06	6.42722e-12	2.5352e-06
109.	34560	1.74735e-05	1.98258e-05	2.35231e-06	5.53335e-12	2.35231e-06
110.	34880	1.66138e-05	1.88675e-05	2.25371e-06	5.07921e-12	2.25371e-06
111.	35200	1.57388e-05	1.79525e-05	2.21369e-06	4.90042e-12	2.21369e-06
112.	35520	1.50654e-05	1.70792e-05	2.01377e-06	4.05526e-12	2.01377e-06
113.	35840	1.42604e-05	1.6246e-05	1.98555e-06	3.9424e-12	1.98555e-06
114.	36160	1.35154e-05	1.54511e-05	1.93569e-06	3.7469e-12	1.93569e-06
115.	36480	1.29314e-05	1.46932e-05	1.76185e-06	3.10411e-12	1.76185e-06
116.	36800	1.22592e-05	1.39706e-05	1.71142e-06	2.92894e-12	1.71142e-06
117.	37120	1.15726e-05	1.3282e-05	1.70942e-06	2.92211e-12	1.70942e-06
118.	37440	1.0901e-05	1.26258e-05	1.72476e-06	2.97481e-12	1.72476e-06
119.	37760	1.04922e-05	1.20006e-05	1.50844e-06	2.2754e-12	1.50844e-06
120.	38080	9.88617e-06	1.14052e-05	1.51907e-06	2.30758e-12	1.51907e-06
121.	38400	9.24777e-06	1.08383e-05	1.59051e-06	2.52974e-12	1.59051e-06
122.	38720	8.91884e-06	1.02985e-05	1.37968e-06	1.90353e-12	1.37968e-06
123.	39040	8.48902e-06	9.78475e-06	1.29573e-06	1.67891e-12	1.29573e-06
124.	39360	7.94401e-06	9.29579e-06	1.35178e-06	1.82732e-12	1.35178e-06
125.	39680	7.61101e-06	8.83054e-06	1.21953e-06	1.48724e-12	1.21953e-06
126.	40000	7.09342e-06	8.38791e-06	1.29448e-06	1.67569e-12	1.29448e-06
127.	40320	6.57e-06	7.96687e-06	1.39686e-06	1.95122e-12	1.39686e-06
128.	40640	6.47652e-06	7.56642e-06	1.0899e-06	1.18788e-12	1.0899e-06
129.	40960	6.03709e-06	7.18562e-06	1.14853e-06	1.31912e-12	1.14853e-06
130.	41280	5.76714e-06	6.82354e-06	1.0564e-06	1.11599e-12	1.0564e-06
131.	41600	5.42199e-06	6.47931e-06	1.05732e-06	1.11793e-12	1.05732e-06
132.	41920	5.21856e-06	6.15209e-06	9.33534e-07	8.71486e-13	9.33534e-07
133.	42240	4.91512e-06	5.84108e-06	9.25961e-07	8.57403e-13	9.25961e-07
134.	42560	4.73454e-06	5.54549e-06	8.10951e-07	6.57642e-13	8.10951e-07
135.	42880	4.38255e-06	5.26461e-06	8.82058e-07	7.78026e-13	8.82058e-07
136.	43200	4.07204e-06	4.99771e-06	9.25672e-07	8.56868e-13	9.25672e-07
137.	43520	3.82134e-06	4.74414e-06	9.228e-07	8.5156e-13	9.228e-07
138.	43840	3.62256e-06	4.50323e-06	8.80677e-07	7.75592e-13	8.80677e-07
139.	44160	3.4815e-06	4.27439e-06	7.92887e-07	6.2867e-13	7.92887e-07
140.	44480	3.34092e-06	4.05702e-06	7.16105e-07	5.12806e-13	7.16105e-07
141.	44800	3.21224e-06	3.85057e-06	6.38322e-07	4.07455e-13	6.38322e-07
142.	45120	2.89606e-06	3.65449e-06	7.58432e-07	5.75219e-13	7.58432e-07
143.	45440	2.89946e-06	3.46828e-06	5.68825e-07	3.23561e-13	5.68825e-07
144.	45760	2.69937e-06	3.29146e-06	5.92091e-07	3.50572e-13	5.92091e-07
145.	46080	2.41953e-06	3.12356e-06	7.04028e-07	4.95655e-13	7.04028e-07
146.	46400	2.63738e-06	2.96414e-06	3.2676e-07	1.06772e-13	3.2676e-07
147.	46720	2.43421e-06	2.81279e-06	3.78577e-07	1.4332e-13	3.78577e-07
148.	47040	2.27097e-06	2.66909e-06	3.98116e-07	1.58496e-13	3.98116e-07
149.	47360	2.13976e-06	2.53268e-06	3.92921e-07	1.54387e-13	3.92921e-07
150.	47680	2.20834e-06	2.40318e-06	1.94833e-07	3.79599e-14	1.94833e-07
151.	48000	2.00079e-06	2.28025e-06	2.79465e-07	7.81007e-14	2.79465e-07
152.	48320	2.06658e-06	2.16357e-06	9.69856e-08	9.4062e-15	9.69856e-08
153.	48640	1.92216e-06	2.05281e-06	1.3065e-07	1.70695e-14	1.3065e-07
154.	48960	1.91219e-06	1.9477e-06	3.55026e-08	1.26044e-15	3.55026e-08
155.	49280	1.80052e-06	1.84793e-06	4.74091e-08	2.24762e-15	4.74091e-08
156.	49600	1.65482e-06	1.75324e-06	9.84209e-08	9.68667e-15	9.84209e-08
157.	49920	1.74802e-06	1.66338e-06	-8.46362e-08	7.16328e-15	8.46362e-08
158.	50240	1.70456e-06	1.5781e-06	-1.2646e-07	1.59922e-14	1.2646e-07
159.	50560	1.67817e-06	1.49717e-06	-1.80998e-07	3.27602e-14	1.80998e-07
160.	50880	1.75425e-06	1.42037e-06	-3.33871e-07	1.1147e-13	3.33871e-07
161.	51200	1.56705e-06	1.3475e-06	-2.19553e-07	4.82034e-14	2.19553e-07
162.	51520	1.45816e-06	1.27835e-06	-1.7981e-07	3.23317e-14	1.7981e-07
163.	51840	1.44449e-06	1.21273e-06	-2.31765e-07	5.37151e-14	2.31765e-07
164.	52160	1.16765e-06	1.15047e-06	-1.71876e-08	2.95413e-16	1.71876e-08
165.	52480	9.97249e-07	1.09139e-06	9.4141e-08	8.86253e-15	9.4141e-08
166.	52800	1.39734e-06	1.03534e-06	-3.62002e-07	1.31045e-13	3.62002e-07
167.	53120	1.33653e-06	9.82153e-07	-3.54378e-07	1.25584e-13	3.54378e-07
168.	53440	1.22621e-06	9.31693e-07	-2.94514e-07	8.67387e-14	2.94514e-07
169.	53760	1.26242e-06	8.83818e-07	-3.78598e-07	1.43337e-13	3.78598e-07
170.	54080	1.75335e-07	8.38396e-07	6.63061e-07	4.39649e-13	6.63061e-07
171.	54400	2.09076e-07	7.95303e-07	5.86227e-07	3.43662e-13	5.86227e-07
172.	54720	1.22433e-07	7.54419e-07	6.31986e-07	3.99406e-13	6.31986e-07
173.	55040	1.34643e-07	7.15632e-07	5.80989e-07	3.37548e-13	5.80989e-07
174.	55360	2.13436e-07	6.78835e-07	4.65398e-07	2.16596e-13	4.65398e-07
175.	55680	2.1903e-07	6.43926e-07	4.24896e-07	1.80537e-13	4.24896e-07
176.	56000	1.18207e-07	6.10809e-07	4.92602e-07	2.42657e-13	4.92602e-07
Objective Value				1.59741e-08
Root Mean Square				9.52691e-06
Weight				1

File Name:	//bonnie/chianeselab/Research/2013 - Polar Bonds/Paper 9 - Ruimine hydrogenation mechanism/Kinetics analysis for pub/copasi_input_all_data.txt
Experiment:	Experiment_10
Mean:	2.27475e-06
Objective Value:	5.4483e-09
Root Mean Square:	5.50167e-06
Row	Time	[Ru-imine](Data)	[Ru-imine](Fit)	[Ru-imine](Weighted Error)	Objective Value	Root Mean Square

1.	0	0.000246079	0.000246079	0	0	0
2.	320	0.00024563	0.000245801	1.7078e-07	2.9166e-14	1.7078e-07
3.	640	0.000245454	0.000245505	5.04659e-08	2.54681e-15	5.04659e-08
4.	960	0.000244999	0.000245189	1.89588e-07	3.59436e-14	1.89588e-07
5.	1280	0.000244437	0.000244852	4.15525e-07	1.72661e-13	4.15525e-07
6.	1600	0.000244028	0.000244493	4.65889e-07	2.17053e-13	4.65889e-07
7.	1920	0.000243375	0.000244111	7.36228e-07	5.42032e-13	7.36228e-07
8.	2240	0.000242638	0.000243704	1.06681e-06	1.13809e-12	1.06681e-06
9.	2560	0.000241838	0.000243271	1.43274e-06	2.05274e-12	1.43274e-06
10.	2880	0.000240854	0.00024281	1.95553e-06	3.8241e-12	1.95553e-06
11.	3200	0.000239094	0.000242319	3.22444e-06	1.0397e-11	3.22444e-06
12.	3520	0.000238058	0.000241797	3.73814e-06	1.39737e-11	3.73814e-06
13.	3840	0.000236999	0.000241241	4.24261e-06	1.79998e-11	4.24261e-06
14.	4160	0.000236007	0.000240651	4.64399e-06	2.15666e-11	4.64399e-06
15.	4480	0.000234822	0.000240024	5.20119e-06	2.70524e-11	5.20119e-06
16.	4800	0.000233792	0.000239357	5.56568e-06	3.09768e-11	5.56568e-06
17.	5120	0.000232608	0.00023865	6.04173e-06	3.65025e-11	6.04173e-06
18.	5440	0.000231617	0.000237899	6.28236e-06	3.9468e-11	6.28236e-06
19.	5760	0.000230404	0.000237103	6.6991e-06	4.48779e-11	6.6991e-06
20.	6080	0.000229176	0.000236258	7.0822e-06	5.01576e-11	7.0822e-06
21.	6400	0.000227783	0.000235364	7.58108e-06	5.74728e-11	7.58108e-06
22.	6720	0.000226423	0.000234416	7.99388e-06	6.39021e-11	7.99388e-06
23.	7040	0.000225094	0.000233414	8.31929e-06	6.92105e-11	8.31929e-06
24.	7360	0.00022364	0.000232353	8.71316e-06	7.59192e-11	8.71316e-06
25.	7680	0.000222176	0.000231232	9.05623e-06	8.20153e-11	9.05623e-06
26.	8000	0.000220471	0.000230048	9.57719e-06	9.17226e-11	9.57719e-06
27.	8320	0.00021891	0.000228799	9.88833e-06	9.77791e-11	9.88833e-06
28.	8640	0.000217412	0.000227481	1.00692e-05	1.01388e-10	1.00692e-05
29.	8960	0.00021571	0.000226092	1.03828e-05	1.07803e-10	1.03828e-05
30.	9280	0.000213857	0.000224631	1.07735e-05	1.16069e-10	1.07735e-05
31.	9600	0.000212195	0.000223093	1.08978e-05	1.18761e-10	1.08978e-05
32.	9920	0.000210233	0.000221477	1.12435e-05	1.26417e-10	1.12435e-05
33.	10240	0.000208348	0.000219781	1.14325e-05	1.30703e-10	1.14325e-05
34.	10560	0.000206405	0.000218002	1.15969e-05	1.34489e-10	1.15969e-05
35.	10880	0.000204201	0.000216138	1.19368e-05	1.42488e-10	1.19368e-05
36.	11200	0.00020215	0.000214188	1.2038e-05	1.44914e-10	1.2038e-05
37.	11520	0.000200027	0.00021215	1.21236e-05	1.46981e-10	1.21236e-05
38.	11840	0.000197676	0.000210023	1.23474e-05	1.5246e-10	1.23474e-05
39.	12160	0.00019528	0.000207805	1.25256e-05	1.5689e-10	1.25256e-05
40.	12480	0.00019293	0.000205496	1.25668e-05	1.57924e-10	1.25668e-05
41.	12800	0.00019045	0.000203095	1.26455e-05	1.59908e-10	1.26455e-05
42.	13120	0.000187973	0.000200603	1.26302e-05	1.59521e-10	1.26302e-05
43.	13440	0.000185584	0.000198018	1.24348e-05	1.54624e-10	1.24348e-05
44.	13760	0.000182924	0.000195343	1.24192e-05	1.54235e-10	1.24192e-05
45.	14080	0.000180614	0.000192578	1.19631e-05	1.43117e-10	1.19631e-05
46.	14400	0.000177676	0.000189724	1.20473e-05	1.45137e-10	1.20473e-05
47.	14720	0.000175064	0.000186783	1.1719e-05	1.37336e-10	1.1719e-05
48.	15040	0.00017219	0.000183758	1.15677e-05	1.33812e-10	1.15677e-05
49.	15360	0.000169271	0.000180652	1.13813e-05	1.29535e-10	1.13813e-05
50.	15680	0.000166359	0.000177467	1.1108e-05	1.23389e-10	1.1108e-05
51.	16000	0.000163344	0.000174208	1.08643e-05	1.18032e-10	1.08643e-05
52.	16320	0.000160291	0.000170879	1.05886e-05	1.12118e-10	1.05886e-05
53.	16640	0.000157162	0.000167484	1.03221e-05	1.06546e-10	1.03221e-05
54.	16960	0.000154124	0.000164028	9.90341e-06	9.80776e-11	9.90341e-06
55.	17280	0.000150904	0.000160516	9.61202e-06	9.23909e-11	9.61202e-06
56.	17600	0.000147827	0.000156954	9.12723e-06	8.33063e-11	9.12723e-06
57.	17920	0.000144487	0.000153349	8.86197e-06	7.85345e-11	8.86197e-06
58.	18240	0.00014126	0.000149705	8.44501e-06	7.13182e-11	8.44501e-06
59.	18560	0.000138059	0.00014603	7.97091e-06	6.35355e-11	7.97091e-06
60.	18880	0.000134916	0.00014233	7.41333e-06	5.49574e-11	7.41333e-06
61.	19200	0.000131646	0.000138611	6.9654e-06	4.85167e-11	6.9654e-06
62.	19520	0.000128375	0.000134881	6.50544e-06	4.23208e-11	6.50544e-06
63.	19840	0.000125154	0.000131146	5.99218e-06	3.59062e-11	5.99218e-06
64.	20160	0.000121799	0.000127413	5.61332e-06	3.15093e-11	5.61332e-06
65.	20480	0.00011863	0.000123688	5.05776e-06	2.55809e-11	5.05776e-06
66.	20800	0.000115321	0.000119978	4.657e-06	2.16877e-11	4.657e-06
67.	21120	0.000112211	0.000116289	4.07797e-06	1.66298e-11	4.07797e-06
68.	21440	0.000109034	0.000112628	3.59335e-06	1.29122e-11	3.59335e-06
69.	21760	0.000105639	0.000108999	3.36014e-06	1.12905e-11	3.36014e-06
70.	22080	0.000102582	0.00010541	2.82833e-06	7.99945e-12	2.82833e-06
71.	22400	9.95278e-05	0.000101865	2.33693e-06	5.46125e-12	2.33693e-06
72.	22720	9.65512e-05	9.83685e-05	1.81734e-06	3.30273e-12	1.81734e-06
73.	23040	9.35048e-05	9.4926e-05	1.42111e-06	2.01954e-12	1.42111e-06
74.	23360	9.06001e-05	9.15413e-05	9.41214e-07	8.85884e-13	9.41214e-07
75.	23680	8.7679e-05	8.82185e-05	5.39519e-07	2.91081e-13	5.39519e-07
76.	24000	8.48344e-05	8.4961e-05	1.26627e-07	1.60344e-14	1.26627e-07
77.	24320	8.18981e-05	8.1772e-05	-1.26125e-07	1.59074e-14	1.26125e-07
78.	24640	7.9009e-05	7.86542e-05	-3.54839e-07	1.2591e-13	3.54839e-07
79.	24960	7.59965e-05	7.56099e-05	-3.86561e-07	1.4943e-13	3.86561e-07
80.	25280	7.3285e-05	7.26412e-05	-6.43806e-07	4.14486e-13	6.43806e-07
81.	25600	7.03103e-05	6.97498e-05	-5.6053e-07	3.14194e-13	5.6053e-07
82.	25920	6.74894e-05	6.69369e-05	-5.52511e-07	3.05268e-13	5.52511e-07
83.	26240	6.48253e-05	6.42035e-05	-6.21845e-07	3.86691e-13	6.21845e-07
84.	26560	6.25411e-05	6.15503e-05	-9.90825e-07	9.81734e-13	9.90825e-07
85.	26880	6.04084e-05	5.89776e-05	-1.43074e-06	2.04702e-12	1.43074e-06
86.	27200	5.80032e-05	5.64856e-05	-1.51762e-06	2.30318e-12	1.51762e-06
87.	27520	5.5596e-05	5.40741e-05	-1.52189e-06	2.31614e-12	1.52189e-06
88.	27840	5.33461e-05	5.17427e-05	-1.60337e-06	2.57081e-12	1.60337e-06
89.	28160	5.12036e-05	4.94907e-05	-1.71285e-06	2.93385e-12	1.71285e-06
90.	28480	4.91133e-05	4.73174e-05	-1.7959e-06	3.22524e-12	1.7959e-06
91.	28800	4.70755e-05	4.52218e-05	-1.85375e-06	3.43639e-12	1.85375e-06
92.	29120	4.51951e-05	4.32027e-05	-1.99244e-06	3.96981e-12	1.99244e-06
93.	29440	4.32687e-05	4.12587e-05	-2.00998e-06	4.04004e-12	2.00998e-06
94.	29760	4.16051e-05	3.93886e-05	-2.21653e-06	4.91298e-12	2.21653e-06
95.	30080	3.99993e-05	3.75906e-05	-2.40869e-06	5.8018e-12	2.40869e-06
96.	30400	3.82961e-05	3.58633e-05	-2.43279e-06	5.91845e-12	2.43279e-06
97.	30720	3.67052e-05	3.42049e-05	-2.50026e-06	6.25132e-12	2.50026e-06
98.	31040	3.53175e-05	3.26136e-05	-2.70385e-06	7.31083e-12	2.70385e-06
99.	31360	3.36978e-05	3.10877e-05	-2.6101e-06	6.81263e-12	2.6101e-06
100.	31680	3.23321e-05	2.96252e-05	-2.70695e-06	7.32757e-12	2.70695e-06
101.	32000	3.11688e-05	2.82243e-05	-2.94453e-06	8.67025e-12	2.94453e-06
102.	32320	2.98403e-05	2.68831e-05	-2.95719e-06	8.74495e-12	2.95719e-06
103.	32640	2.86159e-05	2.55996e-05	-3.01626e-06	9.09784e-12	3.01626e-06
104.	32960	2.72592e-05	2.4372e-05	-2.88717e-06	8.33575e-12	2.88717e-06
105.	33280	2.60917e-05	2.31983e-05	-2.89333e-06	8.37137e-12	2.89333e-06
106.	33600	2.50424e-05	2.20767e-05	-2.96572e-06	8.79547e-12	2.96572e-06
107.	33920	2.38637e-05	2.10052e-05	-2.85848e-06	8.17091e-12	2.85848e-06
108.	34240	2.28357e-05	1.99821e-05	-2.85363e-06	8.14318e-12	2.85363e-06
109.	34560	2.17691e-05	1.90054e-05	-2.76372e-06	7.63816e-12	2.76372e-06
110.	34880	2.08481e-05	1.80734e-05	-2.77462e-06	7.69852e-12	2.77462e-06
111.	35200	1.98757e-05	1.71845e-05	-2.6912e-06	7.24255e-12	2.6912e-06
112.	35520	1.89805e-05	1.63367e-05	-2.64381e-06	6.98972e-12	2.64381e-06
113.	35840	1.80716e-05	1.55286e-05	-2.54303e-06	6.46702e-12	2.54303e-06
114.	36160	1.7301e-05	1.47583e-05	-2.54264e-06	6.46501e-12	2.54264e-06
115.	36480	1.65694e-05	1.40245e-05	-2.54495e-06	6.47678e-12	2.54495e-06
116.	36800	1.58559e-05	1.33255e-05	-2.5304e-06	6.40294e-12	2.5304e-06
117.	37120	1.50882e-05	1.26598e-05	-2.42843e-06	5.89727e-12	2.42843e-06
118.	37440	1.44864e-05	1.2026e-05	-2.46041e-06	6.05361e-12	2.46041e-06
119.	37760	1.38872e-05	1.14227e-05	-2.46453e-06	6.07391e-12	2.46453e-06
120.	38080	1.31837e-05	1.08485e-05	-2.33516e-06	5.45298e-12	2.33516e-06
121.	38400	1.26381e-05	1.03023e-05	-2.33582e-06	5.45603e-12	2.33582e-06
122.	38720	1.19927e-05	9.7826e-06	-2.2101e-06	4.88455e-12	2.2101e-06
123.	39040	1.14882e-05	9.28833e-06	-2.19991e-06	4.83961e-12	2.19991e-06
124.	39360	1.08664e-05	8.8183e-06	-2.04807e-06	4.19459e-12	2.04807e-06
125.	39680	1.04273e-05	8.37139e-06	-2.05589e-06	4.22667e-12	2.05589e-06
126.	40000	9.91644e-06	7.94654e-06	-1.9699e-06	3.88052e-12	1.9699e-06
127.	40320	9.55344e-06	7.54271e-06	-2.01073e-06	4.04304e-12	2.01073e-06
128.	40640	9.07089e-06	7.15891e-06	-1.91197e-06	3.65564e-12	1.91197e-06
129.	40960	8.54648e-06	6.79421e-06	-1.75227e-06	3.07046e-12	1.75227e-06
130.	41280	8.1077e-06	6.44769e-06	-1.66002e-06	2.75565e-12	1.66002e-06
131.	41600	7.68348e-06	6.11849e-06	-1.565e-06	2.44922e-12	1.565e-06
132.	41920	7.22129e-06	5.80577e-06	-1.41552e-06	2.00368e-12	1.41552e-06
133.	42240	6.88824e-06	5.50875e-06	-1.37949e-06	1.90299e-12	1.37949e-06
134.	42560	6.58925e-06	5.22667e-06	-1.36258e-06	1.85662e-12	1.36258e-06
135.	42880	6.12224e-06	4.95879e-06	-1.16345e-06	1.35361e-12	1.16345e-06
136.	43200	5.8591e-06	4.70444e-06	-1.15466e-06	1.33324e-12	1.15466e-06
137.	43520	5.51456e-06	4.46294e-06	-1.05162e-06	1.10591e-12	1.05162e-06
138.	43840	5.2496e-06	4.23367e-06	-1.01593e-06	1.03211e-12	1.01593e-06
139.	44160	4.98767e-06	4.01602e-06	-9.71653e-07	9.4411e-13	9.71653e-07
140.	44480	4.705e-06	3.80943e-06	-8.95576e-07	8.02056e-13	8.95576e-07
141.	44800	4.58442e-06	3.61333e-06	-9.71084e-07	9.43004e-13	9.71084e-07
142.	45120	4.4121e-06	3.42722e-06	-9.84882e-07	9.69993e-13	9.84882e-07
143.	45440	4.18705e-06	3.2506e-06	-9.36456e-07	8.7695e-13	9.36456e-07
144.	45760	4.04685e-06	3.08298e-06	-9.63866e-07	9.29037e-13	9.63866e-07
145.	46080	3.89202e-06	2.92393e-06	-9.68085e-07	9.37189e-13	9.68085e-07
146.	46400	3.67738e-06	2.77301e-06	-9.04371e-07	8.17886e-13	9.04371e-07
147.	46720	3.48808e-06	2.62982e-06	-8.58268e-07	7.36624e-13	8.58268e-07
148.	47040	3.27366e-06	2.49396e-06	-7.797e-07	6.07932e-13	7.797e-07
149.	47360	3.06739e-06	2.36506e-06	-7.02327e-07	4.93264e-13	7.02327e-07
150.	47680	2.76805e-06	2.24278e-06	-5.25273e-07	2.75911e-13	5.25273e-07
151.	48000	2.54732e-06	2.12678e-06	-4.20542e-07	1.76855e-13	4.20542e-07
152.	48320	2.38175e-06	2.01673e-06	-3.65019e-07	1.33239e-13	3.65019e-07
153.	48640	2.26184e-06	1.91235e-06	-3.49488e-07	1.22142e-13	3.49488e-07
154.	48960	2.05969e-06	1.81334e-06	-2.46348e-07	6.06875e-14	2.46348e-07
155.	49280	1.91955e-06	1.71943e-06	-2.00123e-07	4.00492e-14	2.00123e-07
156.	49600	1.77108e-06	1.63035e-06	-1.40727e-07	1.98041e-14	1.40727e-07
157.	49920	1.50734e-06	1.54587e-06	3.85266e-08	1.4843e-15	3.85266e-08
158.	50240	1.32705e-06	1.46574e-06	1.38692e-07	1.92356e-14	1.38692e-07
159.	50560	1.25484e-06	1.38975e-06	1.34909e-07	1.82004e-14	1.34909e-07
160.	50880	1.24728e-06	1.31768e-06	7.04033e-08	4.95662e-15	7.04033e-08
161.	51200	1.12318e-06	1.24934e-06	1.26157e-07	1.59156e-14	1.26157e-07
162.	51520	1.05167e-06	1.18452e-06	1.32851e-07	1.76493e-14	1.32851e-07
163.	51840	1.03882e-06	1.12306e-06	8.42337e-08	7.09532e-15	8.42337e-08
164.	52160	1.04345e-06	1.06477e-06	2.13202e-08	4.54551e-16	2.13202e-08
165.	52480	9.5963e-07	1.0095e-06	4.98713e-08	2.48715e-15	4.98713e-08
166.	52800	9.84021e-07	9.57091e-07	-2.693e-08	7.25226e-16	2.693e-08
167.	53120	9.08396e-07	9.07394e-07	-1.00275e-09	1.00551e-18	1.00275e-09
168.	53440	1.00348e-06	8.6027e-07	-1.43208e-07	2.05086e-14	1.43208e-07
169.	53760	8.14723e-07	8.15587e-07	8.63969e-10	7.46442e-19	8.63969e-10
170.	54080	5.63993e-07	7.7322e-07	2.09227e-07	4.3776e-14	2.09227e-07
171.	54400	4.85029e-07	7.33048e-07	2.48019e-07	6.15134e-14	2.48019e-07
172.	54720	3.91026e-07	6.94959e-07	3.03933e-07	9.23754e-14	3.03933e-07
173.	55040	2.64539e-07	6.58844e-07	3.94305e-07	1.55477e-13	3.94305e-07
174.	55360	2.92671e-07	6.24603e-07	3.31932e-07	1.10179e-13	3.31932e-07
175.	55680	2.37936e-07	5.92137e-07	3.54201e-07	1.25459e-13	3.54201e-07
176.	56000	2.76296e-07	5.61357e-07	2.85061e-07	8.12598e-14	2.85061e-07
177.	56320	2.2825e-07	5.32173e-07	3.03924e-07	9.23695e-14	3.03924e-07
178.	56640	1.14392e-07	5.04505e-07	3.90112e-07	1.52188e-13	3.90112e-07
179.	56960	1.25126e-07	4.78272e-07	3.53146e-07	1.24712e-13	3.53146e-07
180.	57280	1.26102e-07	4.53402e-07	3.273e-07	1.07126e-13	3.273e-07
Objective Value				5.4483e-09
Root Mean Square				5.50167e-06
Weight				1

File Name:	//bonnie/chianeselab/Research/2013 - Polar Bonds/Paper 9 - Ruimine hydrogenation mechanism/Kinetics analysis for pub/copasi_input_all_data.txt
Experiment:	Experiment_11
Mean:	-1.57289e-06
Objective Value:	8.77003e-09
Root Mean Square:	8.69504e-06
Row	Time	[Ru-imine](Data)	[Ru-imine](Fit)	[Ru-imine](Weighted Error)	Objective Value	Root Mean Square

1.	0	0.000121623	0.000121623	0	0	0
2.	1280	0.000119651	0.000121056	1.40505e-06	1.97417e-12	1.40505e-06
3.	2560	0.000116816	0.000120414	3.59803e-06	1.29458e-11	3.59803e-06
4.	3840	0.000113706	0.000119689	5.98355e-06	3.58028e-11	5.98355e-06
5.	5120	0.000110971	0.00011887	7.89957e-06	6.24033e-11	7.89957e-06
6.	6400	0.00010862	0.000117948	9.32802e-06	8.70119e-11	9.32802e-06
7.	7680	0.00010645	0.000116912	1.04618e-05	1.09449e-10	1.04618e-05
8.	8960	0.000104068	0.00011575	1.16822e-05	1.36473e-10	1.16822e-05
9.	10240	0.000101872	0.000114451	1.25783e-05	1.58214e-10	1.25783e-05
10.	11520	9.96042e-05	0.000113002	1.33981e-05	1.79508e-10	1.33981e-05
11.	12800	9.73721e-05	0.000111393	1.40214e-05	1.96599e-10	1.40214e-05
12.	14080	9.48257e-05	0.000109613	1.47873e-05	2.18664e-10	1.47873e-05
13.	15360	9.25505e-05	0.000107651	1.51001e-05	2.28012e-10	1.51001e-05
14.	16640	9.00959e-05	0.000105498	1.54016e-05	2.37208e-10	1.54016e-05
15.	17920	8.78649e-05	0.000103147	1.5282e-05	2.33538e-10	1.5282e-05
16.	19200	8.55935e-05	0.000100594	1.50008e-05	2.25025e-10	1.50008e-05
17.	20480	8.33512e-05	9.78383e-05	1.44871e-05	2.09877e-10	1.44871e-05
18.	21760	8.12246e-05	9.48812e-05	1.36565e-05	1.865e-10	1.36565e-05
19.	23040	7.89014e-05	9.17289e-05	1.28275e-05	1.64544e-10	1.28275e-05
20.	24320	7.66392e-05	8.83919e-05	1.17527e-05	1.38127e-10	1.17527e-05
21.	25600	7.43526e-05	8.48851e-05	1.05325e-05	1.10933e-10	1.05325e-05
22.	26880	7.1968e-05	8.12276e-05	9.25959e-06	8.574e-11	9.25959e-06
23.	28160	6.98182e-05	7.74426e-05	7.62443e-06	5.81319e-11	7.62443e-06
24.	29440	6.76905e-05	7.3557e-05	5.86652e-06	3.4416e-11	5.86652e-06
25.	30720	6.57449e-05	6.96003e-05	3.85546e-06	1.48646e-11	3.85546e-06
26.	32000	6.37089e-05	6.56041e-05	1.8952e-06	3.59178e-12	1.8952e-06
27.	33280	6.18458e-05	6.16009e-05	-2.44861e-07	5.99567e-14	2.44861e-07
28.	34560	6.00377e-05	5.7623e-05	-2.41476e-06	5.83105e-12	2.41476e-06
29.	35840	5.8374e-05	5.37014e-05	-4.67261e-06	2.18333e-11	4.67261e-06
30.	37120	5.65816e-05	4.98653e-05	-6.71634e-06	4.51092e-11	6.71634e-06
31.	38400	5.48815e-05	4.61408e-05	-8.74063e-06	7.63987e-11	8.74063e-06
32.	39680	5.32345e-05	4.25506e-05	-1.06839e-05	1.14145e-10	1.06839e-05
33.	40960	5.16344e-05	3.91136e-05	-1.25208e-05	1.5677e-10	1.25208e-05
34.	42240	4.98993e-05	3.58446e-05	-1.40546e-05	1.97532e-10	1.40546e-05
35.	43520	4.80235e-05	3.27545e-05	-1.5269e-05	2.33143e-10	1.5269e-05
36.	44800	4.64531e-05	2.98502e-05	-1.66029e-05	2.75657e-10	1.66029e-05
37.	46080	4.47761e-05	2.71351e-05	-1.7641e-05	3.11206e-10	1.7641e-05
38.	47360	4.30685e-05	2.46094e-05	-1.84591e-05	3.40739e-10	1.84591e-05
39.	48640	4.14064e-05	2.22709e-05	-1.91355e-05	3.66168e-10	1.91355e-05
40.	49920	3.96975e-05	2.01146e-05	-1.95829e-05	3.83489e-10	1.95829e-05
41.	51200	3.79269e-05	1.81341e-05	-1.97927e-05	3.91752e-10	1.97927e-05
42.	52480	3.59875e-05	1.63216e-05	-1.96659e-05	3.86747e-10	1.96659e-05
43.	53760	3.39934e-05	1.4668e-05	-1.93254e-05	3.73471e-10	1.93254e-05
44.	55040	3.18978e-05	1.31639e-05	-1.87339e-05	3.50958e-10	1.87339e-05
45.	56320	2.95578e-05	1.17993e-05	-1.77585e-05	3.15364e-10	1.77585e-05
46.	57600	2.71451e-05	1.05643e-05	-1.65808e-05	2.74924e-10	1.65808e-05
47.	58880	2.44742e-05	9.44897e-06	-1.50253e-05	2.25759e-10	1.50253e-05
48.	60160	2.20945e-05	8.44369e-06	-1.36508e-05	1.86345e-10	1.36508e-05
49.	61440	1.94976e-05	7.53918e-06	-1.19584e-05	1.43003e-10	1.19584e-05
50.	62720	1.70932e-05	6.7266e-06	-1.03666e-05	1.07466e-10	1.03666e-05
51.	64000	1.49959e-05	5.99764e-06	-8.99827e-06	8.09689e-11	8.99827e-06
52.	65280	1.29288e-05	5.34452e-06	-7.58427e-06	5.75211e-11	7.58427e-06
53.	66560	1.12499e-05	4.76001e-06	-6.48991e-06	4.21189e-11	6.48991e-06
54.	67840	9.57035e-06	4.23742e-06	-5.33293e-06	2.84401e-11	5.33293e-06
55.	69120	8.40297e-06	3.77061e-06	-4.63236e-06	2.14587e-11	4.63236e-06
56.	70400	6.98352e-06	3.35397e-06	-3.62954e-06	1.31736e-11	3.62954e-06
57.	71680	6.33148e-06	2.98237e-06	-3.34911e-06	1.12165e-11	3.34911e-06
58.	72960	5.15652e-06	2.65114e-06	-2.50537e-06	6.2769e-12	2.50537e-06
59.	74240	4.43796e-06	2.35608e-06	-2.08188e-06	4.33423e-12	2.08188e-06
60.	75520	4.19151e-06	2.09336e-06	-2.09815e-06	4.40225e-12	2.09815e-06
61.	76800	3.85843e-06	1.85954e-06	-1.99889e-06	3.99557e-12	1.99889e-06
62.	78080	3.4094e-06	1.65153e-06	-1.75787e-06	3.09011e-12	1.75787e-06
63.	79360	3.08798e-06	1.46654e-06	-1.62144e-06	2.62905e-12	1.62144e-06
64.	80640	2.73544e-06	1.30208e-06	-1.43335e-06	2.05451e-12	1.43335e-06
65.	81920	2.7048e-06	1.15591e-06	-1.54889e-06	2.39905e-12	1.54889e-06
66.	83200	2.55497e-06	1.02603e-06	-1.52894e-06	2.33767e-12	1.52894e-06
67.	84480	2.50895e-06	9.10651e-07	-1.5983e-06	2.55457e-12	1.5983e-06
68.	85760	2.30466e-06	8.08171e-07	-1.49649e-06	2.23949e-12	1.49649e-06
69.	87040	2.14468e-06	7.17164e-07	-1.42752e-06	2.03781e-12	1.42752e-06
70.	88320	1.92766e-06	6.36358e-07	-1.2913e-06	1.66746e-12	1.2913e-06
71.	89600	1.77e-06	5.64621e-07	-1.20538e-06	1.45293e-12	1.20538e-06
72.	90880	1.64653e-06	5.00943e-07	-1.14559e-06	1.31237e-12	1.14559e-06
73.	92160	1.5457e-06	4.44423e-07	-1.10128e-06	1.21282e-12	1.10128e-06
74.	93440	1.45146e-06	3.94263e-07	-1.0572e-06	1.11766e-12	1.0572e-06
75.	94720	1.27324e-06	3.4975e-07	-9.23486e-07	8.52826e-13	9.23486e-07
76.	96000	1.23613e-06	3.10252e-07	-9.25875e-07	8.57245e-13	9.25875e-07
77.	97280	1.31901e-06	2.75205e-07	-1.0438e-06	1.08952e-12	1.0438e-06
78.	98560	1.64143e-06	2.44111e-07	-1.39732e-06	1.9525e-12	1.39732e-06
79.	99840	1.80602e-06	2.16525e-07	-1.5895e-06	2.5265e-12	1.5895e-06
80.	101120	1.65278e-06	1.92052e-07	-1.46073e-06	2.13372e-12	1.46073e-06
81.	102400	1.5891e-06	1.70342e-07	-1.41876e-06	2.01288e-12	1.41876e-06
82.	103680	1.70681e-06	1.51083e-07	-1.55573e-06	2.4203e-12	1.55573e-06
83.	104960	1.82218e-06	1.34e-07	-1.68818e-06	2.84994e-12	1.68818e-06
84.	106240	1.95837e-06	1.18846e-07	-1.83953e-06	3.38386e-12	1.83953e-06
85.	107520	2.30428e-06	1.05405e-07	-2.19888e-06	4.83506e-12	2.19888e-06
86.	108800	2.51164e-06	9.34836e-08	-2.41816e-06	5.84749e-12	2.41816e-06
87.	110080	2.17569e-06	8.29094e-08	-2.09278e-06	4.37974e-12	2.09278e-06
88.	111360	1.74782e-06	7.35307e-08	-1.67429e-06	2.80325e-12	1.67429e-06
89.	112640	1.4102e-06	6.52125e-08	-1.34499e-06	1.809e-12	1.34499e-06
90.	113920	1.31362e-06	5.78348e-08	-1.25578e-06	1.57699e-12	1.25578e-06
91.	115200	1.23958e-06	5.12916e-08	-1.18829e-06	1.41204e-12	1.18829e-06
92.	116480	1.08342e-06	4.54884e-08	-1.03793e-06	1.0773e-12	1.03793e-06
93.	117760	7.91304e-07	4.03416e-08	-7.50963e-07	5.63945e-13	7.50963e-07
94.	119040	6.84817e-07	3.57771e-08	-6.49039e-07	4.21252e-13	6.49039e-07
95.	120320	7.65129e-07	3.1729e-08	-7.334e-07	5.37876e-13	7.334e-07
96.	121600	8.11145e-07	2.81388e-08	-7.83006e-07	6.13098e-13	7.83006e-07
97.	122880	8.53853e-07	2.49548e-08	-8.28899e-07	6.87073e-13	8.28899e-07
98.	124160	9.75105e-07	2.21311e-08	-9.52974e-07	9.08159e-13	9.52974e-07
99.	125440	1.12783e-06	1.96268e-08	-1.1082e-06	1.2281e-12	1.1082e-06
100.	126720	1.07428e-06	1.7406e-08	-1.05687e-06	1.11698e-12	1.05687e-06
101.	128000	1.10242e-06	1.54364e-08	-1.08698e-06	1.18153e-12	1.08698e-06
102.	129280	9.19384e-07	1.36897e-08	-9.05694e-07	8.20282e-13	9.05694e-07
103.	130560	8.89132e-07	1.21406e-08	-8.76992e-07	7.69114e-13	8.76992e-07
104.	131840	7.87352e-07	1.07669e-08	-7.76585e-07	6.03084e-13	7.76585e-07
105.	133120	7.2755e-07	9.54858e-09	-7.18001e-07	5.15526e-13	7.18001e-07
106.	134400	6.78647e-07	8.46816e-09	-6.70179e-07	4.4914e-13	6.70179e-07
107.	135680	5.29467e-07	7.51001e-09	-5.21957e-07	2.72439e-13	5.21957e-07
108.	136960	6.21995e-07	6.66029e-09	-6.15335e-07	3.78637e-13	6.15335e-07
109.	138240	5.47852e-07	5.90673e-09	-5.41945e-07	2.93705e-13	5.41945e-07
110.	139520	4.91343e-07	5.23846e-09	-4.86105e-07	2.36298e-13	4.86105e-07
111.	140800	4.20677e-07	4.64582e-09	-4.16031e-07	1.73082e-13	4.16031e-07
112.	142080	4.82603e-07	4.12025e-09	-4.78483e-07	2.28946e-13	4.78483e-07
113.	143360	5.11842e-07	3.65415e-09	-5.08188e-07	2.58255e-13	5.08188e-07
114.	144640	6.1019e-07	3.24081e-09	-6.0695e-07	3.68388e-13	6.0695e-07
115.	145920	3.48042e-07	2.87425e-09	-3.45168e-07	1.19141e-13	3.45168e-07
116.	147200	1.60092e-07	2.54918e-09	-1.57543e-07	2.48198e-14	1.57543e-07
Objective Value				8.77003e-09
Root Mean Square				8.69504e-06
Weight				1

File Name:	//bonnie/chianeselab/Research/2013 - Polar Bonds/Paper 9 - Ruimine hydrogenation mechanism/Kinetics analysis for pub/copasi_input_all_data.txt
Experiment:	Experiment_12
Mean:	7.2937e-06
Objective Value:	1.02888e-08
Root Mean Square:	8.89635e-06
Row	Time	[Ru-imine](Data)	[Ru-imine](Fit)	[Ru-imine](Weighted Error)	Objective Value	Root Mean Square

1.	0	0.000373514	0.000373514	0	0	0
2.	320	0.000373583	0.000373085	-4.98471e-07	2.48473e-13	4.98471e-07
3.	640	0.000373094	0.000372612	-4.81593e-07	2.31932e-13	4.81593e-07
4.	960	0.00037197	0.000372091	1.21019e-07	1.46456e-14	1.21019e-07
5.	1280	0.000370857	0.000371517	6.60282e-07	4.35972e-13	6.60282e-07
6.	1600	0.000370072	0.000370885	8.13094e-07	6.61122e-13	8.13094e-07
7.	1920	0.000368535	0.00037019	1.65502e-06	2.73908e-12	1.65502e-06
8.	2240	0.000366907	0.000369425	2.51746e-06	6.3376e-12	2.51746e-06
9.	2560	0.000365345	0.000368584	3.23914e-06	1.0492e-11	3.23914e-06
10.	2880	0.000363935	0.00036766	3.72486e-06	1.38746e-11	3.72486e-06
11.	3200	0.000361993	0.000366646	4.65332e-06	2.16534e-11	4.65332e-06
12.	3520	0.000360438	0.000365533	5.09526e-06	2.59617e-11	5.09526e-06
13.	3840	0.000358616	0.000364313	5.69687e-06	3.24543e-11	5.69687e-06
14.	4160	0.000356945	0.000362977	6.03168e-06	3.63812e-11	6.03168e-06
15.	4480	0.000354912	0.000361515	6.6026e-06	4.35943e-11	6.6026e-06
16.	4800	0.000352522	0.000359916	7.39408e-06	5.46724e-11	7.39408e-06
17.	5120	0.000350086	0.000358171	8.08536e-06	6.53731e-11	8.08536e-06
18.	5440	0.000348055	0.000356267	8.21266e-06	6.74477e-11	8.21266e-06
19.	5760	0.000345685	0.000354194	8.50895e-06	7.24022e-11	8.50895e-06
20.	6080	0.000342824	0.000351939	9.1151e-06	8.3085e-11	9.1151e-06
21.	6400	0.000339871	0.00034949	9.61906e-06	9.25264e-11	9.61906e-06
22.	6720	0.000336819	0.000346835	1.00154e-05	1.00308e-10	1.00154e-05
23.	7040	0.00033366	0.000343961	1.03012e-05	1.06115e-10	1.03012e-05
24.	7360	0.000329902	0.000340857	1.09557e-05	1.20028e-10	1.09557e-05
25.	7680	0.000326444	0.000337511	1.1067e-05	1.22479e-10	1.1067e-05
26.	8000	0.000322465	0.000333913	1.14478e-05	1.31051e-10	1.14478e-05
27.	8320	0.000318268	0.000330051	1.17827e-05	1.38832e-10	1.17827e-05
28.	8640	0.000313887	0.000325917	1.20301e-05	1.44724e-10	1.20301e-05
29.	8960	0.000309053	0.000321504	1.24512e-05	1.55032e-10	1.24512e-05
30.	9280	0.000304178	0.000316805	1.26273e-05	1.59448e-10	1.26273e-05
31.	9600	0.00029902	0.000311818	1.27973e-05	1.63771e-10	1.27973e-05
32.	9920	0.000293546	0.000306539	1.29931e-05	1.68822e-10	1.29931e-05
33.	10240	0.000287752	0.00030097	1.32185e-05	1.74729e-10	1.32185e-05
34.	10560	0.000281634	0.000295115	1.34809e-05	1.81735e-10	1.34809e-05
35.	10880	0.00027533	0.000288979	1.36487e-05	1.86288e-10	1.36487e-05
36.	11200	0.000268717	0.000282571	1.38545e-05	1.91947e-10	1.38545e-05
37.	11520	0.000261724	0.000275905	1.41803e-05	2.01081e-10	1.41803e-05
38.	11840	0.000254559	0.000268994	1.44357e-05	2.08391e-10	1.44357e-05
39.	12160	0.000247239	0.000261858	1.46189e-05	2.13712e-10	1.46189e-05
40.	12480	0.000239621	0.000254516	1.48948e-05	2.21856e-10	1.48948e-05
41.	12800	0.000232229	0.000246992	1.47629e-05	2.17943e-10	1.47629e-05
42.	13120	0.000224558	0.000239311	1.47529e-05	2.17647e-10	1.47529e-05
43.	13440	0.000216779	0.000231499	1.47199e-05	2.16676e-10	1.47199e-05
44.	13760	0.000208773	0.000223586	1.48135e-05	2.19439e-10	1.48135e-05
45.	14080	0.000200801	0.000215601	1.48e-05	2.19039e-10	1.48e-05
46.	14400	0.000192805	0.000207573	1.47672e-05	2.1807e-10	1.47672e-05
47.	14720	0.000184855	0.000199531	1.46767e-05	2.15406e-10	1.46767e-05
48.	15040	0.000176792	0.000191506	1.47141e-05	2.16505e-10	1.47141e-05
49.	15360	0.000168895	0.000183526	1.46311e-05	2.14068e-10	1.46311e-05
50.	15680	0.000161043	0.000175618	1.45758e-05	2.12453e-10	1.45758e-05
51.	16000	0.000153168	0.000167808	1.46404e-05	2.14341e-10	1.46404e-05
52.	16320	0.000145462	0.00016012	1.46583e-05	2.14865e-10	1.46583e-05
53.	16640	0.000138224	0.000152575	1.43512e-05	2.05957e-10	1.43512e-05
54.	16960	0.000131008	0.000145194	1.4186e-05	2.01242e-10	1.4186e-05
55.	17280	0.000123925	0.000137994	1.40694e-05	1.97948e-10	1.40694e-05
56.	17600	0.000117198	0.00013099	1.37927e-05	1.90239e-10	1.37927e-05
57.	17920	0.000110656	0.000124196	1.35396e-05	1.8332e-10	1.35396e-05
58.	18240	0.000104173	0.000117621	1.34478e-05	1.80844e-10	1.34478e-05
59.	18560	9.82136e-05	0.000111273	1.30597e-05	1.70556e-10	1.30597e-05
60.	18880	9.22302e-05	0.00010516	1.293e-05	1.67185e-10	1.293e-05
61.	19200	8.64619e-05	9.92854e-05	1.28236e-05	1.64444e-10	1.28236e-05
62.	19520	8.1193e-05	9.36514e-05	1.24584e-05	1.55211e-10	1.24584e-05
63.	19840	7.62163e-05	8.82588e-05	1.20425e-05	1.45023e-10	1.20425e-05
64.	20160	7.12716e-05	8.31069e-05	1.18353e-05	1.40075e-10	1.18353e-05
65.	20480	6.67525e-05	7.81935e-05	1.1441e-05	1.30896e-10	1.1441e-05
66.	20800	6.22496e-05	7.35153e-05	1.12658e-05	1.26917e-10	1.12658e-05
67.	21120	5.80755e-05	6.90679e-05	1.09925e-05	1.20835e-10	1.09925e-05
68.	21440	5.40785e-05	6.48462e-05	1.07676e-05	1.15941e-10	1.07676e-05
69.	21760	5.06842e-05	6.0844e-05	1.01598e-05	1.03221e-10	1.01598e-05
70.	22080	4.70211e-05	5.70549e-05	1.00338e-05	1.00677e-10	1.00338e-05
71.	22400	4.38006e-05	5.34719e-05	9.67129e-06	9.35339e-11	9.67129e-06
72.	22720	4.08213e-05	5.00876e-05	9.26632e-06	8.58647e-11	9.26632e-06
73.	23040	3.78048e-05	4.68944e-05	9.08953e-06	8.26196e-11	9.08953e-06
74.	23360	3.558e-05	4.38844e-05	8.30441e-06	6.89632e-11	8.30441e-06
75.	23680	3.28555e-05	4.10498e-05	8.19427e-06	6.71461e-11	8.19427e-06
76.	24000	3.06501e-05	3.83826e-05	7.73251e-06	5.97916e-11	7.73251e-06
77.	24320	2.83262e-05	3.58751e-05	7.54889e-06	5.69858e-11	7.54889e-06
78.	24640	2.62891e-05	3.35195e-05	7.2304e-06	5.22786e-11	7.2304e-06
79.	24960	2.43118e-05	3.13081e-05	6.99625e-06	4.89475e-11	6.99625e-06
80.	25280	2.26022e-05	2.92334e-05	6.6312e-06	4.39729e-11	6.6312e-06
81.	25600	2.09027e-05	2.72883e-05	6.3856e-06	4.07758e-11	6.3856e-06
82.	25920	1.92563e-05	2.54656e-05	6.20932e-06	3.85556e-11	6.20932e-06
83.	26240	1.7915e-05	2.37586e-05	5.84362e-06	3.41479e-11	5.84362e-06
84.	26560	1.65297e-05	2.21608e-05	5.63115e-06	3.17099e-11	5.63115e-06
85.	26880	1.51606e-05	2.06658e-05	5.50523e-06	3.03075e-11	5.50523e-06
86.	27200	1.40217e-05	1.92677e-05	5.24599e-06	2.75204e-11	5.24599e-06
87.	27520	1.2934e-05	1.79607e-05	5.0267e-06	2.52677e-11	5.0267e-06
88.	27840	1.18743e-05	1.67393e-05	4.86502e-06	2.36684e-11	4.86502e-06
89.	28160	1.08367e-05	1.55984e-05	4.76168e-06	2.26736e-11	4.76168e-06
90.	28480	9.95345e-06	1.45329e-05	4.57948e-06	2.09716e-11	4.57948e-06
91.	28800	9.11017e-06	1.35383e-05	4.4281e-06	1.96081e-11	4.4281e-06
92.	29120	8.45571e-06	1.261e-05	4.15426e-06	1.72579e-11	4.15426e-06
93.	29440	7.80439e-06	1.17438e-05	3.93944e-06	1.55192e-11	3.93944e-06
94.	29760	7.0381e-06	1.09359e-05	3.89778e-06	1.51927e-11	3.89778e-06
95.	30080	6.54438e-06	1.01824e-05	3.63802e-06	1.32352e-11	3.63802e-06
96.	30400	5.95794e-06	9.47985e-06	3.52191e-06	1.24038e-11	3.52191e-06
97.	30720	5.41675e-06	8.82494e-06	3.40819e-06	1.16157e-11	3.40819e-06
98.	31040	5.04721e-06	8.21453e-06	3.16733e-06	1.0032e-11	3.16733e-06
99.	31360	4.67342e-06	7.64572e-06	2.9723e-06	8.83459e-12	2.9723e-06
100.	31680	4.0738e-06	7.11575e-06	3.04195e-06	9.25345e-12	3.04195e-06
101.	32000	3.79937e-06	6.62204e-06	2.82267e-06	7.96746e-12	2.82267e-06
102.	32320	3.80515e-06	6.16217e-06	2.35702e-06	5.55556e-12	2.35702e-06
103.	32640	3.00844e-06	5.73388e-06	2.72545e-06	7.42805e-12	2.72545e-06
104.	32960	3.04242e-06	5.33505e-06	2.29263e-06	5.25614e-12	2.29263e-06
105.	33280	2.75268e-06	4.96369e-06	2.21101e-06	4.88856e-12	2.21101e-06
106.	33600	2.42448e-06	4.61795e-06	2.19347e-06	4.81131e-12	2.19347e-06
107.	33920	2.16157e-06	4.29609e-06	2.13452e-06	4.55617e-12	2.13452e-06
108.	34240	1.93467e-06	3.99649e-06	2.06181e-06	4.25108e-12	2.06181e-06
109.	34560	1.7356e-06	3.71763e-06	1.98203e-06	3.92846e-12	1.98203e-06
110.	34880	1.46878e-06	3.4581e-06	1.98932e-06	3.9574e-12	1.98932e-06
111.	35200	1.38678e-06	3.21658e-06	1.8298e-06	3.34816e-12	1.8298e-06
112.	35520	1.39678e-06	2.99183e-06	1.59505e-06	2.54417e-12	1.59505e-06
113.	35840	1.25987e-06	2.78269e-06	1.52283e-06	2.319e-12	1.52283e-06
114.	36160	9.64922e-07	2.58811e-06	1.62319e-06	2.63473e-12	1.62319e-06
115.	36480	9.48825e-07	2.40707e-06	1.45824e-06	2.12647e-12	1.45824e-06
116.	36800	8.38975e-07	2.23863e-06	1.39966e-06	1.95904e-12	1.39966e-06
117.	37120	6.38903e-07	2.08194e-06	1.44304e-06	2.08235e-12	1.44304e-06
118.	37440	5.86133e-07	1.93617e-06	1.35004e-06	1.82261e-12	1.35004e-06
119.	37760	5.77199e-07	1.80058e-06	1.22338e-06	1.49665e-12	1.22338e-06
120.	38080	4.60382e-07	1.67445e-06	1.21406e-06	1.47395e-12	1.21406e-06
121.	38400	4.79787e-07	1.55712e-06	1.07734e-06	1.16066e-12	1.07734e-06
122.	38720	4.11862e-07	1.448e-06	1.03614e-06	1.07358e-12	1.03614e-06
123.	39040	1.82584e-07	1.3465e-06	1.16392e-06	1.35471e-12	1.16392e-06
124.	39360	6.71688e-08	1.25211e-06	1.18494e-06	1.40408e-12	1.18494e-06
125.	39680	4.91033e-07	1.16431e-06	6.73277e-07	4.53302e-13	6.73277e-07
126.	40000	3.64326e-07	1.08266e-06	7.18332e-07	5.16001e-13	7.18332e-07
127.	40320	1.82036e-07	1.00672e-06	8.24685e-07	6.80105e-13	8.24685e-07
128.	40640	2.97677e-07	9.36101e-07	6.38423e-07	4.07584e-13	6.38423e-07
129.	40960	1.70483e-07	8.70426e-07	6.99943e-07	4.8992e-13	6.99943e-07
130.	41280	2.39154e-07	8.09352e-07	5.70199e-07	3.25126e-13	5.70199e-07
Objective Value				1.02888e-08
Root Mean Square				8.89635e-06
Weight				1

File Name:	//bonnie/chianeselab/Research/2013 - Polar Bonds/Paper 9 - Ruimine hydrogenation mechanism/Kinetics analysis for pub/copasi_input_all_data.txt
Experiment:	Experiment_13
Mean:	-1.52549e-05
Objective Value:	7.84055e-08
Root Mean Square:	2.58869e-05
Row	Time	[Ru-imine](Data)	[Ru-imine](Fit)	[Ru-imine](Weighted Error)	Objective Value	Root Mean Square

1.	0	0.000509618	0.000509618	0	0	0
2.	320	0.000509028	0.000509021	-6.50587e-09	4.23263e-17	6.50587e-09
3.	640	0.000508961	0.000508341	-6.19584e-07	3.83885e-13	6.19584e-07
4.	960	0.000508193	0.000507565	-6.27944e-07	3.94314e-13	6.27944e-07
5.	1280	0.000507124	0.000506679	-4.44059e-07	1.97188e-13	4.44059e-07
6.	1600	0.000506293	0.000505671	-6.22089e-07	3.86995e-13	6.22089e-07
7.	1920	0.000504999	0.000504522	-4.76934e-07	2.27466e-13	4.76934e-07
8.	2240	0.000503462	0.000503216	-2.45878e-07	6.0456e-14	2.45878e-07
9.	2560	0.000502127	0.000501732	-3.95121e-07	1.5612e-13	3.95121e-07
10.	2880	0.000500329	0.000500047	-2.82016e-07	7.95328e-14	2.82016e-07
11.	3200	0.000496435	0.000498137	1.70214e-06	2.8973e-12	1.70214e-06
12.	3520	0.000493795	0.000495975	2.18007e-06	4.75268e-12	2.18007e-06
13.	3840	0.000491477	0.000493533	2.05574e-06	4.22605e-12	2.05574e-06
14.	4160	0.000488828	0.000490777	1.94879e-06	3.79779e-12	1.94879e-06
15.	4480	0.000486248	0.000487675	1.42764e-06	2.03816e-12	1.42764e-06
16.	4800	0.000483542	0.000484192	6.49438e-07	4.2177e-13	6.49438e-07
17.	5120	0.000480876	0.00048029	-5.8624e-07	3.43678e-13	5.8624e-07
18.	5440	0.000477523	0.000475931	-1.59197e-06	2.53437e-12	1.59197e-06
19.	5760	0.000474277	0.000471078	-3.19858e-06	1.02309e-11	3.19858e-06
20.	6080	0.000470712	0.000465693	-5.01856e-06	2.51859e-11	5.01856e-06
21.	6400	0.000467018	0.00045974	-7.27802e-06	5.29696e-11	7.27802e-06
22.	6720	0.000463061	0.000453187	-9.87449e-06	9.75055e-11	9.87449e-06
23.	7040	0.000458583	0.000446003	-1.25796e-05	1.58246e-10	1.25796e-05
24.	7360	0.000453552	0.000438168	-1.53836e-05	2.36655e-10	1.53836e-05
25.	7680	0.000448522	0.000429664	-1.8858e-05	3.55625e-10	1.8858e-05
26.	8000	0.0004427	0.000420486	-2.2214e-05	4.93464e-10	2.2214e-05
27.	8320	0.00043651	0.000410634	-2.58753e-05	6.69533e-10	2.58753e-05
28.	8640	0.000429938	0.000400125	-2.98129e-05	8.88809e-10	2.98129e-05
29.	8960	0.000422787	0.000388982	-3.38053e-05	1.1428e-09	3.38053e-05
30.	9280	0.000414867	0.000377242	-3.76255e-05	1.41568e-09	3.76255e-05
31.	9600	0.000406358	0.000364954	-4.14035e-05	1.71425e-09	4.14035e-05
32.	9920	0.000397707	0.000352178	-4.55288e-05	2.07288e-09	4.55288e-05
33.	10240	0.000387852	0.000338982	-4.88694e-05	2.38822e-09	4.88694e-05
34.	10560	0.000377352	0.000325443	-5.19085e-05	2.69449e-09	5.19085e-05
35.	10880	0.000366525	0.000311643	-5.48818e-05	3.01201e-09	5.48818e-05
36.	11200	0.000355004	0.000297669	-5.73357e-05	3.28738e-09	5.73357e-05
37.	11520	0.000343226	0.000283607	-5.9619e-05	3.55442e-09	5.9619e-05
38.	11840	0.000330431	0.000269545	-6.08859e-05	3.70709e-09	6.08859e-05
39.	12160	0.000317502	0.000255566	-6.19363e-05	3.83611e-09	6.19363e-05
40.	12480	0.000304275	0.000241749	-6.25267e-05	3.90959e-09	6.25267e-05
41.	12800	0.000291008	0.000228166	-6.28414e-05	3.94904e-09	6.28414e-05
42.	13120	0.000276967	0.000214885	-6.20826e-05	3.85425e-09	6.20826e-05
43.	13440	0.000262708	0.000201961	-6.07467e-05	3.69016e-09	6.07467e-05
44.	13760	0.00024858	0.000189444	-5.91365e-05	3.49713e-09	5.91365e-05
45.	14080	0.000234652	0.000177374	-5.72782e-05	3.28079e-09	5.72782e-05
46.	14400	0.000221157	0.000165782	-5.53743e-05	3.06631e-09	5.53743e-05
47.	14720	0.000208008	0.000154693	-5.33142e-05	2.8424e-09	5.33142e-05
48.	15040	0.000194782	0.000144123	-5.06587e-05	2.56631e-09	5.06587e-05
49.	15360	0.00018222	0.000134081	-4.81388e-05	2.31735e-09	4.81388e-05
50.	15680	0.000170108	0.00012457	-4.55386e-05	2.07376e-09	4.55386e-05
51.	16000	0.000158017	0.000115587	-4.24295e-05	1.80026e-09	4.24295e-05
52.	16320	0.00014675	0.000107126	-3.96234e-05	1.57002e-09	3.96234e-05
53.	16640	0.000135999	9.91767e-05	-3.68228e-05	1.35592e-09	3.68228e-05
54.	16960	0.00012573	9.1724e-05	-3.40059e-05	1.1564e-09	3.40059e-05
55.	17280	0.000116076	8.47518e-05	-3.13239e-05	9.81184e-10	3.13239e-05
56.	17600	0.000107016	7.82417e-05	-2.87741e-05	8.27946e-10	2.87741e-05
57.	17920	9.86823e-05	7.21738e-05	-2.65085e-05	7.02699e-10	2.65085e-05
58.	18240	9.06725e-05	6.65271e-05	-2.41454e-05	5.83e-10	2.41454e-05
59.	18560	8.33977e-05	6.12803e-05	-2.21175e-05	4.89183e-10	2.21175e-05
60.	18880	7.63957e-05	5.64118e-05	-1.9984e-05	3.99358e-10	1.9984e-05
61.	19200	6.99837e-05	5.19e-05	-1.80836e-05	3.27018e-10	1.80836e-05
62.	19520	6.40004e-05	4.77237e-05	-1.62767e-05	2.64931e-10	1.62767e-05
63.	19840	5.85257e-05	4.38618e-05	-1.46638e-05	2.15028e-10	1.46638e-05
64.	20160	5.33614e-05	4.02944e-05	-1.30671e-05	1.70748e-10	1.30671e-05
65.	20480	4.87328e-05	3.70017e-05	-1.17311e-05	1.37619e-10	1.17311e-05
66.	20800	4.45179e-05	3.39652e-05	-1.05527e-05	1.11361e-10	1.05527e-05
67.	21120	4.05752e-05	3.1167e-05	-9.40823e-06	8.85147e-11	9.40823e-06
68.	21440	3.70643e-05	2.85902e-05	-8.47409e-06	7.18103e-11	8.47409e-06
69.	21760	3.37458e-05	2.62187e-05	-7.52718e-06	5.66584e-11	7.52718e-06
70.	22080	3.08484e-05	2.40374e-05	-6.81102e-06	4.639e-11	6.81102e-06
71.	22400	2.80144e-05	2.20322e-05	-5.98225e-06	3.57873e-11	5.98225e-06
72.	22720	2.55399e-05	2.01896e-05	-5.35031e-06	2.86259e-11	5.35031e-06
73.	23040	2.32397e-05	1.84974e-05	-4.74237e-06	2.24901e-11	4.74237e-06
74.	23360	2.1122e-05	1.69437e-05	-4.17832e-06	1.74584e-11	4.17832e-06
75.	23680	1.93972e-05	1.55178e-05	-3.87939e-06	1.50497e-11	3.87939e-06
76.	24000	1.74093e-05	1.42097e-05	-3.19963e-06	1.02376e-11	3.19963e-06
77.	24320	1.59375e-05	1.30099e-05	-2.92759e-06	8.57078e-12	2.92759e-06
78.	24640	1.44624e-05	1.19099e-05	-2.55254e-06	6.51545e-12	2.55254e-06
79.	24960	1.31406e-05	1.09015e-05	-2.23909e-06	5.01354e-12	2.23909e-06
80.	25280	1.18706e-05	9.97738e-06	-1.89318e-06	3.58412e-12	1.89318e-06
81.	25600	1.08109e-05	9.13067e-06	-1.68024e-06	2.8232e-12	1.68024e-06
82.	25920	9.83804e-06	8.35503e-06	-1.48301e-06	2.19931e-12	1.48301e-06
83.	26240	9.0825e-06	7.64463e-06	-1.43787e-06	2.06747e-12	1.43787e-06
84.	26560	8.17686e-06	6.99407e-06	-1.18279e-06	1.39899e-12	1.18279e-06
85.	26880	7.61253e-06	6.39843e-06	-1.2141e-06	1.47405e-12	1.2141e-06
86.	27200	6.69071e-06	5.85312e-06	-8.37587e-07	7.01551e-13	8.37587e-07
87.	27520	6.00629e-06	5.35397e-06	-6.52328e-07	4.25531e-13	6.52328e-07
88.	27840	5.3169e-06	4.89711e-06	-4.19793e-07	1.76226e-13	4.19793e-07
89.	28160	4.84395e-06	4.47901e-06	-3.64932e-07	1.33175e-13	3.64932e-07
90.	28480	4.70782e-06	4.09642e-06	-6.11397e-07	3.73807e-13	6.11397e-07
91.	28800	4.12117e-06	3.74636e-06	-3.74811e-07	1.40483e-13	3.74811e-07
92.	29120	3.80299e-06	3.42608e-06	-3.76918e-07	1.42067e-13	3.76918e-07
93.	29440	3.35837e-06	3.13307e-06	-2.25302e-07	5.07612e-14	2.25302e-07
94.	29760	2.92033e-06	2.86503e-06	-5.52991e-08	3.05799e-15	5.52991e-08
95.	30080	2.52989e-06	2.61984e-06	8.99514e-08	8.09126e-15	8.99514e-08
96.	30400	2.20307e-06	2.39557e-06	1.925e-07	3.70563e-14	1.925e-07
97.	30720	2.07276e-06	2.19045e-06	1.17688e-07	1.38506e-14	1.17688e-07
98.	31040	1.96606e-06	2.00284e-06	3.6784e-08	1.35307e-15	3.6784e-08
99.	31360	1.79694e-06	1.83127e-06	3.43222e-08	1.17801e-15	3.43222e-08
100.	31680	1.52163e-06	1.67436e-06	1.52725e-07	2.33249e-14	1.52725e-07
101.	32000	1.31085e-06	1.53087e-06	2.20014e-07	4.84061e-14	2.20014e-07
102.	32320	1.3276e-06	1.39965e-06	7.20566e-08	5.19215e-15	7.20566e-08
103.	32640	1.00668e-06	1.27967e-06	2.72986e-07	7.45213e-14	2.72986e-07
104.	32960	1.17319e-06	1.16995e-06	-3.23993e-09	1.04972e-17	3.23993e-09
105.	33280	1.03081e-06	1.06963e-06	3.88163e-08	1.5067e-15	3.88163e-08
106.	33600	8.461e-07	9.77898e-07	1.31798e-07	1.73708e-14	1.31798e-07
107.	33920	8.29478e-07	8.94026e-07	6.45478e-08	4.16642e-15	6.45478e-08
108.	34240	6.68527e-07	8.1734e-07	1.48813e-07	2.21453e-14	1.48813e-07
109.	34560	7.01859e-07	7.47225e-07	4.53664e-08	2.05811e-15	4.53664e-08
110.	34880	5.9054e-07	6.8312e-07	9.25799e-08	8.57103e-15	9.25799e-08
111.	35200	4.58801e-07	6.2451e-07	1.6571e-07	2.74597e-14	1.6571e-07
112.	35520	4.63257e-07	5.70926e-07	1.07669e-07	1.15925e-14	1.07669e-07
113.	35840	3.45909e-07	5.21936e-07	1.76027e-07	3.09855e-14	1.76027e-07
114.	36160	1.87278e-07	4.77147e-07	2.89869e-07	8.40243e-14	2.89869e-07
115.	36480	3.87574e-07	4.36199e-07	4.8625e-08	2.36439e-15	4.8625e-08
116.	36800	3.16204e-07	3.98764e-07	8.25603e-08	6.8162e-15	8.25603e-08
117.	37120	1.11816e-07	3.6454e-07	2.52724e-07	6.38696e-14	2.52724e-07
Objective Value				7.84055e-08
Root Mean Square				2.58869e-05
Weight				1

File Name:	//bonnie/chianeselab/Research/2013 - Polar Bonds/Paper 9 - Ruimine hydrogenation mechanism/Kinetics analysis for pub/copasi_input_all_data.txt
Experiment:	Experiment_14
Mean:	1.23681e-05
Objective Value:	3.03814e-08
Root Mean Square:	1.68505e-05
Row	Time	[Ru-imine](Data)	[Ru-imine](Fit)	[Ru-imine](Weighted Error)	Objective Value	Root Mean Square

1.	0	0.000598545	0.000598545	0	0	0
2.	320	0.000599667	0.000597836	-1.83123e-06	3.3534e-12	1.83123e-06
3.	640	0.000598113	0.000597009	-1.10398e-06	1.21878e-12	1.10398e-06
4.	960	0.000595789	0.000596044	2.54309e-07	6.46733e-14	2.54309e-07
5.	1280	0.000593204	0.000594918	1.71441e-06	2.93919e-12	1.71441e-06
6.	1600	0.000590704	0.000593607	2.90275e-06	8.42593e-12	2.90275e-06
7.	1920	0.000588312	0.000592081	3.76977e-06	1.42112e-11	3.76977e-06
8.	2240	0.000585057	0.000590309	5.25131e-06	2.75763e-11	5.25131e-06
9.	2560	0.00058232	0.000588251	5.93071e-06	3.51733e-11	5.93071e-06
10.	2880	0.000578838	0.000585867	7.02897e-06	4.94064e-11	7.02897e-06
11.	3200	0.000574535	0.000583111	8.57615e-06	7.35504e-11	8.57615e-06
12.	3520	0.000570463	0.000579931	9.4673e-06	8.96298e-11	9.4673e-06
13.	3840	0.000565644	0.00057627	1.06261e-05	1.12915e-10	1.06261e-05
14.	4160	0.000560611	0.00057207	1.14585e-05	1.31297e-10	1.14585e-05
15.	4480	0.000554694	0.000567265	1.25705e-05	1.58017e-10	1.25705e-05
16.	4800	0.000548164	0.000561789	1.36248e-05	1.85635e-10	1.36248e-05
17.	5120	0.000540503	0.000555573	1.50708e-05	2.27129e-10	1.50708e-05
18.	5440	0.000532069	0.000548552	1.64824e-05	2.71671e-10	1.64824e-05
19.	5760	0.000523269	0.000540659	1.73902e-05	3.02419e-10	1.73902e-05
20.	6080	0.000513517	0.000531837	1.83205e-05	3.35641e-10	1.83205e-05
21.	6400	0.000502027	0.000522038	2.00107e-05	4.00427e-10	2.00107e-05
22.	6720	0.000490003	0.000511224	2.12205e-05	4.50311e-10	2.12205e-05
23.	7040	0.000477025	0.000499376	2.23506e-05	4.99549e-10	2.23506e-05
24.	7360	0.000463017	0.000486492	2.34753e-05	5.51089e-10	2.34753e-05
25.	7680	0.000448503	0.000472595	2.40919e-05	5.80421e-10	2.40919e-05
26.	8000	0.000432507	0.000457727	2.52199e-05	6.36043e-10	2.52199e-05
27.	8320	0.000415542	0.000441957	2.64154e-05	6.97772e-10	2.64154e-05
28.	8640	0.000397582	0.000425376	2.7794e-05	7.72508e-10	2.7794e-05
29.	8960	0.000379659	0.000408094	2.84356e-05	8.08586e-10	2.84356e-05
30.	9280	0.000361218	0.00039024	2.90217e-05	8.42259e-10	2.90217e-05
31.	9600	0.000341521	0.000371954	3.04333e-05	9.26183e-10	3.04333e-05
32.	9920	0.00032268	0.000353385	3.07049e-05	9.42791e-10	3.07049e-05
33.	10240	0.00030393	0.000334684	3.07538e-05	9.45797e-10	3.07538e-05
34.	10560	0.000284674	0.000315999	3.13255e-05	9.81287e-10	3.13255e-05
35.	10880	0.000265459	0.000297472	3.20131e-05	1.02484e-09	3.20131e-05
36.	11200	0.000246857	0.000279234	3.23767e-05	1.04825e-09	3.23767e-05
37.	11520	0.000229102	0.000261403	3.23002e-05	1.0433e-09	3.23002e-05
38.	11840	0.000211503	0.000244079	3.25761e-05	1.0612e-09	3.25761e-05
39.	12160	0.000194726	0.000227351	3.26242e-05	1.06434e-09	3.26242e-05
40.	12480	0.000179186	0.000211285	3.20984e-05	1.03031e-09	3.20984e-05
41.	12800	0.000164158	0.000195936	3.17775e-05	1.00981e-09	3.17775e-05
42.	13120	0.000150274	0.00018134	3.10667e-05	9.65142e-10	3.10667e-05
43.	13440	0.000136744	0.000167522	3.07782e-05	9.473e-10	3.07782e-05
44.	13760	0.000124702	0.000154492	2.97896e-05	8.8742e-10	2.97896e-05
45.	14080	0.000113086	0.00014225	2.91641e-05	8.50542e-10	2.91641e-05
46.	14400	0.00010248	0.000130787	2.83062e-05	8.01243e-10	2.83062e-05
47.	14720	9.28765e-05	0.000120086	2.72099e-05	7.40378e-10	2.72099e-05
48.	15040	8.42267e-05	0.000110126	2.58991e-05	6.70765e-10	2.58991e-05
49.	15360	7.5915e-05	0.000100877	2.49624e-05	6.23122e-10	2.49624e-05
50.	15680	6.84838e-05	9.23103e-05	2.38265e-05	5.67701e-10	2.38265e-05
51.	16000	6.19338e-05	8.43908e-05	2.2457e-05	5.04317e-10	2.2457e-05
52.	16320	5.5922e-05	7.70842e-05	2.11622e-05	4.47839e-10	2.11622e-05
53.	16640	5.04213e-05	7.03546e-05	1.99333e-05	3.97338e-10	1.99333e-05
54.	16960	4.54233e-05	6.41664e-05	1.87431e-05	3.51305e-10	1.87431e-05
55.	17280	4.09049e-05	5.84842e-05	1.75792e-05	3.09029e-10	1.75792e-05
56.	17600	3.69045e-05	5.32733e-05	1.63689e-05	2.6794e-10	1.63689e-05
57.	17920	3.31908e-05	4.85004e-05	1.53096e-05	2.34385e-10	1.53096e-05
58.	18240	2.98239e-05	4.41334e-05	1.43095e-05	2.04761e-10	1.43095e-05
59.	18560	2.67794e-05	4.01415e-05	1.33621e-05	1.78545e-10	1.33621e-05
60.	18880	2.37855e-05	3.64958e-05	1.27103e-05	1.61552e-10	1.27103e-05
61.	19200	2.15228e-05	3.3169e-05	1.16462e-05	1.35633e-10	1.16462e-05
62.	19520	1.94092e-05	3.01352e-05	1.0726e-05	1.15048e-10	1.0726e-05
63.	19840	1.74681e-05	2.73705e-05	9.90238e-06	9.80571e-11	9.90238e-06
64.	20160	1.56379e-05	2.48526e-05	9.21473e-06	8.49113e-11	9.21473e-06
65.	20480	1.38878e-05	2.25606e-05	8.67282e-06	7.52179e-11	8.67282e-06
66.	20800	1.24082e-05	2.04754e-05	8.06712e-06	6.50784e-11	8.06712e-06
67.	21120	1.11496e-05	1.8579e-05	7.42933e-06	5.51949e-11	7.42933e-06
68.	21440	1.00669e-05	1.68551e-05	6.78816e-06	4.60791e-11	6.78816e-06
69.	21760	8.96996e-06	1.52885e-05	6.31853e-06	3.99238e-11	6.31853e-06
70.	22080	8.24019e-06	1.38654e-05	5.62519e-06	3.16428e-11	5.62519e-06
71.	22400	7.33556e-06	1.2573e-05	5.23742e-06	2.74306e-11	5.23742e-06
72.	22720	6.46054e-06	1.13996e-05	4.93906e-06	2.43944e-11	4.93906e-06
73.	23040	5.85082e-06	1.03345e-05	4.48372e-06	2.01037e-11	4.48372e-06
74.	23360	5.31605e-06	9.36801e-06	4.05196e-06	1.64184e-11	4.05196e-06
75.	23680	4.61436e-06	8.49108e-06	3.87671e-06	1.50289e-11	3.87671e-06
76.	24000	4.30718e-06	7.69557e-06	3.38839e-06	1.14812e-11	3.38839e-06
77.	24320	3.94537e-06	6.97405e-06	3.02868e-06	9.1729e-12	3.02868e-06
78.	24640	3.38345e-06	6.31973e-06	2.93629e-06	8.62177e-12	2.93629e-06
79.	24960	3.11523e-06	5.72644e-06	2.61121e-06	6.81842e-12	2.61121e-06
80.	25280	2.91766e-06	5.18855e-06	2.27089e-06	5.15694e-12	2.27089e-06
81.	25600	2.44114e-06	4.70093e-06	2.25979e-06	5.10665e-12	2.25979e-06
82.	25920	2.19371e-06	4.25894e-06	2.06523e-06	4.26517e-12	2.06523e-06
83.	26240	1.98114e-06	3.85834e-06	1.87721e-06	3.5239e-12	1.87721e-06
84.	26560	1.77133e-06	3.49529e-06	1.72396e-06	2.97202e-12	1.72396e-06
85.	26880	1.68942e-06	3.16629e-06	1.47686e-06	2.18113e-12	1.47686e-06
86.	27200	1.42723e-06	2.86816e-06	1.44093e-06	2.07628e-12	1.44093e-06
87.	27520	1.35382e-06	2.59803e-06	1.2442e-06	1.54804e-12	1.2442e-06
88.	27840	1.21022e-06	2.35327e-06	1.14305e-06	1.30657e-12	1.14305e-06
89.	28160	8.6915e-07	2.13153e-06	1.26238e-06	1.5936e-12	1.26238e-06
90.	28480	6.96183e-07	1.93064e-06	1.23446e-06	1.52388e-12	1.23446e-06
91.	28800	7.01346e-07	1.74865e-06	1.0473e-06	1.09684e-12	1.0473e-06
92.	29120	6.37539e-07	1.58379e-06	9.46247e-07	8.95384e-13	9.46247e-07
93.	29440	6.14088e-07	1.43444e-06	8.20355e-07	6.72982e-13	8.20355e-07
94.	29760	6.12965e-07	1.29916e-06	6.86198e-07	4.70868e-13	6.86198e-07
95.	30080	6.08967e-07	1.17663e-06	5.67659e-07	3.22237e-13	5.67659e-07
96.	30400	3.21673e-07	1.06564e-06	7.43962e-07	5.53479e-13	7.43962e-07
97.	30720	3.47213e-07	9.65104e-07	6.1789e-07	3.81788e-13	6.1789e-07
98.	31040	3.71984e-07	8.74048e-07	5.02064e-07	2.52068e-13	5.02064e-07
99.	31360	1.95201e-07	7.91576e-07	5.96374e-07	3.55662e-13	5.96374e-07
100.	31680	2.95713e-07	7.1688e-07	4.21167e-07	1.77382e-13	4.21167e-07
101.	32000	1.17298e-07	6.49228e-07	5.3193e-07	2.82949e-13	5.3193e-07
102.	32320	2.07877e-07	5.87957e-07	3.8008e-07	1.44461e-13	3.8008e-07
103.	32640	1.38826e-07	5.32465e-07	3.93639e-07	1.54951e-13	3.93639e-07
104.	32960	1.99023e-07	4.82208e-07	2.83185e-07	8.01939e-14	2.83185e-07
105.	33280	2.60828e-07	4.36692e-07	1.75865e-07	3.09283e-14	1.75865e-07
106.	33600	2.90994e-07	3.95472e-07	1.04477e-07	1.09155e-14	1.04477e-07
107.	33920	1.95223e-07	3.5814e-07	1.62918e-07	2.65421e-14	1.62918e-07
Objective Value				3.03814e-08
Root Mean Square				1.68505e-05
Weight				1

File Name:	//bonnie/chianeselab/Research/2013 - Polar Bonds/Paper 9 - Ruimine hydrogenation mechanism/Kinetics analysis for pub/copasi_input_all_data.txt
Experiment:	Experiment_15
Mean:	1.355e-05
Objective Value:	5.86271e-08
Root Mean Square:	1.76124e-05
Row	Time	[Ru-imine](Data)	[Ru-imine](Fit)	[Ru-imine](Weighted Error)	Objective Value	Root Mean Square

1.	0	0.000723009	0.000723009	0	0	0
2.	160	0.000724501	0.000722594	-1.90724e-06	3.63755e-12	1.90724e-06
3.	320	0.000723131	0.000722139	-9.92049e-07	9.84161e-13	9.92049e-07
4.	480	0.000721611	0.000721639	2.8242e-08	7.9761e-16	2.8242e-08
5.	640	0.000720263	0.00072109	8.27515e-07	6.84782e-13	8.27515e-07
6.	800	0.000718525	0.000720488	1.96327e-06	3.85442e-12	1.96327e-06
7.	960	0.000715537	0.000719828	4.29159e-06	1.84178e-11	4.29159e-06
8.	1120	0.000711139	0.000719104	7.96494e-06	6.34403e-11	7.96494e-06
9.	1280	0.000708413	0.000718311	9.89801e-06	9.79706e-11	9.89801e-06
10.	1440	0.000706179	0.000717441	1.12619e-05	1.2683e-10	1.12619e-05
11.	1600	0.000703595	0.000716488	1.28929e-05	1.66226e-10	1.28929e-05
12.	1760	0.000701229	0.000715445	1.42163e-05	2.02103e-10	1.42163e-05
13.	1920	0.000698973	0.000714303	1.533e-05	2.35008e-10	1.533e-05
14.	2080	0.00069635	0.000713054	1.67038e-05	2.79018e-10	1.67038e-05
15.	2240	0.000694011	0.000711688	1.7677e-05	3.12475e-10	1.7677e-05
16.	2400	0.000691399	0.000710196	1.87965e-05	3.5331e-10	1.87965e-05
17.	2560	0.000688682	0.000708566	1.98844e-05	3.95391e-10	1.98844e-05
18.	2720	0.0006858	0.000706787	2.09873e-05	4.40465e-10	2.09873e-05
19.	2880	0.000682486	0.000704848	2.23617e-05	5.00046e-10	2.23617e-05
20.	3040	0.000679281	0.000702735	2.34536e-05	5.50073e-10	2.34536e-05
21.	3200	0.000676097	0.000700434	2.43376e-05	5.9232e-10	2.43376e-05
22.	3360	0.000672407	0.000697933	2.55252e-05	6.51535e-10	2.55252e-05
23.	3520	0.000668757	0.000695214	2.64575e-05	6.99998e-10	2.64575e-05
24.	3680	0.000665324	0.000692265	2.69402e-05	7.25776e-10	2.69402e-05
25.	3840	0.00066109	0.000689067	2.79769e-05	7.82709e-10	2.79769e-05
26.	4000	0.000657104	0.000685606	2.85026e-05	8.12398e-10	2.85026e-05
27.	4160	0.000652397	0.000681865	2.94678e-05	8.68351e-10	2.94678e-05
28.	4320	0.000647818	0.000677826	3.00076e-05	9.00458e-10	3.00076e-05
29.	4480	0.000642974	0.000673473	3.04995e-05	9.3022e-10	3.04995e-05
30.	4640	0.000638089	0.00066879	3.07012e-05	9.42565e-10	3.07012e-05
31.	4800	0.000632696	0.000663761	3.10654e-05	9.65062e-10	3.10654e-05
32.	4960	0.000627022	0.00065837	3.13476e-05	9.82673e-10	3.13476e-05
33.	5120	0.000621202	0.000652603	3.14003e-05	9.85979e-10	3.14003e-05
34.	5280	0.000614852	0.000646446	3.15941e-05	9.98189e-10	3.15941e-05
35.	5440	0.000608248	0.000639888	3.16398e-05	1.00107e-09	3.16398e-05
36.	5600	0.000601387	0.000632919	3.15324e-05	9.94291e-10	3.15324e-05
37.	5760	0.000593509	0.000625532	3.20232e-05	1.02548e-09	3.20232e-05
38.	5920	0.000586013	0.00061772	3.17074e-05	1.00536e-09	3.17074e-05
39.	6080	0.000577831	0.000609482	3.16508e-05	1.00177e-09	3.16508e-05
40.	6240	0.000569556	0.000600817	3.12617e-05	9.77295e-10	3.12617e-05
41.	6400	0.000560749	0.000591729	3.09801e-05	9.59767e-10	3.09801e-05
42.	6560	0.000551716	0.000582224	3.0508e-05	9.30739e-10	3.0508e-05
43.	6720	0.000541971	0.000572311	3.034e-05	9.20518e-10	3.034e-05
44.	6880	0.000532307	0.000562005	2.96983e-05	8.81987e-10	2.96983e-05
45.	7040	0.000522177	0.000551321	2.9144e-05	8.49372e-10	2.9144e-05
46.	7200	0.000511594	0.00054028	2.86866e-05	8.22924e-10	2.86866e-05
47.	7360	0.000500594	0.000528904	2.831e-05	8.01455e-10	2.831e-05
48.	7520	0.000488737	0.000517218	2.84811e-05	8.11174e-10	2.84811e-05
49.	7680	0.00047674	0.000505252	2.85119e-05	8.12929e-10	2.85119e-05
50.	7840	0.000464478	0.000493035	2.85564e-05	8.15467e-10	2.85564e-05
51.	8000	0.00045234	0.000480599	2.82593e-05	7.98589e-10	2.82593e-05
52.	8160	0.000440225	0.000467979	2.77535e-05	7.70257e-10	2.77535e-05
53.	8320	0.000427895	0.000455209	2.73139e-05	7.46052e-10	2.73139e-05
54.	8480	0.00041543	0.000442324	2.68943e-05	7.23301e-10	2.68943e-05
55.	8640	0.000403474	0.00042936	2.58857e-05	6.70072e-10	2.58857e-05
56.	8800	0.000390727	0.000416353	2.56254e-05	6.56663e-10	2.56254e-05
57.	8960	0.00037793	0.000403336	2.54058e-05	6.45456e-10	2.54058e-05
58.	9120	0.000365158	0.000390345	2.51869e-05	6.34379e-10	2.51869e-05
59.	9280	0.000352466	0.000377411	2.4945e-05	6.22252e-10	2.4945e-05
60.	9440	0.000339674	0.000364566	2.48918e-05	6.19601e-10	2.48918e-05
61.	9600	0.000327082	0.000351838	2.4756e-05	6.1286e-10	2.4756e-05
62.	9760	0.000314236	0.000339257	2.50209e-05	6.26046e-10	2.50209e-05
63.	9920	0.000301973	0.000326846	2.48733e-05	6.1868e-10	2.48733e-05
64.	10080	0.000289849	0.000314629	2.47805e-05	6.14075e-10	2.47805e-05
65.	10240	0.000277924	0.000302628	2.47033e-05	6.10255e-10	2.47033e-05
66.	10400	0.000266337	0.00029086	2.45226e-05	6.01357e-10	2.45226e-05
67.	10560	0.000254578	0.000279343	2.47643e-05	6.13271e-10	2.47643e-05
68.	10720	0.000242988	0.00026809	2.51023e-05	6.30127e-10	2.51023e-05
69.	10880	0.000231905	0.000257115	2.52104e-05	6.35562e-10	2.52104e-05
70.	11040	0.000221354	0.000246427	2.5073e-05	6.28654e-10	2.5073e-05
71.	11200	0.000211127	0.000236035	2.49078e-05	6.204e-10	2.49078e-05
72.	11360	0.0002013	0.000225945	2.46445e-05	6.07354e-10	2.46445e-05
73.	11520	0.000191955	0.000216161	2.42059e-05	5.85927e-10	2.42059e-05
74.	11680	0.00018258	0.000206686	2.41064e-05	5.8112e-10	2.41064e-05
75.	11840	0.000173559	0.000197523	2.39637e-05	5.7426e-10	2.39637e-05
76.	12000	0.000164928	0.00018867	2.37428e-05	5.6372e-10	2.37428e-05
77.	12160	0.000156605	0.000180129	2.35237e-05	5.53367e-10	2.35237e-05
78.	12320	0.000148713	0.000171895	2.3182e-05	5.37407e-10	2.3182e-05
79.	12480	0.000140699	0.000163966	2.32663e-05	5.41322e-10	2.32663e-05
80.	12640	0.000133257	0.000156337	2.30805e-05	5.32711e-10	2.30805e-05
81.	12800	0.000126216	0.000149005	2.27887e-05	5.19323e-10	2.27887e-05
82.	12960	0.000119356	0.000141963	2.26066e-05	5.11057e-10	2.26066e-05
83.	13120	0.000113256	0.000135205	2.19491e-05	4.81763e-10	2.19491e-05
84.	13280	0.000107394	0.000128726	2.13316e-05	4.55039e-10	2.13316e-05
85.	13440	0.000101377	0.000122517	2.11401e-05	4.46902e-10	2.11401e-05
86.	13600	9.59495e-05	0.000116572	2.06224e-05	4.25282e-10	2.06224e-05
87.	13760	9.06788e-05	0.000110883	2.02041e-05	4.08205e-10	2.02041e-05
88.	13920	8.55236e-05	0.000105442	1.99187e-05	3.96753e-10	1.99187e-05
89.	14080	8.10081e-05	0.000100242	1.92341e-05	3.69951e-10	1.92341e-05
90.	14240	7.65338e-05	9.52747e-05	1.8741e-05	3.51224e-10	1.8741e-05
91.	14400	7.21681e-05	9.0532e-05	1.83639e-05	3.37232e-10	1.83639e-05
92.	14560	6.79888e-05	8.6006e-05	1.80172e-05	3.24618e-10	1.80172e-05
93.	14720	6.41993e-05	8.16888e-05	1.74895e-05	3.05884e-10	1.74895e-05
94.	14880	6.03913e-05	7.75726e-05	1.71813e-05	2.95198e-10	1.71813e-05
95.	15040	5.70877e-05	7.36497e-05	1.6562e-05	2.74299e-10	1.6562e-05
96.	15200	5.36598e-05	6.99124e-05	1.62526e-05	2.64148e-10	1.62526e-05
97.	15360	5.05148e-05	6.63533e-05	1.58385e-05	2.50859e-10	1.58385e-05
98.	15520	4.75731e-05	6.29652e-05	1.53921e-05	2.36917e-10	1.53921e-05
99.	15680	4.47709e-05	5.97408e-05	1.49698e-05	2.24095e-10	1.49698e-05
100.	15840	4.21884e-05	5.66731e-05	1.44848e-05	2.09808e-10	1.44848e-05
101.	16000	3.97957e-05	5.37555e-05	1.39599e-05	1.94878e-10	1.39599e-05
102.	16160	3.74711e-05	5.09814e-05	1.35103e-05	1.82529e-10	1.35103e-05
103.	16320	3.53463e-05	4.83444e-05	1.29981e-05	1.68951e-10	1.29981e-05
104.	16480	3.33349e-05	4.58384e-05	1.25035e-05	1.56338e-10	1.25035e-05
105.	16640	3.1339e-05	4.34575e-05	1.21185e-05	1.46858e-10	1.21185e-05
106.	16800	2.94743e-05	4.11958e-05	1.17215e-05	1.37393e-10	1.17215e-05
107.	16960	2.78057e-05	3.90479e-05	1.12422e-05	1.26388e-10	1.12422e-05
108.	17120	2.6e-05	3.70085e-05	1.10085e-05	1.21187e-10	1.10085e-05
109.	17280	2.45274e-05	3.50724e-05	1.0545e-05	1.11197e-10	1.0545e-05
110.	17440	2.30841e-05	3.32347e-05	1.01506e-05	1.03035e-10	1.01506e-05
111.	17600	2.17561e-05	3.14908e-05	9.7347e-06	9.47643e-11	9.7347e-06
112.	17760	2.05164e-05	2.98361e-05	9.31969e-06	8.68566e-11	9.31969e-06
113.	17920	1.93631e-05	2.82663e-05	8.90325e-06	7.92678e-11	8.90325e-06
114.	18080	1.81192e-05	2.67773e-05	8.65809e-06	7.49626e-11	8.65809e-06
115.	18240	1.70382e-05	2.5365e-05	8.32684e-06	6.93362e-11	8.32684e-06
116.	18400	1.60477e-05	2.40258e-05	7.97808e-06	6.36497e-11	7.97808e-06
117.	18560	1.52528e-05	2.27559e-05	7.50313e-06	5.62969e-11	7.50313e-06
118.	18720	1.45329e-05	2.1552e-05	7.01915e-06	4.92684e-11	7.01915e-06
119.	18880	1.35632e-05	2.04107e-05	6.84754e-06	4.68888e-11	6.84754e-06
120.	19040	1.2804e-05	1.93289e-05	6.52485e-06	4.25737e-11	6.52485e-06
121.	19200	1.19958e-05	1.83036e-05	6.30772e-06	3.97873e-11	6.30772e-06
122.	19360	1.12891e-05	1.73319e-05	6.04277e-06	3.65151e-11	6.04277e-06
123.	19520	1.056e-05	1.64111e-05	5.85102e-06	3.42344e-11	5.85102e-06
124.	19680	9.89636e-06	1.55386e-05	5.64219e-06	3.18343e-11	5.64219e-06
125.	19840	9.29951e-06	1.47119e-05	5.41237e-06	2.92938e-11	5.41237e-06
126.	20000	8.86546e-06	1.39287e-05	5.06323e-06	2.56363e-11	5.06323e-06
127.	20160	8.37653e-06	1.31868e-05	4.81023e-06	2.31383e-11	4.81023e-06
128.	20320	7.92024e-06	1.24839e-05	4.5637e-06	2.08274e-11	4.5637e-06
129.	20480	7.4104e-06	1.18182e-05	4.40783e-06	1.9429e-11	4.40783e-06
130.	20640	6.97097e-06	1.11877e-05	4.21673e-06	1.77808e-11	4.21673e-06
131.	20800	6.54652e-06	1.05905e-05	4.04401e-06	1.6354e-11	4.04401e-06
132.	20960	6.15961e-06	1.0025e-05	3.86536e-06	1.4941e-11	3.86536e-06
133.	21120	5.92196e-06	9.48939e-06	3.56744e-06	1.27266e-11	3.56744e-06
134.	21280	5.74853e-06	8.98222e-06	3.23369e-06	1.04567e-11	3.23369e-06
135.	21440	5.2254e-06	8.50196e-06	3.27657e-06	1.07359e-11	3.27657e-06
136.	21600	4.94051e-06	8.04722e-06	3.10671e-06	9.65165e-12	3.10671e-06
137.	21760	4.59988e-06	7.61666e-06	3.01678e-06	9.10094e-12	3.01678e-06
138.	21920	4.34575e-06	7.209e-06	2.86325e-06	8.19822e-12	2.86325e-06
139.	22080	4.1673e-06	6.82304e-06	2.65574e-06	7.05296e-12	2.65574e-06
140.	22240	3.86999e-06	6.45764e-06	2.58765e-06	6.69592e-12	2.58765e-06
141.	22400	3.62787e-06	6.11171e-06	2.48385e-06	6.1695e-12	2.48385e-06
142.	22560	3.50481e-06	5.78423e-06	2.27942e-06	5.19578e-12	2.27942e-06
143.	22720	3.25458e-06	5.47422e-06	2.21964e-06	4.92679e-12	2.21964e-06
144.	22880	3.02586e-06	5.18076e-06	2.1549e-06	4.64357e-12	2.1549e-06
145.	23040	2.89802e-06	4.90297e-06	2.00494e-06	4.01979e-12	2.00494e-06
146.	23200	2.6213e-06	4.64001e-06	2.01871e-06	4.07521e-12	2.01871e-06
147.	23360	2.62388e-06	4.39112e-06	1.76724e-06	3.12313e-12	1.76724e-06
148.	23520	2.52294e-06	4.15553e-06	1.63258e-06	2.66533e-12	1.63258e-06
149.	23680	2.28436e-06	3.93254e-06	1.64818e-06	2.71648e-12	1.64818e-06
150.	23840	2.17666e-06	3.72148e-06	1.54482e-06	2.38647e-12	1.54482e-06
151.	24000	2.01381e-06	3.52171e-06	1.50791e-06	2.27378e-12	1.50791e-06
152.	24160	1.91525e-06	3.33265e-06	1.41739e-06	2.00901e-12	1.41739e-06
153.	24320	1.8066e-06	3.1537e-06	1.3471e-06	1.81468e-12	1.3471e-06
154.	24480	1.63978e-06	2.98434e-06	1.34456e-06	1.80784e-12	1.34456e-06
155.	24640	1.61173e-06	2.82406e-06	1.21233e-06	1.46975e-12	1.21233e-06
156.	24800	1.53933e-06	2.67237e-06	1.13303e-06	1.28377e-12	1.13303e-06
157.	24960	1.30849e-06	2.52881e-06	1.22032e-06	1.48917e-12	1.22032e-06
158.	25120	1.28082e-06	2.39295e-06	1.11213e-06	1.23683e-12	1.11213e-06
159.	25280	1.12642e-06	2.26437e-06	1.13795e-06	1.29493e-12	1.13795e-06
160.	25440	1.13624e-06	2.14269e-06	1.00645e-06	1.01294e-12	1.00645e-06
161.	25600	1.00842e-06	2.02754e-06	1.01912e-06	1.0386e-12	1.01912e-06
162.	25760	9.58131e-07	1.91856e-06	9.60433e-07	9.22431e-13	9.60433e-07
163.	25920	8.94514e-07	1.81544e-06	9.20926e-07	8.48105e-13	9.20926e-07
164.	26080	7.44049e-07	1.71785e-06	9.73801e-07	9.48289e-13	9.73801e-07
165.	26240	7.55746e-07	1.6255e-06	8.69754e-07	7.56472e-13	8.69754e-07
166.	26400	6.65236e-07	1.53811e-06	8.72873e-07	7.61907e-13	8.72873e-07
167.	26560	6.74112e-07	1.45541e-06	7.81301e-07	6.10431e-13	7.81301e-07
168.	26720	7.11511e-07	1.37716e-06	6.65646e-07	4.43085e-13	6.65646e-07
169.	26880	5.21994e-07	1.3031e-06	7.81111e-07	6.10134e-13	7.81111e-07
170.	27040	6.29895e-07	1.23303e-06	6.03134e-07	3.63771e-13	6.03134e-07
171.	27200	5.12017e-07	1.16672e-06	6.54702e-07	4.28635e-13	6.54702e-07
172.	27360	4.71273e-07	1.10397e-06	6.327e-07	4.00309e-13	6.327e-07
173.	27520	4.375e-07	1.0446e-06	6.07097e-07	3.68567e-13	6.07097e-07
174.	27680	4.59513e-07	9.88413e-07	5.289e-07	2.79735e-13	5.289e-07
175.	27840	4.961e-07	9.35248e-07	4.39149e-07	1.92852e-13	4.39149e-07
176.	28000	3.13946e-07	8.84942e-07	5.70996e-07	3.26036e-13	5.70996e-07
177.	28160	3.44559e-07	8.37339e-07	4.9278e-07	2.42832e-13	4.9278e-07
178.	28320	4.23681e-07	7.92295e-07	3.68615e-07	1.35877e-13	3.68615e-07
179.	28480	2.48277e-07	7.49673e-07	5.01396e-07	2.51398e-13	5.01396e-07
180.	28640	2.41835e-07	7.09343e-07	4.67508e-07	2.18563e-13	4.67508e-07
181.	28800	3.59321e-07	6.71181e-07	3.1186e-07	9.72565e-14	3.1186e-07
182.	28960	2.40618e-07	6.35071e-07	3.94453e-07	1.55593e-13	3.94453e-07
183.	29120	2.38049e-07	6.00903e-07	3.62854e-07	1.31663e-13	3.62854e-07
184.	29280	2.81313e-07	5.68573e-07	2.8726e-07	8.25183e-14	2.8726e-07
185.	29440	2.30487e-07	5.37981e-07	3.07494e-07	9.45526e-14	3.07494e-07
186.	29600	2.45897e-07	5.09035e-07	2.63138e-07	6.92417e-14	2.63138e-07
187.	29760	1.83741e-07	4.81646e-07	2.97905e-07	8.87474e-14	2.97905e-07
188.	29920	1.86694e-07	4.5573e-07	2.69036e-07	7.23804e-14	2.69036e-07
189.	30080	1.59157e-07	4.31208e-07	2.72051e-07	7.4012e-14	2.72051e-07
Objective Value				5.86271e-08
Root Mean Square				1.76124e-05
Weight				1

File Name:	//bonnie/chianeselab/Research/2013 - Polar Bonds/Paper 9 - Ruimine hydrogenation mechanism/Kinetics analysis for pub/copasi_input_all_data.txt
Experiment:	Experiment_16
Mean:	-7.49367e-06
Objective Value:	5.28451e-08
Root Mean Square:	2.07276e-05
Row	Time	[Ru-imine](Data)	[Ru-imine](Fit)	[Ru-imine](Weighted Error)	Objective Value	Root Mean Square

1.	0	0.000234972	0.000234972	0	0	0
2.	1280	0.000233459	0.000234424	9.656e-07	9.32383e-13	9.656e-07
3.	2560	0.000231018	0.000233806	2.78736e-06	7.76936e-12	2.78736e-06
4.	3840	0.000228301	0.000233107	4.80573e-06	2.30951e-11	4.80573e-06
5.	5120	0.000225157	0.000232319	7.16217e-06	5.12967e-11	7.16217e-06
6.	6400	0.000222568	0.00023143	8.86224e-06	7.85393e-11	8.86224e-06
7.	7680	0.00021995	0.00023043	1.04801e-05	1.09832e-10	1.04801e-05
8.	8960	0.000217223	0.000229305	1.20813e-05	1.45958e-10	1.20813e-05
9.	10240	0.000214694	0.000228041	1.33474e-05	1.78152e-10	1.33474e-05
10.	11520	0.000211992	0.000226625	1.46329e-05	2.14121e-10	1.46329e-05
11.	12800	0.000209204	0.000225039	1.58349e-05	2.50743e-10	1.58349e-05
12.	14080	0.000206389	0.000223267	1.68785e-05	2.84883e-10	1.68785e-05
13.	15360	0.000203503	0.000221293	1.77896e-05	3.16468e-10	1.77896e-05
14.	16640	0.000200484	0.000219097	1.86129e-05	3.4644e-10	1.86129e-05
15.	17920	0.000197333	0.000216661	1.93276e-05	3.73557e-10	1.93276e-05
16.	19200	0.000194219	0.000213967	1.97485e-05	3.90004e-10	1.97485e-05
17.	20480	0.000190929	0.000210998	2.00687e-05	4.02752e-10	2.00687e-05
18.	21760	0.000187754	0.000207737	1.99827e-05	3.99309e-10	1.99827e-05
19.	23040	0.000184304	0.000204168	1.98635e-05	3.94558e-10	1.98635e-05
20.	24320	0.00018095	0.000200279	1.93281e-05	3.73576e-10	1.93281e-05
21.	25600	0.000177737	0.00019606	1.83231e-05	3.35737e-10	1.83231e-05
22.	26880	0.000174439	0.000191506	1.70669e-05	2.9128e-10	1.70669e-05
23.	28160	0.000171162	0.000186616	1.54537e-05	2.38816e-10	1.54537e-05
24.	29440	0.000167835	0.000181393	1.35582e-05	1.83824e-10	1.35582e-05
25.	30720	0.000164434	0.000175847	1.14131e-05	1.30259e-10	1.14131e-05
26.	32000	0.000161255	0.000169995	8.74064e-06	7.63987e-11	8.74064e-06
27.	33280	0.000158198	0.000163859	5.66149e-06	3.20524e-11	5.66149e-06
28.	34560	0.000155086	0.000157468	2.38164e-06	5.67221e-12	2.38164e-06
29.	35840	0.000152296	0.000150856	-1.44024e-06	2.07431e-12	1.44024e-06
30.	37120	0.000149475	0.000144062	-5.4132e-06	2.93027e-11	5.4132e-06
31.	38400	0.000146502	0.000137132	-9.37038e-06	8.7804e-11	9.37038e-06
32.	39680	0.00014336	0.000130112	-1.32479e-05	1.75507e-10	1.32479e-05
33.	40960	0.000140534	0.000123051	-1.74836e-05	3.05677e-10	1.74836e-05
34.	42240	0.000137505	0.000115998	-2.15068e-05	4.62543e-10	2.15068e-05
35.	43520	0.000134353	0.000109003	-2.53505e-05	6.42645e-10	2.53505e-05
36.	44800	0.00013127	0.000102111	-2.91589e-05	8.50244e-10	2.91589e-05
37.	46080	0.000128081	9.53658e-05	-3.27153e-05	1.07029e-09	3.27153e-05
38.	47360	0.000124894	8.88055e-05	-3.60886e-05	1.30239e-09	3.60886e-05
39.	48640	0.000120955	8.2464e-05	-3.84906e-05	1.48153e-09	3.84906e-05
40.	49920	0.000117689	7.63694e-05	-4.13195e-05	1.7073e-09	4.13195e-05
41.	51200	0.000114178	7.05446e-05	-4.36338e-05	1.90391e-09	4.36338e-05
42.	52480	0.000110453	6.50065e-05	-4.54462e-05	2.06535e-09	4.54462e-05
43.	53760	0.000106833	5.97668e-05	-4.70664e-05	2.21525e-09	4.70664e-05
44.	55040	0.000103268	5.48321e-05	-4.84362e-05	2.34606e-09	4.84362e-05
45.	56320	9.95069e-05	5.02046e-05	-4.93023e-05	2.43071e-09	4.93023e-05
46.	57600	9.55074e-05	4.58824e-05	-4.9625e-05	2.46264e-09	4.9625e-05
47.	58880	9.16533e-05	4.18602e-05	-4.97931e-05	2.47936e-09	4.97931e-05
48.	60160	8.78206e-05	3.81298e-05	-4.96908e-05	2.46917e-09	4.96908e-05
49.	61440	8.40639e-05	3.4681e-05	-4.93829e-05	2.43867e-09	4.93829e-05
50.	62720	8.01402e-05	3.15017e-05	-4.86385e-05	2.3657e-09	4.86385e-05
51.	64000	7.60795e-05	2.85785e-05	-4.7501e-05	2.25634e-09	4.7501e-05
52.	65280	7.20138e-05	2.58973e-05	-4.61165e-05	2.12673e-09	4.61165e-05
53.	66560	6.78801e-05	2.34434e-05	-4.44367e-05	1.97462e-09	4.44367e-05
54.	67840	6.37285e-05	2.12021e-05	-4.25265e-05	1.8085e-09	4.25265e-05
55.	69120	5.93373e-05	1.91587e-05	-4.01786e-05	1.61432e-09	4.01786e-05
56.	70400	5.48241e-05	1.72987e-05	-3.75254e-05	1.40816e-09	3.75254e-05
57.	71680	5.00032e-05	1.56083e-05	-3.43949e-05	1.18301e-09	3.43949e-05
58.	72960	4.49896e-05	1.40741e-05	-3.09154e-05	9.55764e-10	3.09154e-05
59.	74240	3.99851e-05	1.26834e-05	-2.73017e-05	7.45385e-10	2.73017e-05
60.	75520	3.50434e-05	1.14241e-05	-2.36193e-05	5.57873e-10	2.36193e-05
61.	76800	3.0057e-05	1.02849e-05	-1.97721e-05	3.90937e-10	1.97721e-05
62.	78080	2.53924e-05	9.25541e-06	-1.6137e-05	2.60402e-10	1.6137e-05
63.	79360	2.10767e-05	8.32575e-06	-1.2751e-05	1.62587e-10	1.2751e-05
64.	80640	1.75459e-05	7.48686e-06	-1.0059e-05	1.01184e-10	1.0059e-05
65.	81920	1.49503e-05	6.73039e-06	-8.21993e-06	6.75672e-11	8.21993e-06
66.	83200	1.3301e-05	6.04865e-06	-7.25234e-06	5.25964e-11	7.25234e-06
67.	84480	1.21441e-05	5.43459e-06	-6.70947e-06	4.5017e-11	6.70947e-06
68.	85760	1.11853e-05	4.88175e-06	-6.3036e-06	3.97354e-11	6.3036e-06
69.	87040	9.88946e-06	4.38424e-06	-5.50521e-06	3.03074e-11	5.50521e-06
70.	88320	8.68778e-06	3.93672e-06	-4.75107e-06	2.25726e-11	4.75107e-06
71.	89600	7.54948e-06	3.53428e-06	-4.01519e-06	1.61218e-11	4.01519e-06
72.	90880	7.0404e-06	3.17251e-06	-3.86788e-06	1.49605e-11	3.86788e-06
73.	92160	6.48557e-06	2.8474e-06	-3.63817e-06	1.32363e-11	3.63817e-06
74.	93440	5.98333e-06	2.55529e-06	-3.42804e-06	1.17515e-11	3.42804e-06
75.	94720	5.37095e-06	2.2929e-06	-3.07805e-06	9.47441e-12	3.07805e-06
76.	96000	4.72575e-06	2.05725e-06	-2.6685e-06	7.12089e-12	2.6685e-06
77.	97280	4.2287e-06	1.84567e-06	-2.38304e-06	5.67887e-12	2.38304e-06
78.	98560	4.229e-06	1.65571e-06	-2.57329e-06	6.62183e-12	2.57329e-06
79.	99840	3.66941e-06	1.4852e-06	-2.18421e-06	4.77077e-12	2.18421e-06
80.	101120	3.03742e-06	1.33217e-06	-1.70525e-06	2.90786e-12	1.70525e-06
81.	102400	2.77731e-06	1.19484e-06	-1.58248e-06	2.50424e-12	1.58248e-06
82.	103680	2.58085e-06	1.07161e-06	-1.50924e-06	2.2778e-12	1.50924e-06
83.	104960	2.54811e-06	9.61043e-07	-1.58707e-06	2.51879e-12	1.58707e-06
84.	106240	2.21111e-06	8.61851e-07	-1.34926e-06	1.82051e-12	1.34926e-06
85.	107520	1.91122e-06	7.72869e-07	-1.13835e-06	1.29584e-12	1.13835e-06
86.	108800	1.74712e-06	6.93052e-07	-1.05407e-06	1.11105e-12	1.05407e-06
87.	110080	1.4324e-06	6.21459e-07	-8.10937e-07	6.57618e-13	8.10937e-07
88.	111360	1.05036e-06	5.57248e-07	-4.93113e-07	2.4316e-13	4.93113e-07
89.	112640	9.59924e-07	4.9966e-07	-4.60263e-07	2.11842e-13	4.60263e-07
90.	113920	7.31431e-07	4.48013e-07	-2.83418e-07	8.03255e-14	2.83418e-07
91.	115200	7.06766e-07	4.01697e-07	-3.05069e-07	9.30669e-14	3.05069e-07
92.	116480	6.06734e-07	3.60164e-07	-2.46569e-07	6.07965e-14	2.46569e-07
93.	117760	9.2065e-07	3.2292e-07	-5.97729e-07	3.5728e-13	5.97729e-07
94.	119040	6.50052e-07	2.89524e-07	-3.60528e-07	1.29981e-13	3.60528e-07
95.	120320	5.92636e-07	2.59578e-07	-3.33058e-07	1.10928e-13	3.33058e-07
96.	121600	4.5604e-07	2.32728e-07	-2.23312e-07	4.98684e-14	2.23312e-07
97.	122880	3.85428e-07	2.08652e-07	-1.76776e-07	3.12498e-14	1.76776e-07
98.	124160	3.38204e-07	1.87066e-07	-1.51138e-07	2.28426e-14	1.51138e-07
99.	125440	2.77359e-07	1.67712e-07	-1.09647e-07	1.20224e-14	1.09647e-07
100.	126720	1.96778e-07	1.5036e-07	-4.64177e-08	2.15461e-15	4.64177e-08
101.	128000	2.42173e-07	1.34802e-07	-1.07371e-07	1.15285e-14	1.07371e-07
102.	129280	1.95983e-07	1.20853e-07	-7.51293e-08	5.64442e-15	7.51293e-08
103.	130560	5.82721e-07	1.08348e-07	-4.74373e-07	2.2503e-13	4.74373e-07
104.	131840	5.09359e-07	9.7136e-08	-4.12223e-07	1.69928e-13	4.12223e-07
105.	133120	7.23236e-07	8.70842e-08	-6.36151e-07	4.04689e-13	6.36151e-07
106.	134400	7.25599e-07	7.80724e-08	-6.47527e-07	4.19291e-13	6.47527e-07
107.	135680	6.48985e-07	6.99931e-08	-5.78992e-07	3.35232e-13	5.78992e-07
108.	136960	6.95398e-07	6.27499e-08	-6.32648e-07	4.00243e-13	6.32648e-07
109.	138240	5.77364e-07	5.62563e-08	-5.21108e-07	2.71554e-13	5.21108e-07
110.	139520	3.76502e-07	5.04347e-08	-3.26067e-07	1.0632e-13	3.26067e-07
111.	140800	4.77461e-07	4.52156e-08	-4.32246e-07	1.86836e-13	4.32246e-07
112.	142080	4.91641e-07	4.05367e-08	-4.51105e-07	2.03496e-13	4.51105e-07
113.	143360	7.29922e-07	3.63421e-08	-6.9358e-07	4.81054e-13	6.9358e-07
114.	144640	5.54329e-07	3.25816e-08	-5.21747e-07	2.7222e-13	5.21747e-07
115.	145920	4.29448e-07	2.92104e-08	-4.00237e-07	1.6019e-13	4.00237e-07
116.	147200	5.25454e-07	2.61881e-08	-4.99266e-07	2.49267e-13	4.99266e-07
117.	148480	4.75926e-07	2.34787e-08	-4.52447e-07	2.04708e-13	4.52447e-07
118.	149760	6.67563e-07	2.10497e-08	-6.46513e-07	4.17979e-13	6.46513e-07
119.	151040	3.59625e-07	1.88722e-08	-3.40753e-07	1.16113e-13	3.40753e-07
120.	152320	6.00394e-07	1.69201e-08	-5.83474e-07	3.40441e-13	5.83474e-07
121.	153600	2.02504e-07	1.517e-08	-1.87334e-07	3.50941e-14	1.87334e-07
122.	154880	2.06419e-07	1.36012e-08	-1.92818e-07	3.71787e-14	1.92818e-07
123.	156160	1.41509e-07	1.21947e-08	-1.29315e-07	1.67223e-14	1.29315e-07
Objective Value				5.28451e-08
Root Mean Square				2.07276e-05
Weight				1

File Name:	//bonnie/chianeselab/Research/2013 - Polar Bonds/Paper 9 - Ruimine hydrogenation mechanism/Kinetics analysis for pub/copasi_input_all_data.txt
Experiment:	Experiment_17
Mean:	-2.85629e-06
Objective Value:	7.73303e-09
Root Mean Square:	7.51302e-06
Row	Time	[Ru-imine](Data)	[Ru-imine](Fit)	[Ru-imine](Weighted Error)	Objective Value	Root Mean Square

1.	0	0.000257388	0.000257388	0	0	0
2.	320	0.000256973	0.000256944	-2.81105e-08	7.90203e-16	2.81105e-08
3.	640	0.000256207	0.000256454	2.46737e-07	6.08794e-14	2.46737e-07
4.	960	0.000255271	0.000255912	6.41677e-07	4.11749e-13	6.41677e-07
5.	1280	0.000254196	0.000255314	1.11806e-06	1.25006e-12	1.11806e-06
6.	1600	0.000253007	0.000254654	1.64652e-06	2.71103e-12	1.64652e-06
7.	1920	0.000251513	0.000253926	2.41275e-06	5.82136e-12	2.41275e-06
8.	2240	0.000249424	0.000253124	3.70029e-06	1.36922e-11	3.70029e-06
9.	2560	0.00024788	0.000252241	4.36123e-06	1.90203e-11	4.36123e-06
10.	2880	0.000246145	0.000251269	5.12396e-06	2.6255e-11	5.12396e-06
11.	3200	0.000244545	0.000250202	5.65716e-06	3.20034e-11	5.65716e-06
12.	3520	0.00024264	0.00024903	6.3899e-06	4.08308e-11	6.3899e-06
13.	3840	0.000240973	0.000247745	6.77226e-06	4.58635e-11	6.77226e-06
14.	4160	0.000239053	0.000246339	7.28592e-06	5.30846e-11	7.28592e-06
15.	4480	0.000236899	0.000244801	7.9019e-06	6.24401e-11	7.9019e-06
16.	4800	0.000234721	0.000243122	8.40168e-06	7.05882e-11	8.40168e-06
17.	5120	0.000232314	0.000241293	8.97843e-06	8.06122e-11	8.97843e-06
18.	5440	0.000230183	0.000239303	9.11926e-06	8.31609e-11	9.11926e-06
19.	5760	0.000227727	0.000237142	9.41515e-06	8.8645e-11	9.41515e-06
20.	6080	0.000225193	0.000234802	9.60848e-06	9.23228e-11	9.60848e-06
21.	6400	0.000222783	0.000232272	9.48872e-06	9.00359e-11	9.48872e-06
22.	6720	0.000219982	0.000229544	9.56197e-06	9.14312e-11	9.56197e-06
23.	7040	0.000217107	0.000226611	9.5032e-06	9.03108e-11	9.5032e-06
24.	7360	0.000214177	0.000223465	9.28786e-06	8.62644e-11	9.28786e-06
25.	7680	0.000211226	0.000220101	8.8751e-06	7.87674e-11	8.8751e-06
26.	8000	0.000207867	0.000216515	8.6479e-06	7.47862e-11	8.6479e-06
27.	8320	0.000204559	0.000212705	8.14694e-06	6.63726e-11	8.14694e-06
28.	8640	0.000201028	0.000208672	7.64342e-06	5.84218e-11	7.64342e-06
29.	8960	0.000197521	0.000204416	6.89534e-06	4.75457e-11	6.89534e-06
30.	9280	0.000193769	0.000199943	6.17439e-06	3.8123e-11	6.17439e-06
31.	9600	0.000189796	0.000195259	5.46294e-06	2.98437e-11	5.46294e-06
32.	9920	0.000185915	0.000190375	4.45974e-06	1.98893e-11	4.45974e-06
33.	10240	0.000181765	0.000185301	3.53614e-06	1.25043e-11	3.53614e-06
34.	10560	0.000177596	0.000180053	2.45711e-06	6.03737e-12	2.45711e-06
35.	10880	0.000173081	0.000174648	1.56668e-06	2.4545e-12	1.56668e-06
36.	11200	0.000168638	0.000169104	4.66045e-07	2.17198e-13	4.66045e-07
37.	11520	0.000164026	0.000163443	-5.8361e-07	3.406e-13	5.8361e-07
38.	11840	0.000159534	0.000157686	-1.84838e-06	3.41652e-12	1.84838e-06
39.	12160	0.000154882	0.000151857	-3.02505e-06	9.15093e-12	3.02505e-06
40.	12480	0.000150099	0.00014598	-4.11886e-06	1.6965e-11	4.11886e-06
41.	12800	0.000145428	0.00014008	-5.34786e-06	2.85996e-11	5.34786e-06
42.	13120	0.000140634	0.00013418	-6.45369e-06	4.16501e-11	6.45369e-06
43.	13440	0.000135872	0.000128306	-7.56643e-06	5.72509e-11	7.56643e-06
44.	13760	0.000130982	0.00012248	-8.50234e-06	7.22898e-11	8.50234e-06
45.	14080	0.000126195	0.000116723	-9.47222e-06	8.97229e-11	9.47222e-06
46.	14400	0.000121462	0.000111056	-1.04065e-05	1.08296e-10	1.04065e-05
47.	14720	0.000116697	0.000105497	-1.11999e-05	1.25437e-10	1.11999e-05
48.	15040	0.000111992	0.000100065	-1.19271e-05	1.42256e-10	1.19271e-05
49.	15360	0.000107414	9.4772e-05	-1.26416e-05	1.59809e-10	1.26416e-05
50.	15680	0.000102897	8.96326e-05	-1.32641e-05	1.75937e-10	1.32641e-05
51.	16000	9.84807e-05	8.46571e-05	-1.38236e-05	1.91092e-10	1.38236e-05
52.	16320	9.39984e-05	7.98542e-05	-1.41442e-05	2.00059e-10	1.41442e-05
53.	16640	8.96886e-05	7.52307e-05	-1.44579e-05	2.09032e-10	1.44579e-05
54.	16960	8.54569e-05	7.07914e-05	-1.46655e-05	2.15076e-10	1.46655e-05
55.	17280	8.13472e-05	6.65396e-05	-1.48076e-05	2.19266e-10	1.48076e-05
56.	17600	7.73705e-05	6.24768e-05	-1.48937e-05	2.21823e-10	1.48937e-05
57.	17920	7.35127e-05	5.86033e-05	-1.49094e-05	2.22289e-10	1.49094e-05
58.	18240	6.98398e-05	5.49178e-05	-1.49219e-05	2.22664e-10	1.49219e-05
59.	18560	6.6216e-05	5.14181e-05	-1.47979e-05	2.18977e-10	1.47979e-05
60.	18880	6.27667e-05	4.81009e-05	-1.46658e-05	2.15086e-10	1.46658e-05
61.	19200	5.94471e-05	4.49621e-05	-1.4485e-05	2.09816e-10	1.4485e-05
62.	19520	5.62409e-05	4.19968e-05	-1.42442e-05	2.02897e-10	1.42442e-05
63.	19840	5.31937e-05	3.91996e-05	-1.39941e-05	1.95834e-10	1.39941e-05
64.	20160	5.02014e-05	3.65649e-05	-1.36365e-05	1.85954e-10	1.36365e-05
65.	20480	4.74699e-05	3.40863e-05	-1.33836e-05	1.79121e-10	1.33836e-05
66.	20800	4.48072e-05	3.17575e-05	-1.30497e-05	1.70295e-10	1.30497e-05
67.	21120	4.22664e-05	2.9572e-05	-1.26944e-05	1.61149e-10	1.26944e-05
68.	21440	3.98399e-05	2.75231e-05	-1.23168e-05	1.51704e-10	1.23168e-05
69.	21760	3.74311e-05	2.56042e-05	-1.18269e-05	1.39876e-10	1.18269e-05
70.	22080	3.53515e-05	2.38088e-05	-1.15428e-05	1.33235e-10	1.15428e-05
71.	22400	3.32423e-05	2.21302e-05	-1.11121e-05	1.23478e-10	1.11121e-05
72.	22720	3.11038e-05	2.05623e-05	-1.05415e-05	1.11123e-10	1.05415e-05
73.	23040	2.92325e-05	1.90987e-05	-1.01338e-05	1.02695e-10	1.01338e-05
74.	23360	2.74354e-05	1.77335e-05	-9.70191e-06	9.4127e-11	9.70191e-06
75.	23680	2.58381e-05	1.64608e-05	-9.37722e-06	8.79323e-11	9.37722e-06
76.	24000	2.42351e-05	1.52752e-05	-8.95987e-06	8.02792e-11	8.95987e-06
77.	24320	2.26943e-05	1.41713e-05	-8.52298e-06	7.26412e-11	8.52298e-06
78.	24640	2.12811e-05	1.31439e-05	-8.13715e-06	6.62133e-11	8.13715e-06
79.	24960	2.00672e-05	1.21883e-05	-7.87892e-06	6.20774e-11	7.87892e-06
80.	25280	1.88353e-05	1.12997e-05	-7.53559e-06	5.67851e-11	7.53559e-06
81.	25600	1.75816e-05	1.04739e-05	-7.10765e-06	5.05187e-11	7.10765e-06
82.	25920	1.64364e-05	9.70668e-06	-6.72972e-06	4.52891e-11	6.72972e-06
83.	26240	1.53891e-05	8.99415e-06	-6.39496e-06	4.08955e-11	6.39496e-06
84.	26560	1.44364e-05	8.33263e-06	-6.10379e-06	3.72562e-11	6.10379e-06
85.	26880	1.35424e-05	7.71865e-06	-5.82373e-06	3.39158e-11	5.82373e-06
86.	27200	1.25954e-05	7.14895e-06	-5.44646e-06	2.96639e-11	5.44646e-06
87.	27520	1.1706e-05	6.62048e-06	-5.08548e-06	2.58621e-11	5.08548e-06
88.	27840	1.108e-05	6.13037e-06	-4.94962e-06	2.44987e-11	4.94962e-06
89.	28160	1.02916e-05	5.67594e-06	-4.61565e-06	2.13042e-11	4.61565e-06
90.	28480	9.60581e-06	5.25468e-06	-4.35113e-06	1.89323e-11	4.35113e-06
91.	28800	8.97812e-06	4.86424e-06	-4.11389e-06	1.69241e-11	4.11389e-06
92.	29120	8.43821e-06	4.50243e-06	-3.93578e-06	1.54904e-11	3.93578e-06
93.	29440	7.75732e-06	4.1672e-06	-3.59011e-06	1.28889e-11	3.59011e-06
94.	29760	7.28299e-06	3.85666e-06	-3.42633e-06	1.17397e-11	3.42633e-06
95.	30080	6.8044e-06	3.56902e-06	-3.23538e-06	1.04677e-11	3.23538e-06
96.	30400	6.34161e-06	3.30263e-06	-3.03898e-06	9.23539e-12	3.03898e-06
97.	30720	5.8782e-06	3.05595e-06	-2.82225e-06	7.96511e-12	2.82225e-06
98.	31040	5.596e-06	2.82754e-06	-2.76847e-06	7.66441e-12	2.76847e-06
99.	31360	5.13221e-06	2.61607e-06	-2.51614e-06	6.33098e-12	2.51614e-06
100.	31680	4.76292e-06	2.42031e-06	-2.34261e-06	5.48782e-12	2.34261e-06
101.	32000	4.44463e-06	2.2391e-06	-2.20552e-06	4.86434e-12	2.20552e-06
102.	32320	4.08139e-06	2.07138e-06	-2.01001e-06	4.04014e-12	2.01001e-06
103.	32640	3.80048e-06	1.91616e-06	-1.88433e-06	3.55068e-12	1.88433e-06
104.	32960	3.51323e-06	1.7725e-06	-1.74073e-06	3.03014e-12	1.74073e-06
105.	33280	3.25846e-06	1.63957e-06	-1.61889e-06	2.62081e-12	1.61889e-06
106.	33600	3.05901e-06	1.51656e-06	-1.54245e-06	2.37914e-12	1.54245e-06
107.	33920	2.82166e-06	1.40274e-06	-1.41892e-06	2.01333e-12	1.41892e-06
108.	34240	2.66978e-06	1.29744e-06	-1.37234e-06	1.88331e-12	1.37234e-06
109.	34560	2.44056e-06	1.20001e-06	-1.24055e-06	1.53895e-12	1.24055e-06
110.	34880	2.30279e-06	1.10988e-06	-1.19292e-06	1.42305e-12	1.19292e-06
111.	35200	2.1497e-06	1.02649e-06	-1.12321e-06	1.26159e-12	1.12321e-06
112.	35520	1.98482e-06	9.49355e-07	-1.03546e-06	1.07218e-12	1.03546e-06
113.	35840	1.78999e-06	8.78e-07	-9.11987e-07	8.3172e-13	9.11987e-07
114.	36160	1.6271e-06	8.11996e-07	-8.15105e-07	6.64397e-13	8.15105e-07
115.	36480	1.45421e-06	7.50943e-07	-7.03272e-07	4.94592e-13	7.03272e-07
116.	36800	1.37252e-06	6.94471e-07	-6.7805e-07	4.59752e-13	6.7805e-07
117.	37120	1.3548e-06	6.42238e-07	-7.12563e-07	5.07745e-13	7.12563e-07
118.	37440	1.19836e-06	5.93928e-07	-6.04427e-07	3.65332e-13	6.04427e-07
119.	37760	1.08039e-06	5.49246e-07	-5.31148e-07	2.82118e-13	5.31148e-07
120.	38080	1.127e-06	5.07921e-07	-6.19074e-07	3.83253e-13	6.19074e-07
121.	38400	9.90278e-07	4.697e-07	-5.20578e-07	2.71001e-13	5.20578e-07
122.	38720	8.8857e-07	4.34351e-07	-4.54219e-07	2.06315e-13	4.54219e-07
123.	39040	8.49262e-07	4.0166e-07	-4.47602e-07	2.00347e-13	4.47602e-07
124.	39360	7.61365e-07	3.71427e-07	-3.89938e-07	1.52051e-13	3.89938e-07
125.	39680	6.86545e-07	3.43468e-07	-3.43078e-07	1.17702e-13	3.43078e-07
126.	40000	6.40908e-07	3.17611e-07	-3.23297e-07	1.04521e-13	3.23297e-07
127.	40320	5.84038e-07	2.93699e-07	-2.90339e-07	8.42968e-14	2.90339e-07
128.	40640	5.66983e-07	2.71586e-07	-2.95397e-07	8.72596e-14	2.95397e-07
129.	40960	5.59448e-07	2.51136e-07	-3.08312e-07	9.50561e-14	3.08312e-07
130.	41280	4.50044e-07	2.32226e-07	-2.17818e-07	4.74447e-14	2.17818e-07
131.	41600	4.77822e-07	2.14738e-07	-2.63084e-07	6.92132e-14	2.63084e-07
132.	41920	4.20889e-07	1.98567e-07	-2.22322e-07	4.94269e-14	2.22322e-07
133.	42240	3.8226e-07	1.83613e-07	-1.98647e-07	3.94605e-14	1.98647e-07
134.	42560	1.63196e-07	1.69785e-07	6.58908e-09	4.3416e-17	6.58908e-09
135.	42880	2.61674e-07	1.56997e-07	-1.04677e-07	1.09572e-14	1.04677e-07
136.	43200	1.11545e-07	1.45173e-07	3.36271e-08	1.13078e-15	3.36271e-08
137.	43520	1.54586e-07	1.34238e-07	-2.03475e-08	4.14022e-16	2.03475e-08
Objective Value				7.73303e-09
Root Mean Square				7.51302e-06
Weight				1

File Name:	//bonnie/chianeselab/Research/2013 - Polar Bonds/Paper 9 - Ruimine hydrogenation mechanism/Kinetics analysis for pub/copasi_input_all_data.txt
Experiment:	Experiment_18
Mean:	-5.24563e-06
Objective Value:	1.21018e-08
Root Mean Square:	9.16736e-06
Row	Time	[Ru-imine](Data)	[Ru-imine](Fit)	[Ru-imine](Weighted Error)	Objective Value	Root Mean Square

1.	0	0.000239347	0.000239347	0	0	0
2.	320	0.000239281	0.000238805	-4.75447e-07	2.2605e-13	4.75447e-07
3.	640	0.000238532	0.000238195	-3.36977e-07	1.13553e-13	3.36977e-07
4.	960	0.00023742	0.000237506	8.64825e-08	7.47922e-15	8.64825e-08
5.	1280	0.000236477	0.000236731	2.53992e-07	6.4512e-14	2.53992e-07
6.	1600	0.000235033	0.000235859	8.25745e-07	6.81855e-13	8.25745e-07
7.	1920	0.000233222	0.000234879	1.65713e-06	2.74609e-12	1.65713e-06
8.	2240	0.000231797	0.000233779	1.98284e-06	3.93167e-12	1.98284e-06
9.	2560	0.000230277	0.000232548	2.27046e-06	5.15498e-12	2.27046e-06
10.	2880	0.000228599	0.00023117	2.5705e-06	6.60746e-12	2.5705e-06
11.	3200	0.000226683	0.000229632	2.94959e-06	8.70008e-12	2.94959e-06
12.	3520	0.000224562	0.000227919	3.35637e-06	1.12652e-11	3.35637e-06
13.	3840	0.000222476	0.000226015	3.53907e-06	1.2525e-11	3.53907e-06
14.	4160	0.000220287	0.000223904	3.6169e-06	1.3082e-11	3.6169e-06
15.	4480	0.000217814	0.00022157	3.75633e-06	1.411e-11	3.75633e-06
16.	4800	0.000215243	0.000218998	3.75506e-06	1.41005e-11	3.75506e-06
17.	5120	0.000212387	0.000216173	3.7866e-06	1.43383e-11	3.7866e-06
18.	5440	0.000209576	0.000213081	3.50513e-06	1.22859e-11	3.50513e-06
19.	5760	0.000206543	0.000209711	3.16732e-06	1.00319e-11	3.16732e-06
20.	6080	0.00020355	0.000206051	2.50145e-06	6.25725e-12	2.50145e-06
21.	6400	0.000200173	0.000202096	1.9228e-06	3.69715e-12	1.9228e-06
22.	6720	0.00019667	0.000197842	1.17184e-06	1.3732e-12	1.17184e-06
23.	7040	0.000192811	0.000193289	4.77653e-07	2.28153e-13	4.77653e-07
24.	7360	0.000188864	0.000188442	-4.22108e-07	1.78175e-13	4.22108e-07
25.	7680	0.000184784	0.00018331	-1.47342e-06	2.17096e-12	1.47342e-06
26.	8000	0.000180463	0.000177908	-2.5545e-06	6.52545e-12	2.5545e-06
27.	8320	0.000176085	0.000172255	-3.8298e-06	1.46674e-11	3.8298e-06
28.	8640	0.000171468	0.000166375	-5.09321e-06	2.59408e-11	5.09321e-06
29.	8960	0.000166705	0.000160296	-6.40951e-06	4.10818e-11	6.40951e-06
30.	9280	0.000161873	0.000154049	-7.82442e-06	6.12215e-11	7.82442e-06
31.	9600	0.00015686	0.00014767	-9.18998e-06	8.44557e-11	9.18998e-06
32.	9920	0.000151852	0.000141195	-1.06567e-05	1.13566e-10	1.06567e-05
33.	10240	0.00014679	0.000134664	-1.21258e-05	1.47035e-10	1.21258e-05
34.	10560	0.000141818	0.000128114	-1.37038e-05	1.87793e-10	1.37038e-05
35.	10880	0.000136538	0.000121584	-1.49541e-05	2.23625e-10	1.49541e-05
36.	11200	0.000131298	0.00011511	-1.61878e-05	2.62046e-10	1.61878e-05
37.	11520	0.000126062	0.000108727	-1.73348e-05	3.00497e-10	1.73348e-05
38.	11840	0.000120853	0.000102467	-1.83858e-05	3.38037e-10	1.83858e-05
39.	12160	0.000115637	9.63579e-05	-1.92796e-05	3.71702e-10	1.92796e-05
40.	12480	0.000110494	9.04249e-05	-2.00695e-05	4.02784e-10	2.00695e-05
41.	12800	0.000105439	8.46889e-05	-2.07504e-05	4.30577e-10	2.07504e-05
42.	13120	0.000100421	7.91673e-05	-2.12539e-05	4.51729e-10	2.12539e-05
43.	13440	9.54437e-05	7.38736e-05	-2.15702e-05	4.65272e-10	2.15702e-05
44.	13760	9.07773e-05	6.88176e-05	-2.19596e-05	4.82225e-10	2.19596e-05
45.	14080	8.58659e-05	6.4006e-05	-2.186e-05	4.77859e-10	2.186e-05
46.	14400	8.11849e-05	5.9442e-05	-2.1743e-05	4.72757e-10	2.1743e-05
47.	14720	7.66379e-05	5.51264e-05	-2.15115e-05	4.62746e-10	2.15115e-05
48.	15040	7.23397e-05	5.10575e-05	-2.12822e-05	4.52931e-10	2.12822e-05
49.	15360	6.81619e-05	4.72314e-05	-2.09305e-05	4.38086e-10	2.09305e-05
50.	15680	6.40656e-05	4.36426e-05	-2.0423e-05	4.17097e-10	2.0423e-05
51.	16000	6.02942e-05	4.02841e-05	-2.001e-05	4.00401e-10	2.001e-05
52.	16320	5.66479e-05	3.71479e-05	-1.95e-05	3.80251e-10	1.95e-05
53.	16640	5.32454e-05	3.42249e-05	-1.90205e-05	3.61778e-10	1.90205e-05
54.	16960	5.00224e-05	3.15056e-05	-1.85168e-05	3.42873e-10	1.85168e-05
55.	17280	4.68165e-05	2.898e-05	-1.78365e-05	3.18139e-10	1.78365e-05
56.	17600	4.38455e-05	2.6638e-05	-1.72075e-05	2.96097e-10	1.72075e-05
57.	17920	4.08169e-05	2.44692e-05	-1.63477e-05	2.67249e-10	1.63477e-05
58.	18240	3.82718e-05	2.24634e-05	-1.58084e-05	2.49905e-10	1.58084e-05
59.	18560	3.57442e-05	2.06106e-05	-1.51336e-05	2.29026e-10	1.51336e-05
60.	18880	3.33523e-05	1.8901e-05	-1.44514e-05	2.08842e-10	1.44514e-05
61.	19200	3.10904e-05	1.7325e-05	-1.37653e-05	1.89484e-10	1.37653e-05
62.	19520	2.90653e-05	1.58737e-05	-1.31916e-05	1.7402e-10	1.31916e-05
63.	19840	2.71293e-05	1.45382e-05	-1.25911e-05	1.58535e-10	1.25911e-05
64.	20160	2.53235e-05	1.33102e-05	-1.20133e-05	1.44319e-10	1.20133e-05
65.	20480	2.34818e-05	1.2182e-05	-1.12998e-05	1.27687e-10	1.12998e-05
66.	20800	2.16642e-05	1.11459e-05	-1.05183e-05	1.10634e-10	1.05183e-05
67.	21120	2.03283e-05	1.01952e-05	-1.01331e-05	1.0268e-10	1.01331e-05
68.	21440	1.87255e-05	9.32314e-06	-9.40235e-06	8.84041e-11	9.40235e-06
69.	21760	1.74662e-05	8.52371e-06	-8.9425e-06	7.99682e-11	8.9425e-06
70.	22080	1.63122e-05	7.79117e-06	-8.52104e-06	7.26081e-11	8.52104e-06
71.	22400	1.51393e-05	7.1202e-06	-8.01915e-06	6.43068e-11	8.01915e-06
72.	22720	1.40041e-05	6.50585e-06	-7.49825e-06	5.62238e-11	7.49825e-06
73.	23040	1.29582e-05	5.94354e-06	-7.01469e-06	4.92059e-11	7.01469e-06
74.	23360	1.20257e-05	5.42902e-06	-6.59666e-06	4.35159e-11	6.59666e-06
75.	23680	1.1152e-05	4.95837e-06	-6.19363e-06	3.83611e-11	6.19363e-06
76.	24000	1.03915e-05	4.52796e-06	-5.86358e-06	3.43816e-11	5.86358e-06
77.	24320	9.5331e-06	4.13444e-06	-5.39866e-06	2.91456e-11	5.39866e-06
78.	24640	8.84045e-06	3.77473e-06	-5.06572e-06	2.56615e-11	5.06572e-06
79.	24960	8.18364e-06	3.44599e-06	-4.73765e-06	2.24453e-11	4.73765e-06
80.	25280	7.68618e-06	3.14561e-06	-4.54057e-06	2.06168e-11	4.54057e-06
81.	25600	7.08394e-06	2.87118e-06	-4.21276e-06	1.77473e-11	4.21276e-06
82.	25920	6.5126e-06	2.62051e-06	-3.89209e-06	1.51484e-11	3.89209e-06
83.	26240	5.96998e-06	2.39157e-06	-3.57841e-06	1.2805e-11	3.57841e-06
84.	26560	5.68102e-06	2.1825e-06	-3.49853e-06	1.22397e-11	3.49853e-06
85.	26880	5.21987e-06	1.99159e-06	-3.22828e-06	1.04218e-11	3.22828e-06
86.	27200	4.81098e-06	1.81729e-06	-2.99368e-06	8.96214e-12	2.99368e-06
87.	27520	4.47983e-06	1.65817e-06	-2.82165e-06	7.96172e-12	2.82165e-06
88.	27840	4.17462e-06	1.51292e-06	-2.6617e-06	7.08463e-12	2.6617e-06
89.	28160	3.85668e-06	1.38035e-06	-2.47633e-06	6.13223e-12	2.47633e-06
90.	28480	3.60351e-06	1.25934e-06	-2.34417e-06	5.49511e-12	2.34417e-06
91.	28800	3.31701e-06	1.14891e-06	-2.1681e-06	4.70065e-12	2.1681e-06
92.	29120	2.98833e-06	1.04813e-06	-1.9402e-06	3.76438e-12	1.9402e-06
93.	29440	2.72935e-06	9.56164e-07	-1.77319e-06	3.1442e-12	1.77319e-06
94.	29760	2.56766e-06	8.72247e-07	-1.69542e-06	2.87443e-12	1.69542e-06
95.	30080	2.39584e-06	7.95678e-07	-1.60016e-06	2.56052e-12	1.60016e-06
96.	30400	2.21172e-06	7.25816e-07	-1.4859e-06	2.2079e-12	1.4859e-06
97.	30720	2.07729e-06	6.62075e-07	-1.41521e-06	2.00283e-12	1.41521e-06
98.	31040	1.86921e-06	6.03923e-07	-1.26529e-06	1.60095e-12	1.26529e-06
99.	31360	1.79521e-06	5.50869e-07	-1.24434e-06	1.54839e-12	1.24434e-06
100.	31680	1.61938e-06	5.0247e-07	-1.11691e-06	1.24748e-12	1.11691e-06
101.	32000	1.55555e-06	4.58316e-07	-1.09724e-06	1.20393e-12	1.09724e-06
102.	32320	1.40581e-06	4.18038e-07	-9.87771e-07	9.75691e-13	9.87771e-07
103.	32640	1.29056e-06	3.81296e-07	-9.0926e-07	8.26754e-13	9.0926e-07
104.	32960	1.27926e-06	3.4778e-07	-9.3148e-07	8.67655e-13	9.3148e-07
105.	33280	1.2875e-06	3.17207e-07	-9.7029e-07	9.41462e-13	9.7029e-07
106.	33600	1.04666e-06	2.8932e-07	-7.57341e-07	5.73566e-13	7.57341e-07
107.	33920	1.01616e-06	2.63882e-07	-7.52276e-07	5.65919e-13	7.52276e-07
108.	34240	7.78454e-07	2.40679e-07	-5.37774e-07	2.89201e-13	5.37774e-07
109.	34560	7.90737e-07	2.19515e-07	-5.71221e-07	3.26294e-13	5.71221e-07
110.	34880	7.24482e-07	2.00212e-07	-5.2427e-07	2.74859e-13	5.2427e-07
111.	35200	6.36644e-07	1.82604e-07	-4.54039e-07	2.06152e-13	4.54039e-07
112.	35520	5.88497e-07	1.66545e-07	-4.21952e-07	1.78044e-13	4.21952e-07
113.	35840	5.08879e-07	1.51897e-07	-3.56982e-07	1.27436e-13	3.56982e-07
114.	36160	5.85747e-07	1.38537e-07	-4.47211e-07	1.99997e-13	4.47211e-07
115.	36480	4.86461e-07	1.26352e-07	-3.6011e-07	1.29679e-13	3.6011e-07
116.	36800	3.9851e-07	1.15238e-07	-2.83272e-07	8.02431e-14	2.83272e-07
117.	37120	4.04667e-07	1.05101e-07	-2.99566e-07	8.97399e-14	2.99566e-07
118.	37440	3.52114e-07	9.58557e-08	-2.56258e-07	6.56683e-14	2.56258e-07
119.	37760	4.16317e-07	8.74235e-08	-3.28893e-07	1.08171e-13	3.28893e-07
120.	38080	3.75517e-07	7.97329e-08	-2.95784e-07	8.74883e-14	2.95784e-07
121.	38400	3.50359e-07	7.27187e-08	-2.7764e-07	7.70841e-14	2.7764e-07
122.	38720	4.49602e-07	6.63214e-08	-3.83281e-07	1.46904e-13	3.83281e-07
123.	39040	4.57936e-07	6.04868e-08	-3.97449e-07	1.57966e-13	3.97449e-07
124.	39360	2.20717e-07	5.51655e-08	-1.65552e-07	2.74073e-14	1.65552e-07
125.	39680	2.89859e-07	5.03122e-08	-2.39547e-07	5.73827e-14	2.39547e-07
126.	40000	3.28907e-07	4.58859e-08	-2.83021e-07	8.0101e-14	2.83021e-07
127.	40320	1.95644e-07	4.18489e-08	-1.53795e-07	2.36529e-14	1.53795e-07
128.	40640	2.77133e-07	3.81671e-08	-2.38966e-07	5.71049e-14	2.38966e-07
129.	40960	2.10355e-07	3.48091e-08	-1.75546e-07	3.08165e-14	1.75546e-07
130.	41280	3.1019e-07	3.17465e-08	-2.78444e-07	7.75308e-14	2.78444e-07
131.	41600	3.38176e-07	2.89534e-08	-3.09223e-07	9.56188e-14	3.09223e-07
132.	41920	2.90922e-07	2.64061e-08	-2.64516e-07	6.99689e-14	2.64516e-07
133.	42240	1.12019e-07	2.40828e-08	-8.79357e-08	7.73269e-15	8.79357e-08
134.	42560	5.90134e-08	2.19639e-08	-3.70495e-08	1.37266e-15	3.70495e-08
135.	42880	1.99436e-07	2.00315e-08	-1.79405e-07	3.21861e-14	1.79405e-07
136.	43200	1.58776e-07	1.82691e-08	-1.40507e-07	1.97423e-14	1.40507e-07
137.	43520	1.34605e-07	1.66617e-08	-1.17943e-07	1.39106e-14	1.17943e-07
138.	43840	1.44496e-07	1.51958e-08	-1.293e-07	1.67184e-14	1.293e-07
139.	44160	1.78118e-07	1.38588e-08	-1.64259e-07	2.69811e-14	1.64259e-07
140.	44480	1.30561e-07	1.26395e-08	-1.17921e-07	1.39054e-14	1.17921e-07
141.	44800	2.25022e-07	1.15275e-08	-2.13494e-07	4.55798e-14	2.13494e-07
142.	45120	1.56004e-07	1.05133e-08	-1.45491e-07	2.11676e-14	1.45491e-07
143.	45440	1.52577e-07	9.58831e-09	-1.42989e-07	2.04459e-14	1.42989e-07
144.	45760	2.0273e-07	8.74473e-09	-1.93986e-07	3.76304e-14	1.93986e-07
Objective Value				1.21018e-08
Root Mean Square				9.16736e-06
Weight				1

Fisher Information Matrix:
  Matrix(3x3)
	1.12453e-05	5.60426e-06	2.38873e-05
	5.60426e-06	1.28833e-05	4.45913e-05
	2.38873e-05	4.45913e-05	0.000169529

FIM Eigenvalues:
  Matrix(3x1)
	1.00919e-06
	7.84937e-06
	0.000184799

FIM Eigenvectors corresponding to Eigenvalues:
  Matrix(3x3)
	0.100223	0.958257	-0.267767
	0.985076	-0.133414	-0.108744
	0.139928	0.252872	0.957327

Fisher Information Matrix (scaled):
  Matrix(3x3)
	0.00350318	0.00248028	0.00746732
	0.00248028	0.00810031	0.0198035
	0.00746732	0.0198035	0.0531803

FIM Eigenvalues (scaled):
  Matrix(3x1)
	0.000584736
	0.00249284
	0.0617062

FIM Eigenvectors (scaled) corresponding to Eigenvalues:
  Matrix(3x3)
	0.163231	0.915442	-0.367861
	0.977463	-0.200653	-0.065606
	0.133871	0.348862	0.927564

Correlation Matrix:
  Matrix(3x3)
	1	0.22508	-0.388177
	0.22508	1	-0.944136
	-0.388177	-0.944136	1
