# Supplementary material for: Autocatalytic Activation of a Ruthenium-PNN-Pincer Hydrogenation Catalyst
Source: ACS Catal. 2024 Oct 23;14(21):16497–507. doi: 10.1021/acscatal.4c04475 (PMC11536344; doi:10.1021/acscatal.4c04475)
Supplement: Supplementary file 4 — cs4c04475_si_004.zip [file cs4c04475_si_004.zip › copasi_report_trim_first_300_seconds.txt]

Parameter Estimation Task

Problem Description:
Subtask: 
Time-Course Task

Problem Description:
    AutomaticStepSize: 0
    StepNumber: 100
    StepSize: 0.01
    Duration: 1
    TimeSeriesRequested: 1
    OutputStartTime: 0
    Output Event: 0
    Start in Steady State: 0
    Use Values: 0
    Values: 

Method: Deterministic (LSODA)
    Integrate Reduced Model: 0
    Relative Tolerance: 1e-06
    Absolute Tolerance: 1e-12
    Max Internal Steps: 100000
    Max Internal Step Size: 0


List of Fitting Items:
    10 <= Values[G_a].InitialValue <= 25; Start Value = 17.3961
    Affected Experiments:
      all    Affected Validation Experiments:
      all
    20 <= Values[G_c-TS].InitialValue <= 30; Start Value = 23.1651
    Affected Experiments:
      all    Affected Validation Experiments:
      all
    10 <= Values[G_f-TS].InitialValue <= 30; Start Value = 24.3608
    Affected Experiments:
      all    Affected Validation Experiments:
      all

List of Constraint Items:

Method: Evolutionary Programming
    Log Verbosity: 0
    Number of Generations: 3000
    Population Size: 30
    Random Number Generator: 1
    Seed: 0
    Stop after # Stalled Generations: 0

Population Information: 
Population Size: 0
# Generations / Iterations: 0
Current Generation / Iteration: 0
Population Values: 
   (		)

Population:

[Function Evaluations]	[Best Value]	[Best Parameters]
30	8.62151e-06	(	17.3961	23.1651	24.3608	)
300	8.58989e-06	(	13.6643	23.3398	19.4101	)
420	8.17385e-06	(	16.8	23.3511	19.5465	)
450	7.81262e-06	(	17.0435	23.3358	19.5077	)
480	7.69642e-06	(	10	23.553	18.996	)
510	6.24757e-06	(	10	23.5422	18.7909	)
600	5.74697e-06	(	10	23.5498	18.6715	)
630	5.59523e-06	(	14.7995	23.5518	18.5407	)
690	4.95078e-06	(	16.2096	23.5848	18.5503	)
750	3.88584e-06	(	17.6754	23.5736	18.3485	)
1440	3.30657e-06	(	17.6191	23.7036	18.4096	)
1530	3.17211e-06	(	17.2461	23.7297	18.416	)
1650	3.09204e-06	(	17.5411	23.7904	18.3869	)
1710	3.08161e-06	(	17.5111	23.7602	18.3945	)
1920	3.04678e-06	(	17.4947	23.7635	18.3911	)
1980	3.01368e-06	(	17.4895	23.801	18.3823	)
2040	2.95249e-06	(	17.4838	23.8043	18.3743	)
2070	2.52329e-06	(	17.5086	23.798	18.2745	)
2100	2.51823e-06	(	17.539	23.7957	18.256	)
2160	2.44596e-06	(	17.4687	23.89	18.2934	)
2190	2.34801e-06	(	17.4508	23.8688	18.2784	)
2220	2.19624e-06	(	17.4608	23.8727	18.2355	)
2280	1.73823e-06	(	17.5283	23.9917	18.1485	)
2310	1.49968e-06	(	17.5024	24.0704	18.0572	)
2430	1.19807e-06	(	17.5025	24.2257	18.0559	)
2550	9.23839e-07	(	17.508	24.3177	17.9731	)
2760	9.02739e-07	(	17.5192	24.3349	17.9697	)
2970	8.72012e-07	(	17.5095	24.5014	17.9509	)
3000	7.83953e-07	(	17.4969	24.4821	17.9414	)
3060	7.81792e-07	(	17.5194	24.4701	17.9387	)
3120	7.74901e-07	(	17.4846	24.4236	17.9385	)
3150	7.62242e-07	(	17.5135	24.4439	17.9321	)
3210	7.12968e-07	(	17.5113	24.5103	17.9165	)
3270	7.1137e-07	(	17.5	24.4981	17.9179	)
3330	6.87794e-07	(	17.5084	24.5158	17.9061	)
3360	6.62233e-07	(	17.5079	24.5333	17.8869	)
3420	6.55546e-07	(	17.4528	24.5482	17.9003	)
3450	6.54402e-07	(	17.5495	24.5727	17.8823	)
3480	6.18227e-07	(	17.469	24.6951	17.8662	)
3570	6.1741e-07	(	17.5083	24.6603	17.8685	)
3600	5.82321e-07	(	17.5135	24.7239	17.8451	)
3690	5.58939e-07	(	17.507	24.724	17.8373	)
3720	5.58787e-07	(	17.5004	24.7319	17.8372	)
3780	5.51212e-07	(	17.51	24.7125	17.8302	)
3810	5.43071e-07	(	17.4809	24.7546	17.8062	)
3840	5.41435e-07	(	17.4895	24.7356	17.8268	)
3870	5.36836e-07	(	17.4802	24.7445	17.8215	)
3990	5.36788e-07	(	17.4795	24.7543	17.8112	)
4020	5.21896e-07	(	17.4719	24.799	17.8049	)
4110	5.18949e-07	(	17.4656	24.8298	17.8019	)
4140	5.1327e-07	(	17.4685	24.8496	17.7913	)
4380	5.11495e-07	(	17.4672	24.8648	17.7862	)
4410	5.08496e-07	(	17.4638	24.9229	17.7694	)
4440	5.08016e-07	(	17.4673	24.9216	17.77	)
4650	5.07784e-07	(	17.4775	24.8989	17.7762	)
4680	5.07621e-07	(	17.4776	24.8994	17.7744	)
4710	5.0647e-07	(	17.4811	24.9206	17.769	)
4830	5.06462e-07	(	17.4863	24.9135	17.7713	)
4860	5.06366e-07	(	17.4828	24.9235	17.7687	)
4890	5.06351e-07	(	17.4823	24.9208	17.7676	)
4920	5.06131e-07	(	17.5023	24.9271	17.7674	)
5010	5.05961e-07	(	17.5095	24.9136	17.7669	)
5100	5.05888e-07	(	17.5013	24.9172	17.7688	)
5130	5.05563e-07	(	17.5035	24.9195	17.7664	)
5430	5.05442e-07	(	17.5021	24.9262	17.7656	)
5490	5.05416e-07	(	17.5048	24.9273	17.765	)
5520	5.05314e-07	(	17.5021	24.9292	17.7628	)
5550	5.05191e-07	(	17.4985	24.9381	17.7608	)
5580	5.05143e-07	(	17.5025	24.9347	17.7622	)
5700	5.05137e-07	(	17.5022	24.9352	17.762	)
5730	5.05136e-07	(	17.5032	24.9353	17.7621	)
5760	5.05124e-07	(	17.4993	24.9402	17.761	)
5820	5.05105e-07	(	17.5025	24.9373	17.7613	)
5850	5.05103e-07	(	17.5024	24.9378	17.7613	)
5880	5.0509e-07	(	17.5027	24.9434	17.7602	)
5910	5.05071e-07	(	17.5021	24.9442	17.759	)
5940	5.05056e-07	(	17.5024	24.9449	17.759	)
6060	5.05053e-07	(	17.5027	24.9439	17.7595	)
6240	5.05052e-07	(	17.5025	24.945	17.7591	)
6330	5.0505e-07	(	17.5027	24.9465	17.7586	)
6480	5.0505e-07	(	17.5027	24.9456	17.759	)
6630	5.05049e-07	(	17.5027	24.9457	17.7589	)
6660	5.05049e-07	(	17.5027	24.9453	17.7591	)
6690	5.05049e-07	(	17.5026	24.9456	17.759	)
6720	5.05046e-07	(	17.5043	24.945	17.7592	)
6900	5.05045e-07	(	17.5039	24.9451	17.7592	)
6930	5.05043e-07	(	17.5039	24.9453	17.759	)
6960	5.05042e-07	(	17.5053	24.9456	17.7589	)
6990	5.0504e-07	(	17.5047	24.9449	17.759	)
7110	5.05039e-07	(	17.5054	24.9449	17.7589	)
7140	5.05038e-07	(	17.5047	24.9452	17.7589	)
7170	5.05037e-07	(	17.5051	24.9454	17.7587	)
7200	5.05037e-07	(	17.5058	24.9455	17.7586	)
7290	5.05035e-07	(	17.5048	24.9455	17.7588	)
7410	5.05035e-07	(	17.5049	24.9455	17.7587	)
7890	5.05035e-07	(	17.5057	24.9461	17.7585	)
8040	5.05035e-07	(	17.5057	24.9461	17.7584	)
8130	5.05035e-07	(	17.5057	24.9461	17.7585	)
8220	5.05035e-07	(	17.5057	24.946	17.7584	)
8280	5.05035e-07	(	17.5057	24.946	17.7585	)
8460	5.05034e-07	(	17.5057	24.9461	17.7585	)
9090	5.05034e-07	(	17.5057	24.9461	17.7585	)
9210	5.05034e-07	(	17.5057	24.9461	17.7585	)
9240	5.05034e-07	(	17.5057	24.9461	17.7585	)
9360	5.05034e-07	(	17.5057	24.946	17.7585	)
9450	5.05034e-07	(	17.5057	24.946	17.7585	)
12300	5.05034e-07	(	17.5057	24.9461	17.7585	)
12630	5.05034e-07	(	17.5057	24.9461	17.7585	)
15210	5.05034e-07	(	17.5057	24.9461	17.7585	)

Parameter Estimation Result:

Objective Function Value:	5.05034e-07
Standard Deviation:	1.38233e-05
Function Evaluations:	15805
CPU Time [s]:	167.296
Evaluations/Second [1/s]:	94.4733

	Parameter	Value	Gradient	Standard Deviation
	Values[G_a].InitialValue:	17.5057	5.9109e-08	0.00692125
	Values[G_c-TS].InitialValue:	24.9461	1.74396e-07	0.0121563
	Values[G_f-TS].InitialValue:	17.7585	1.47454e-06	0.00381915

File Name:	//bonnie/chianeselab/Research/2013 - Polar Bonds/Paper 9 - Ruimine hydrogenation mechanism/Kinetics analysis for pub/copasi_input_trim_first_300_seconds.txt
Experiment:	Experiment
Mean:	1.44905e-07
Objective Value:	1.72307e-10
Root Mean Square:	1.15128e-06
Row	Time	[Ru-imine](Data)	[Ru-imine](Fit)	[Ru-imine](Weighted Error)	Objective Value	Root Mean Square

1.	0	9.7785e-05	9.7785e-05	0	0	0
2.	40	9.36254e-05	9.09023e-05	-2.72308e-06	7.41519e-12	2.72308e-06
3.	80	8.85242e-05	8.45443e-05	-3.9799e-06	1.58396e-11	3.9799e-06
4.	120	8.30245e-05	7.86561e-05	-4.36847e-06	1.90836e-11	4.36847e-06
5.	160	7.73123e-05	7.31937e-05	-4.11861e-06	1.6963e-11	4.11861e-06
6.	200	7.18135e-05	6.81211e-05	-3.69246e-06	1.36342e-11	3.69246e-06
7.	240	6.65965e-05	6.34071e-05	-3.18946e-06	1.01726e-11	3.18946e-06
8.	280	6.17752e-05	5.90243e-05	-2.75091e-06	7.56752e-12	2.75091e-06
9.	320	5.68605e-05	5.49483e-05	-1.91227e-06	3.65677e-12	1.91227e-06
10.	360	5.27758e-05	5.11565e-05	-1.61928e-06	2.62207e-12	1.61928e-06
11.	400	4.87515e-05	4.76286e-05	-1.12293e-06	1.26098e-12	1.12293e-06
12.	440	4.48636e-05	4.43456e-05	-5.17919e-07	2.6824e-13	5.17919e-07
13.	480	4.14349e-05	4.12904e-05	-1.44585e-07	2.09049e-14	1.44585e-07
14.	520	3.83871e-05	3.84466e-05	5.95891e-08	3.55086e-15	5.95891e-08
15.	560	3.52506e-05	3.57997e-05	5.49112e-07	3.01524e-13	5.49112e-07
16.	600	3.26489e-05	3.33357e-05	6.86737e-07	4.71608e-13	6.86737e-07
17.	640	3.00313e-05	3.10418e-05	1.01054e-06	1.0212e-12	1.01054e-06
18.	680	2.76741e-05	2.89063e-05	1.23219e-06	1.51829e-12	1.23219e-06
19.	720	2.56949e-05	2.69181e-05	1.22322e-06	1.49627e-12	1.22322e-06
20.	760	2.35804e-05	2.5067e-05	1.48659e-06	2.20994e-12	1.48659e-06
21.	800	2.17408e-05	2.33435e-05	1.60264e-06	2.56846e-12	1.60264e-06
22.	840	2.00243e-05	2.17387e-05	1.71435e-06	2.93899e-12	1.71435e-06
23.	880	1.84842e-05	2.02444e-05	1.76023e-06	3.09843e-12	1.76023e-06
24.	920	1.70308e-05	1.8853e-05	1.82223e-06	3.32053e-12	1.82223e-06
25.	960	1.57178e-05	1.75574e-05	1.83958e-06	3.38406e-12	1.83958e-06
26.	1000	1.45831e-05	1.63509e-05	1.76786e-06	3.12533e-12	1.76786e-06
27.	1040	1.3527e-05	1.52275e-05	1.70042e-06	2.89143e-12	1.70042e-06
28.	1080	1.24403e-05	1.41813e-05	1.74097e-06	3.03098e-12	1.74097e-06
29.	1120	1.12438e-05	1.32071e-05	1.96325e-06	3.85436e-12	1.96325e-06
30.	1160	1.04913e-05	1.22998e-05	1.8085e-06	3.27068e-12	1.8085e-06
31.	1200	9.55282e-06	1.14549e-05	1.90212e-06	3.61808e-12	1.90212e-06
32.	1240	8.91005e-06	1.06682e-05	1.75812e-06	3.09097e-12	1.75812e-06
33.	1280	8.24433e-06	9.93546e-06	1.69113e-06	2.85992e-12	1.69113e-06
34.	1320	7.62973e-06	9.25311e-06	1.62338e-06	2.63535e-12	1.62338e-06
35.	1360	6.97642e-06	8.61765e-06	1.64123e-06	2.69363e-12	1.64123e-06
36.	1400	6.5852e-06	8.02586e-06	1.44066e-06	2.07551e-12	1.44066e-06
37.	1440	6.26812e-06	7.47473e-06	1.20661e-06	1.45591e-12	1.20661e-06
38.	1480	5.64165e-06	6.96146e-06	1.31981e-06	1.74189e-12	1.31981e-06
39.	1520	5.35583e-06	6.48345e-06	1.12763e-06	1.27154e-12	1.12763e-06
40.	1560	4.89786e-06	6.03828e-06	1.14042e-06	1.30057e-12	1.14042e-06
41.	1600	4.58102e-06	5.62369e-06	1.04267e-06	1.08717e-12	1.04267e-06
42.	1640	4.2484e-06	5.23757e-06	9.89172e-07	9.78462e-13	9.89172e-07
43.	1680	3.7873e-06	4.87797e-06	1.09068e-06	1.18958e-12	1.09068e-06
44.	1720	3.5452e-06	4.54307e-06	9.9787e-07	9.95744e-13	9.9787e-07
45.	1760	3.21728e-06	4.23117e-06	1.01389e-06	1.02798e-12	1.01389e-06
46.	1800	3.13405e-06	3.94069e-06	8.06645e-07	6.50675e-13	8.06645e-07
47.	1840	2.88189e-06	3.67015e-06	7.88265e-07	6.21362e-13	7.88265e-07
48.	1880	2.57293e-06	3.4182e-06	8.45264e-07	7.14471e-13	8.45264e-07
49.	1920	2.34755e-06	3.18354e-06	8.35987e-07	6.98875e-13	8.35987e-07
50.	1960	2.16449e-06	2.96499e-06	8.00502e-07	6.40804e-13	8.00502e-07
51.	2000	2.10991e-06	2.76146e-06	6.51546e-07	4.24512e-13	6.51546e-07
52.	2040	2.03613e-06	2.57189e-06	5.35768e-07	2.87047e-13	5.35768e-07
53.	2080	1.79976e-06	2.39534e-06	5.95583e-07	3.54719e-13	5.95583e-07
54.	2120	1.81589e-06	2.23092e-06	4.15029e-07	1.72249e-13	4.15029e-07
55.	2160	1.58508e-06	2.07778e-06	4.92701e-07	2.42754e-13	4.92701e-07
56.	2200	1.56619e-06	1.93515e-06	3.68965e-07	1.36135e-13	3.68965e-07
57.	2240	1.42464e-06	1.80232e-06	3.7768e-07	1.42643e-13	3.7768e-07
58.	2280	1.23315e-06	1.6786e-06	4.45446e-07	1.98422e-13	4.45446e-07
59.	2320	1.12643e-06	1.56338e-06	4.36949e-07	1.90924e-13	4.36949e-07
60.	2360	9.49159e-07	1.45607e-06	5.06908e-07	2.56956e-13	5.06908e-07
61.	2400	1.16194e-06	1.35612e-06	1.94185e-07	3.7708e-14	1.94185e-07
62.	2440	8.68439e-07	1.26304e-06	3.94598e-07	1.55708e-13	3.94598e-07
63.	2480	9.51466e-07	1.17634e-06	2.24876e-07	5.05692e-14	2.24876e-07
64.	2520	9.43726e-07	1.0956e-06	1.51871e-07	2.30649e-14	1.51871e-07
65.	2560	1.00286e-06	1.0204e-06	1.7538e-08	3.0758e-16	1.7538e-08
66.	2600	8.17659e-07	9.50357e-07	1.32698e-07	1.76087e-14	1.32698e-07
67.	2640	6.22332e-07	8.85125e-07	2.62793e-07	6.90603e-14	2.62793e-07
68.	2680	6.39613e-07	8.24371e-07	1.84758e-07	3.41356e-14	1.84758e-07
69.	2720	6.6068e-07	7.67787e-07	1.07107e-07	1.14719e-14	1.07107e-07
70.	2760	6.06911e-07	7.15088e-07	1.08176e-07	1.17021e-14	1.08176e-07
71.	2800	6.99104e-07	6.66005e-07	-3.30987e-08	1.09552e-15	3.30987e-08
72.	2840	5.86746e-07	6.20292e-07	3.35467e-08	1.12538e-15	3.35467e-08
73.	2880	4.65011e-07	5.77717e-07	1.12706e-07	1.27026e-14	1.12706e-07
74.	2920	4.10476e-07	5.38064e-07	1.27589e-07	1.62789e-14	1.27589e-07
75.	2960	3.68557e-07	5.01133e-07	1.32576e-07	1.75765e-14	1.32576e-07
76.	3000	3.84986e-07	4.66737e-07	8.1751e-08	6.68323e-15	8.1751e-08
77.	3040	4.68806e-07	4.34701e-07	-3.4104e-08	1.16309e-15	3.4104e-08
78.	3080	3.25564e-07	4.04865e-07	7.93008e-08	6.28862e-15	7.93008e-08
79.	3120	5.88058e-07	3.77076e-07	-2.10982e-07	4.45133e-14	2.10982e-07
80.	3160	2.95557e-07	3.51195e-07	5.56385e-08	3.09564e-15	5.56385e-08
81.	3200	3.34587e-07	3.27091e-07	-7.49677e-09	5.62016e-17	7.49677e-09
82.	3240	3.06547e-07	3.0464e-07	-1.90617e-09	3.63347e-18	1.90617e-09
83.	3280	3.25403e-07	2.83731e-07	-4.16722e-08	1.73658e-15	4.16722e-08
84.	3320	3.01864e-07	2.64257e-07	-3.76072e-08	1.4143e-15	3.76072e-08
85.	3360	1.71994e-07	2.46119e-07	7.41252e-08	5.49454e-15	7.41252e-08
86.	3400	3.189e-07	2.29227e-07	-8.96733e-08	8.04129e-15	8.96733e-08
87.	3440	3.798e-07	2.13494e-07	-1.66306e-07	2.76578e-14	1.66306e-07
88.	3480	3.94015e-07	1.9884e-07	-1.95174e-07	3.8093e-14	1.95174e-07
89.	3520	3.52675e-07	1.85193e-07	-1.67482e-07	2.80503e-14	1.67482e-07
90.	3560	2.85844e-07	1.72482e-07	-1.13362e-07	1.28509e-14	1.13362e-07
91.	3600	2.37631e-07	1.60644e-07	-7.69871e-08	5.92701e-15	7.69871e-08
92.	3640	1.55972e-07	1.49618e-07	-6.35446e-09	4.03791e-17	6.35446e-09
93.	3680	7.94177e-08	1.39349e-07	5.99311e-08	3.59174e-15	5.99311e-08
94.	3720	2.57746e-07	1.29785e-07	-1.27961e-07	1.6374e-14	1.27961e-07
95.	3760	1.95096e-07	1.20877e-07	-7.42195e-08	5.50853e-15	7.42195e-08
96.	3800	1.75403e-07	1.1258e-07	-6.28226e-08	3.94668e-15	6.28226e-08
97.	3840	1.29783e-07	1.04853e-07	-2.49301e-08	6.2151e-16	2.49301e-08
98.	3880	1.63794e-07	9.76568e-08	-6.6137e-08	4.37411e-15	6.6137e-08
99.	3920	1.62049e-07	9.0954e-08	-7.1095e-08	5.0545e-15	7.1095e-08
100.	3960	2.43229e-07	8.47112e-08	-1.58518e-07	2.51278e-14	1.58518e-07
101.	4000	1.74576e-07	7.8897e-08	-9.56794e-08	9.15454e-15	9.56794e-08
102.	4040	1.97103e-07	7.34819e-08	-1.23621e-07	1.52822e-14	1.23621e-07
103.	4080	1.66745e-07	6.84384e-08	-9.83069e-08	9.66424e-15	9.83069e-08
104.	4120	1.59827e-07	6.37411e-08	-9.60857e-08	9.23246e-15	9.60857e-08
105.	4160	2.33116e-07	5.93662e-08	-1.7375e-07	3.01889e-14	1.7375e-07
106.	4200	2.50204e-07	5.52916e-08	-1.94912e-07	3.79908e-14	1.94912e-07
107.	4240	2.71498e-07	5.14966e-08	-2.20002e-07	4.84007e-14	2.20002e-07
108.	4280	2.81126e-07	4.79621e-08	-2.33164e-07	5.43654e-14	2.33164e-07
109.	4320	1.98981e-07	4.46702e-08	-1.54311e-07	2.38118e-14	1.54311e-07
110.	4360	2.72175e-07	4.16042e-08	-2.30571e-07	5.3163e-14	2.30571e-07
111.	4400	2.2394e-07	3.87487e-08	-1.85192e-07	3.4296e-14	1.85192e-07
112.	4440	2.07257e-07	3.60892e-08	-1.71168e-07	2.92984e-14	1.71168e-07
113.	4480	2.70984e-07	3.36122e-08	-2.37372e-07	5.63456e-14	2.37372e-07
114.	4520	1.42507e-07	3.13053e-08	-1.11202e-07	1.23659e-14	1.11202e-07
115.	4560	1.84639e-07	2.91566e-08	-1.55482e-07	2.41746e-14	1.55482e-07
116.	4600	1.97955e-07	2.71554e-08	-1.708e-07	2.91727e-14	1.708e-07
117.	4640	1.49314e-07	2.52916e-08	-1.24022e-07	1.53815e-14	1.24022e-07
118.	4680	1.87018e-07	2.35557e-08	-1.63462e-07	2.67199e-14	1.63462e-07
119.	4720	1.25793e-07	2.1939e-08	-1.03854e-07	1.07857e-14	1.03854e-07
120.	4760	2.38824e-08	2.04332e-08	-3.44925e-09	1.18973e-17	3.44925e-09
121.	4800	1.48573e-07	1.90308e-08	-1.29543e-07	1.67813e-14	1.29543e-07
122.	4840	2.02015e-07	1.77246e-08	-1.84291e-07	3.39631e-14	1.84291e-07
123.	4880	1.32871e-07	1.65081e-08	-1.16363e-07	1.35404e-14	1.16363e-07
124.	4920	1.96106e-07	1.5375e-08	-1.80731e-07	3.26637e-14	1.80731e-07
125.	4960	2.41319e-08	1.43198e-08	-9.81213e-09	9.62779e-17	9.81213e-09
126.	5000	1.5434e-07	1.33369e-08	-1.41003e-07	1.98818e-14	1.41003e-07
127.	5040	1.96061e-07	1.24216e-08	-1.83639e-07	3.37234e-14	1.83639e-07
128.	5080	1.95323e-07	1.1569e-08	-1.83754e-07	3.37656e-14	1.83754e-07
129.	5120	2.29792e-07	1.0775e-08	-2.19017e-07	4.79685e-14	2.19017e-07
130.	5160	2.62437e-07	1.00354e-08	-2.52401e-07	6.37064e-14	2.52401e-07
Objective Value				1.72307e-10
Root Mean Square				1.15128e-06
Weight				1

File Name:	//bonnie/chianeselab/Research/2013 - Polar Bonds/Paper 9 - Ruimine hydrogenation mechanism/Kinetics analysis for pub/copasi_input_trim_first_300_seconds.txt
Experiment:	Experiment_1
Mean:	-1.08475e-06
Objective Value:	2.25974e-09
Root Mean Square:	4.01758e-06
Row	Time	[Ru-imine](Data)	[Ru-imine](Fit)	[Ru-imine](Weighted Error)	Objective Value	Root Mean Square

1.	0	0.0002185	0.0002185	0	0	0
2.	80	0.000204236	0.000189068	-1.51673e-05	2.30047e-10	1.51673e-05
3.	160	0.00018557	0.000163897	-2.16732e-05	4.69727e-10	2.16732e-05
4.	240	0.000164217	0.000142156	-2.20618e-05	4.86724e-10	2.20618e-05
5.	320	0.00014267	0.000123329	-1.93413e-05	3.74087e-10	1.93413e-05
6.	400	0.000123481	0.00010701	-1.6471e-05	2.71295e-10	1.6471e-05
7.	480	0.000106211	9.28601e-05	-1.3351e-05	1.78249e-10	1.3351e-05
8.	560	9.09458e-05	8.05867e-05	-1.03592e-05	1.07312e-10	1.03592e-05
9.	640	7.77872e-05	6.99393e-05	-7.84795e-06	6.15903e-11	7.84795e-06
10.	720	6.63468e-05	6.07012e-05	-5.64562e-06	3.1873e-11	5.64562e-06
11.	800	5.67988e-05	5.26851e-05	-4.11368e-06	1.69223e-11	4.11368e-06
12.	880	4.85636e-05	4.5729e-05	-2.83464e-06	8.03518e-12	2.83464e-06
13.	960	4.14141e-05	3.96922e-05	-1.72189e-06	2.96489e-12	1.72189e-06
14.	1040	3.53203e-05	3.44531e-05	-8.67205e-07	7.52044e-13	8.67205e-07
15.	1120	3.00241e-05	2.9906e-05	-1.18199e-07	1.39709e-14	1.18199e-07
16.	1200	2.56819e-05	2.59593e-05	2.7747e-07	7.69895e-14	2.7747e-07
17.	1280	2.17834e-05	2.25338e-05	7.50395e-07	5.63093e-13	7.50395e-07
18.	1360	1.854e-05	1.95605e-05	1.02053e-06	1.04148e-12	1.02053e-06
19.	1440	1.59127e-05	1.69797e-05	1.06706e-06	1.13862e-12	1.06706e-06
20.	1520	1.3573e-05	1.47395e-05	1.16657e-06	1.36088e-12	1.16657e-06
21.	1600	1.1609e-05	1.2795e-05	1.186e-06	1.40659e-12	1.186e-06
22.	1680	9.99388e-06	1.1107e-05	1.11315e-06	1.23911e-12	1.11315e-06
23.	1760	8.53905e-06	9.64181e-06	1.10276e-06	1.21607e-12	1.10276e-06
24.	1840	7.34097e-06	8.3699e-06	1.02893e-06	1.0587e-12	1.02893e-06
25.	1920	6.29498e-06	7.26581e-06	9.70828e-07	9.42506e-13	9.70828e-07
26.	2000	5.39437e-06	6.30739e-06	9.13014e-07	8.33595e-13	9.13014e-07
27.	2080	4.7489e-06	5.47541e-06	7.26503e-07	5.27807e-13	7.26503e-07
28.	2160	4.02852e-06	4.75317e-06	7.24655e-07	5.25125e-13	7.24655e-07
29.	2240	3.55817e-06	4.12622e-06	5.68051e-07	3.22681e-13	5.68051e-07
30.	2320	3.07597e-06	3.58197e-06	5.06e-07	2.56036e-13	5.06e-07
31.	2400	2.70845e-06	3.10951e-06	4.01061e-07	1.6085e-13	4.01061e-07
32.	2480	2.29737e-06	2.69937e-06	4.01999e-07	1.61603e-13	4.01999e-07
33.	2560	2.17721e-06	2.34333e-06	1.66121e-07	2.75961e-14	1.66121e-07
34.	2640	1.81964e-06	2.03425e-06	2.1461e-07	4.60573e-14	2.1461e-07
35.	2720	1.64318e-06	1.76594e-06	1.22765e-07	1.50712e-14	1.22765e-07
36.	2800	1.42558e-06	1.53302e-06	1.07446e-07	1.15446e-14	1.07446e-07
37.	2880	1.24417e-06	1.33083e-06	8.66614e-08	7.5102e-15	8.66614e-08
38.	2960	1.11266e-06	1.1553e-06	4.26436e-08	1.81847e-15	4.26436e-08
39.	3040	1.08542e-06	1.00292e-06	-8.24948e-08	6.80539e-15	8.24948e-08
40.	3120	9.08165e-07	8.70645e-07	-3.75207e-08	1.4078e-15	3.75207e-08
41.	3200	9.10844e-07	7.55813e-07	-1.55032e-07	2.40348e-14	1.55032e-07
42.	3280	8.26842e-07	6.56126e-07	-1.70716e-07	2.91439e-14	1.70716e-07
43.	3360	7.18794e-07	5.69588e-07	-1.49206e-07	2.22626e-14	1.49206e-07
44.	3440	7.21926e-07	4.94463e-07	-2.27462e-07	5.17391e-14	2.27462e-07
45.	3520	8.22568e-07	4.29248e-07	-3.9332e-07	1.54701e-13	3.9332e-07
46.	3600	5.74016e-07	3.72633e-07	-2.01383e-07	4.0555e-14	2.01383e-07
47.	3680	6.58245e-07	3.23486e-07	-3.34759e-07	1.12064e-13	3.34759e-07
48.	3760	5.7736e-07	2.80821e-07	-2.9654e-07	8.79357e-14	2.9654e-07
49.	3840	6.04335e-07	2.43783e-07	-3.60552e-07	1.29998e-13	3.60552e-07
50.	3920	4.27391e-07	2.1163e-07	-2.1576e-07	4.65525e-14	2.1576e-07
51.	4000	4.94217e-07	1.83718e-07	-3.10499e-07	9.64095e-14	3.10499e-07
52.	4080	5.69472e-07	1.59487e-07	-4.09985e-07	1.68087e-13	4.09985e-07
53.	4160	4.84967e-07	1.38452e-07	-3.46516e-07	1.20073e-13	3.46516e-07
54.	4240	5.22632e-07	1.20191e-07	-4.02441e-07	1.61959e-13	4.02441e-07
55.	4320	5.29197e-07	1.04339e-07	-4.24858e-07	1.80505e-13	4.24858e-07
56.	4400	4.79166e-07	9.05774e-08	-3.88588e-07	1.51001e-13	3.88588e-07
57.	4480	6.02557e-07	7.8631e-08	-5.23926e-07	2.74499e-13	5.23926e-07
58.	4560	4.12018e-07	6.82603e-08	-3.43757e-07	1.18169e-13	3.43757e-07
59.	4640	5.35737e-07	5.92574e-08	-4.76479e-07	2.27033e-13	4.76479e-07
60.	4720	4.60287e-07	5.14418e-08	-4.08846e-07	1.67155e-13	4.08846e-07
61.	4800	5.08841e-07	4.46571e-08	-4.64184e-07	2.15467e-13	4.64184e-07
62.	4880	3.63072e-07	3.87673e-08	-3.24305e-07	1.05173e-13	3.24305e-07
63.	4960	4.27544e-07	3.36542e-08	-3.9389e-07	1.55149e-13	3.9389e-07
64.	5040	2.6452e-07	2.92155e-08	-2.35304e-07	5.53682e-14	2.35304e-07
65.	5120	3.34152e-07	2.53623e-08	-3.0879e-07	9.53512e-14	3.0879e-07
66.	5200	4.19849e-07	2.20172e-08	-3.97832e-07	1.58271e-13	3.97832e-07
67.	5280	4.91444e-07	1.91134e-08	-4.72331e-07	2.23096e-13	4.72331e-07
68.	5360	3.60293e-07	1.65925e-08	-3.437e-07	1.1813e-13	3.437e-07
69.	5440	2.62078e-07	1.44041e-08	-2.47674e-07	6.13423e-14	2.47674e-07
70.	5520	3.58067e-07	1.25043e-08	-3.45563e-07	1.19413e-13	3.45563e-07
71.	5600	3.25137e-07	1.08551e-08	-3.14282e-07	9.87732e-14	3.14282e-07
72.	5680	2.29543e-07	9.42344e-09	-2.2012e-07	4.84528e-14	2.2012e-07
73.	5760	2.81148e-07	8.18058e-09	-2.72968e-07	7.45114e-14	2.72968e-07
74.	5840	3.26057e-07	7.10164e-09	-3.18956e-07	1.01733e-13	3.18956e-07
75.	5920	2.36474e-07	6.165e-09	-2.30309e-07	5.30423e-14	2.30309e-07
76.	6000	3.39695e-07	5.3519e-09	-3.34343e-07	1.11785e-13	3.34343e-07
77.	6080	3.28627e-07	4.64603e-09	-3.23981e-07	1.04964e-13	3.23981e-07
78.	6160	3.66784e-07	4.03327e-09	-3.62751e-07	1.31588e-13	3.62751e-07
79.	6240	3.85229e-07	3.50132e-09	-3.81727e-07	1.45716e-13	3.81727e-07
80.	6320	2.94384e-07	3.03953e-09	-2.91345e-07	8.48817e-14	2.91345e-07
81.	6400	2.67803e-07	2.63865e-09	-2.65164e-07	7.03121e-14	2.65164e-07
82.	6480	3.05945e-07	2.29063e-09	-3.03654e-07	9.22057e-14	3.03654e-07
83.	6560	3.2173e-07	1.98852e-09	-3.19741e-07	1.02234e-13	3.19741e-07
84.	6640	3.69186e-07	1.72626e-09	-3.6746e-07	1.35027e-13	3.6746e-07
85.	6720	2.89451e-07	1.49858e-09	-2.87952e-07	8.29165e-14	2.87952e-07
86.	6800	2.58993e-07	1.30094e-09	-2.57692e-07	6.64051e-14	2.57692e-07
87.	6880	1.87614e-07	1.12936e-09	-1.86485e-07	3.47767e-14	1.86485e-07
88.	6960	3.03453e-07	9.80407e-10	-3.02473e-07	9.14898e-14	3.02473e-07
89.	7040	2.45332e-07	8.51102e-10	-2.44481e-07	5.97711e-14	2.44481e-07
90.	7120	2.31593e-07	7.38852e-10	-2.30854e-07	5.32936e-14	2.30854e-07
91.	7200	2.63069e-07	6.41406e-10	-2.62427e-07	6.88681e-14	2.62427e-07
92.	7280	1.80478e-07	5.56813e-10	-1.79921e-07	3.23716e-14	1.79921e-07
93.	7360	2.60906e-07	4.83376e-10	-2.60422e-07	6.78197e-14	2.60422e-07
94.	7440	2.72861e-07	4.19625e-10	-2.72441e-07	7.42243e-14	2.72441e-07
95.	7520	1.83123e-07	3.64283e-10	-1.82758e-07	3.34006e-14	1.82758e-07
96.	7600	2.64075e-07	3.16239e-10	-2.63759e-07	6.95688e-14	2.63759e-07
97.	7680	1.49546e-07	2.74532e-10	-1.49271e-07	2.22819e-14	1.49271e-07
98.	7760	2.69286e-07	2.38326e-10	-2.69048e-07	7.23868e-14	2.69048e-07
99.	7840	1.50322e-07	2.06895e-10	-1.50115e-07	2.25345e-14	1.50115e-07
100.	7920	2.14948e-07	1.79609e-10	-2.14769e-07	4.61256e-14	2.14769e-07
101.	8000	2.50728e-07	1.55923e-10	-2.50572e-07	6.27864e-14	2.50572e-07
102.	8080	1.69959e-07	1.3536e-10	-1.69823e-07	2.884e-14	1.69823e-07
103.	8160	2.14247e-07	1.17509e-10	-2.14129e-07	4.58513e-14	2.14129e-07
104.	8240	2.27986e-07	1.02013e-10	-2.27884e-07	5.1931e-14	2.27884e-07
105.	8320	1.91928e-07	8.85603e-11	-1.9184e-07	3.68024e-14	1.9184e-07
106.	8400	1.23738e-07	7.6882e-11	-1.23661e-07	1.52921e-14	1.23661e-07
107.	8480	2.08754e-07	6.6744e-11	-2.08687e-07	4.35504e-14	2.08687e-07
108.	8560	1.83594e-07	5.79432e-11	-1.83536e-07	3.36856e-14	1.83536e-07
109.	8640	1.0984e-07	5.0303e-11	-1.09789e-07	1.20537e-14	1.09789e-07
110.	8720	1.97326e-07	4.36706e-11	-1.97283e-07	3.89204e-14	1.97283e-07
111.	8800	7.03313e-08	3.79128e-11	-7.02934e-08	4.94117e-15	7.02934e-08
112.	8880	1.40631e-07	3.29145e-11	-1.40598e-07	1.97678e-14	1.40598e-07
113.	8960	1.16465e-07	2.85755e-11	-1.16436e-07	1.35574e-14	1.16436e-07
114.	9040	2.90942e-07	2.48087e-11	-2.90917e-07	8.46327e-14	2.90917e-07
115.	9120	1.1791e-07	2.15387e-11	-1.17889e-07	1.38978e-14	1.17889e-07
116.	9200	8.60837e-08	1.86999e-11	-8.6065e-08	7.40719e-15	8.6065e-08
117.	9280	2.00098e-07	1.62356e-11	-2.00081e-07	4.00326e-14	2.00081e-07
118.	9360	2.26683e-07	1.40963e-11	-2.26669e-07	5.13788e-14	2.26669e-07
119.	9440	1.5427e-07	1.22392e-11	-1.54258e-07	2.37955e-14	1.54258e-07
120.	9520	1.76588e-07	1.0627e-11	-1.76577e-07	3.11795e-14	1.76577e-07
121.	9600	1.77123e-07	9.22746e-12	-1.77114e-07	3.13694e-14	1.77114e-07
122.	9680	2.25708e-07	8.01248e-12	-2.257e-07	5.09405e-14	2.257e-07
123.	9760	2.83395e-07	6.95774e-12	-2.83388e-07	8.03087e-14	2.83388e-07
124.	9840	1.42098e-07	6.0421e-12	-1.42092e-07	2.019e-14	1.42092e-07
125.	9920	2.33222e-07	5.24723e-12	-2.33217e-07	5.43901e-14	2.33217e-07
126.	10000	1.58762e-07	4.55721e-12	-1.58757e-07	2.52039e-14	1.58757e-07
127.	10080	1.69973e-07	3.9582e-12	-1.69969e-07	2.88896e-14	1.69969e-07
128.	10160	1.79494e-07	3.43818e-12	-1.79491e-07	3.22169e-14	1.79491e-07
129.	10240	2.56851e-07	2.98674e-12	-2.56848e-07	6.59711e-14	2.56848e-07
130.	10320	1.74801e-07	2.59484e-12	-1.74798e-07	3.05545e-14	1.74798e-07
131.	10400	1.65223e-07	2.25462e-12	-1.65221e-07	2.72978e-14	1.65221e-07
132.	10480	1.34088e-07	1.95928e-12	-1.34086e-07	1.7979e-14	1.34086e-07
133.	10560	1.94158e-07	1.70288e-12	-1.94156e-07	3.76966e-14	1.94156e-07
134.	10640	1.20384e-07	1.48032e-12	-1.20382e-07	1.44919e-14	1.20382e-07
135.	10720	1.55737e-07	1.28711e-12	-1.55736e-07	2.42536e-14	1.55736e-07
136.	10800	2.01973e-07	1.11938e-12	-2.01972e-07	4.07927e-14	2.01972e-07
137.	10880	1.07293e-07	9.73781e-13	-1.07292e-07	1.15115e-14	1.07292e-07
138.	10960	3.19062e-08	8.47373e-13	-3.19053e-08	1.01795e-15	3.19053e-08
139.	11040	6.54155e-08	7.37637e-13	-6.54148e-08	4.27909e-15	6.54148e-08
140.	11120	1.05861e-07	6.42366e-13	-1.0586e-07	1.12064e-14	1.0586e-07
Objective Value				2.25974e-09
Root Mean Square				4.01758e-06
Weight				1

File Name:	//bonnie/chianeselab/Research/2013 - Polar Bonds/Paper 9 - Ruimine hydrogenation mechanism/Kinetics analysis for pub/copasi_input_trim_first_300_seconds.txt
Experiment:	Experiment_2
Mean:	8.7431e-07
Objective Value:	2.21118e-09
Root Mean Square:	3.63877e-06
Row	Time	[Ru-imine](Data)	[Ru-imine](Fit)	[Ru-imine](Weighted Error)	Objective Value	Root Mean Square

1.	0	0.00029917	0.00029917	0	0	0
2.	80	0.00025935	0.000258724	-6.26066e-07	3.91959e-13	6.26066e-07
3.	160	0.000221988	0.000224089	2.10115e-06	4.41482e-12	2.10115e-06
4.	240	0.000188659	0.000194219	5.5593e-06	3.09058e-11	5.5593e-06
5.	320	0.000159982	0.000168389	8.40677e-06	7.06737e-11	8.40677e-06
6.	400	0.000135721	0.000146027	1.03066e-05	1.06226e-10	1.03066e-05
7.	480	0.000115081	0.000126655	1.15743e-05	1.33964e-10	1.15743e-05
8.	560	9.70811e-05	0.000109866	1.27848e-05	1.63452e-10	1.27848e-05
9.	640	8.20481e-05	9.5311e-05	1.3263e-05	1.75907e-10	1.3263e-05
10.	720	6.95071e-05	8.26904e-05	1.31833e-05	1.73799e-10	1.31833e-05
11.	800	5.8643e-05	7.17453e-05	1.31023e-05	1.71671e-10	1.31023e-05
12.	880	4.95263e-05	6.2252e-05	1.27257e-05	1.61942e-10	1.27257e-05
13.	960	4.17133e-05	5.4017e-05	1.23037e-05	1.5138e-10	1.23037e-05
14.	1040	3.51611e-05	4.68729e-05	1.17118e-05	1.37166e-10	1.17118e-05
15.	1120	2.9692e-05	4.06749e-05	1.09829e-05	1.20624e-10	1.09829e-05
16.	1200	2.51797e-05	3.52972e-05	1.01175e-05	1.02363e-10	1.01175e-05
17.	1280	2.12824e-05	3.06311e-05	9.3487e-06	8.73981e-11	9.3487e-06
18.	1360	1.79526e-05	2.65823e-05	8.6298e-06	7.44734e-11	8.6298e-06
19.	1440	1.5252e-05	2.30691e-05	7.81709e-06	6.11069e-11	7.81709e-06
20.	1520	1.29886e-05	2.00204e-05	7.03176e-06	4.94456e-11	7.03176e-06
21.	1600	1.10558e-05	1.73748e-05	6.31905e-06	3.99303e-11	6.31905e-06
22.	1680	9.43034e-06	1.5079e-05	5.64864e-06	3.19071e-11	5.64864e-06
23.	1760	7.95841e-06	1.30866e-05	5.1282e-06	2.62984e-11	5.1282e-06
24.	1840	6.89122e-06	1.13576e-05	4.46635e-06	1.99483e-11	4.46635e-06
25.	1920	5.92899e-06	9.85703e-06	3.92804e-06	1.54295e-11	3.92804e-06
26.	2000	5.01642e-06	8.55479e-06	3.53836e-06	1.252e-11	3.53836e-06
27.	2080	4.33856e-06	7.42462e-06	3.08606e-06	9.52376e-12	3.08606e-06
28.	2160	3.81684e-06	6.44379e-06	2.62694e-06	6.90083e-12	2.62694e-06
29.	2240	3.39503e-06	5.59254e-06	2.19752e-06	4.82908e-12	2.19752e-06
30.	2320	3.07331e-06	4.85377e-06	1.78045e-06	3.17001e-12	1.78045e-06
31.	2400	2.65137e-06	4.21259e-06	1.56123e-06	2.43743e-12	1.56123e-06
32.	2480	2.42833e-06	3.65613e-06	1.2278e-06	1.50749e-12	1.2278e-06
33.	2560	2.2628e-06	3.17317e-06	9.10376e-07	8.28784e-13	9.10376e-07
34.	2640	2.04186e-06	2.75402e-06	7.12161e-07	5.07174e-13	7.12161e-07
35.	2720	1.81381e-06	2.39024e-06	5.76426e-07	3.32267e-13	5.76426e-07
36.	2800	1.65082e-06	2.07451e-06	4.23685e-07	1.79509e-13	4.23685e-07
37.	2880	1.72928e-06	1.80049e-06	7.1204e-08	5.07002e-15	7.1204e-08
38.	2960	1.43945e-06	1.56266e-06	1.23216e-07	1.51822e-14	1.23216e-07
39.	3040	1.33854e-06	1.35625e-06	1.77193e-08	3.13973e-16	1.77193e-08
40.	3120	1.3434e-06	1.17711e-06	-1.6629e-07	2.76523e-14	1.6629e-07
41.	3200	1.33586e-06	1.02163e-06	-3.14229e-07	9.87397e-14	3.14229e-07
42.	3280	1.26376e-06	8.86685e-07	-3.77075e-07	1.42185e-13	3.77075e-07
43.	3360	1.24914e-06	7.69566e-07	-4.79578e-07	2.29995e-13	4.79578e-07
44.	3440	1.05691e-06	6.67917e-07	-3.88993e-07	1.51316e-13	3.88993e-07
45.	3520	1.09817e-06	5.79694e-07	-5.18474e-07	2.68815e-13	5.18474e-07
46.	3600	1.09534e-06	5.03126e-07	-5.92218e-07	3.50722e-13	5.92218e-07
47.	3680	1.20073e-06	4.36671e-07	-7.64064e-07	5.83794e-13	7.64064e-07
48.	3760	1.09931e-06	3.78993e-07	-7.2032e-07	5.18861e-13	7.2032e-07
49.	3840	1.05064e-06	3.28934e-07	-7.21711e-07	5.20867e-13	7.21711e-07
50.	3920	9.34544e-07	2.85487e-07	-6.49057e-07	4.21275e-13	6.49057e-07
51.	4000	9.94525e-07	2.47779e-07	-7.46746e-07	5.5763e-13	7.46746e-07
52.	4080	9.99419e-07	2.15051e-07	-7.84368e-07	6.15233e-13	7.84368e-07
53.	4160	9.74997e-07	1.86646e-07	-7.88351e-07	6.21497e-13	7.88351e-07
54.	4240	1.03221e-06	1.61994e-07	-8.70212e-07	7.5727e-13	8.70212e-07
55.	4320	1.06784e-06	1.40597e-07	-9.27241e-07	8.59776e-13	9.27241e-07
56.	4400	1.00521e-06	1.22026e-07	-8.83179e-07	7.80005e-13	8.83179e-07
57.	4480	1.0191e-06	1.05909e-07	-9.1319e-07	8.33917e-13	9.1319e-07
58.	4560	1.00773e-06	9.19199e-08	-9.15814e-07	8.38715e-13	9.15814e-07
59.	4640	8.30627e-07	7.97788e-08	-7.50849e-07	5.63773e-13	7.50849e-07
60.	4720	9.60359e-07	6.92413e-08	-8.91118e-07	7.94092e-13	8.91118e-07
61.	4800	1.01285e-06	6.00957e-08	-9.52751e-07	9.07735e-13	9.52751e-07
62.	4880	1.00581e-06	5.2158e-08	-9.53653e-07	9.09454e-13	9.53653e-07
63.	4960	8.98507e-07	4.52688e-08	-8.53238e-07	7.28016e-13	8.53238e-07
64.	5040	9.70384e-07	3.92895e-08	-9.31095e-07	8.66938e-13	9.31095e-07
65.	5120	9.17114e-07	3.40999e-08	-8.83014e-07	7.79714e-13	8.83014e-07
66.	5200	8.92339e-07	2.95959e-08	-8.62743e-07	7.44325e-13	8.62743e-07
67.	5280	8.68304e-07	2.56868e-08	-8.42617e-07	7.10004e-13	8.42617e-07
68.	5360	9.2305e-07	2.2294e-08	-9.00756e-07	8.11362e-13	9.00756e-07
69.	5440	9.22262e-07	1.93493e-08	-9.02913e-07	8.15251e-13	9.02913e-07
70.	5520	8.63518e-07	1.67936e-08	-8.46725e-07	7.16943e-13	8.46725e-07
71.	5600	9.01421e-07	1.45755e-08	-8.86846e-07	7.86495e-13	8.86846e-07
72.	5680	8.96519e-07	1.26503e-08	-8.83869e-07	7.81224e-13	8.83869e-07
73.	5760	9.1054e-07	1.09794e-08	-8.9956e-07	8.09209e-13	8.9956e-07
74.	5840	1.01063e-06	9.5292e-09	-1.0011e-06	1.0022e-12	1.0011e-06
75.	5920	8.69439e-07	8.27056e-09	-8.61169e-07	7.41612e-13	8.61169e-07
76.	6000	9.28217e-07	7.17816e-09	-9.21039e-07	8.48313e-13	9.21039e-07
77.	6080	1.00314e-06	6.23005e-09	-9.96905e-07	9.93819e-13	9.96905e-07
78.	6160	1.01893e-06	5.40717e-09	-1.01353e-06	1.02724e-12	1.01353e-06
79.	6240	9.5408e-07	4.69298e-09	-9.49387e-07	9.01335e-13	9.49387e-07
80.	6320	1.01157e-06	4.07312e-09	-1.0075e-06	1.01505e-12	1.0075e-06
81.	6400	9.41541e-07	3.53513e-09	-9.38005e-07	8.79854e-13	9.38005e-07
82.	6480	1.00416e-06	3.0682e-09	-1.00109e-06	1.00219e-12	1.00109e-06
83.	6560	1.14313e-06	2.66295e-09	-1.14047e-06	1.30067e-12	1.14047e-06
84.	6640	1.03826e-06	2.31122e-09	-1.03595e-06	1.0732e-12	1.03595e-06
85.	6720	1.00985e-06	2.00595e-09	-1.00784e-06	1.01575e-12	1.00784e-06
86.	6800	1.02704e-06	1.741e-09	-1.0253e-06	1.05124e-12	1.0253e-06
87.	6880	8.76587e-07	1.51105e-09	-8.75076e-07	7.65758e-13	8.75076e-07
88.	6960	9.77284e-07	1.31147e-09	-9.75973e-07	9.52523e-13	9.75973e-07
89.	7040	8.9247e-07	1.13825e-09	-8.91332e-07	7.94472e-13	8.91332e-07
90.	7120	7.99883e-07	9.87911e-10	-7.98895e-07	6.38234e-13	7.98895e-07
91.	7200	9.02715e-07	8.57429e-10	-9.01858e-07	8.13347e-13	9.01858e-07
92.	7280	8.12819e-07	7.44181e-10	-8.12075e-07	6.59465e-13	8.12075e-07
93.	7360	8.32129e-07	6.45891e-10	-8.31483e-07	6.91365e-13	8.31483e-07
94.	7440	7.55271e-07	5.60584e-10	-7.5471e-07	5.69587e-13	7.5471e-07
95.	7520	8.25533e-07	4.86544e-10	-8.25047e-07	6.80702e-13	8.25047e-07
96.	7600	8.45903e-07	4.22284e-10	-8.4548e-07	7.14837e-13	8.4548e-07
97.	7680	7.35263e-07	3.66511e-10	-7.34897e-07	5.40073e-13	7.34897e-07
98.	7760	8.33082e-07	3.18105e-10	-8.32764e-07	6.93496e-13	8.32764e-07
99.	7840	6.74092e-07	2.76093e-10	-6.73816e-07	4.54028e-13	6.73816e-07
100.	7920	7.32199e-07	2.3963e-10	-7.31959e-07	5.35764e-13	7.31959e-07
101.	8000	6.84045e-07	2.07983e-10	-6.83837e-07	4.67633e-13	6.83837e-07
102.	8080	6.7481e-07	1.80516e-10	-6.74629e-07	4.55125e-13	6.74629e-07
103.	8160	6.51385e-07	1.56677e-10	-6.51229e-07	4.24099e-13	6.51229e-07
104.	8240	5.71549e-07	1.35987e-10	-5.71413e-07	3.26513e-13	5.71413e-07
105.	8320	6.46826e-07	1.18029e-10	-6.46708e-07	4.18232e-13	6.46708e-07
106.	8400	7.34198e-07	1.02444e-10	-7.34095e-07	5.38896e-13	7.34095e-07
107.	8480	6.58769e-07	8.89169e-11	-6.5868e-07	4.3386e-13	6.5868e-07
108.	8560	6.8439e-07	7.71766e-11	-6.84313e-07	4.68284e-13	6.84313e-07
109.	8640	7.13064e-07	6.6987e-11	-7.12997e-07	5.08365e-13	7.12997e-07
110.	8720	6.36421e-07	5.81433e-11	-6.36363e-07	4.04958e-13	6.36363e-07
111.	8800	6.22856e-07	5.04677e-11	-6.22805e-07	3.87886e-13	6.22805e-07
112.	8880	6.97375e-07	4.38059e-11	-6.97331e-07	4.86271e-13	6.97331e-07
113.	8960	7.36064e-07	3.8024e-11	-7.36026e-07	5.41734e-13	7.36026e-07
114.	9040	6.80104e-07	3.30059e-11	-6.80071e-07	4.62496e-13	6.80071e-07
115.	9120	5.19018e-07	2.86505e-11	-5.1899e-07	2.6935e-13	5.1899e-07
116.	9200	6.09306e-07	2.48704e-11	-6.09282e-07	3.71224e-13	6.09282e-07
117.	9280	6.05317e-07	2.15896e-11	-6.05296e-07	3.66383e-13	6.05296e-07
118.	9360	7.27931e-07	1.87421e-11	-7.27912e-07	5.29856e-13	7.27912e-07
119.	9440	6.57565e-07	1.62708e-11	-6.57549e-07	4.3237e-13	6.57549e-07
120.	9520	6.05933e-07	1.41259e-11	-6.05919e-07	3.67138e-13	6.05919e-07
121.	9600	5.97398e-07	1.22642e-11	-5.97386e-07	3.56869e-13	5.97386e-07
122.	9680	5.8338e-07	1.06485e-11	-5.8337e-07	3.4032e-13	5.8337e-07
123.	9760	5.36954e-07	9.24612e-12	-5.36944e-07	2.88309e-13	5.36944e-07
124.	9840	4.87819e-07	8.029e-12	-4.87811e-07	2.37959e-13	4.87811e-07
125.	9920	5.08354e-07	6.97267e-12	-5.08347e-07	2.58416e-13	5.08347e-07
126.	10000	4.93032e-07	6.05586e-12	-4.93026e-07	2.43075e-13	4.93026e-07
127.	10080	4.99839e-07	5.26015e-12	-4.99834e-07	2.49834e-13	4.99834e-07
128.	10160	4.17832e-07	4.56952e-12	-4.17828e-07	1.7458e-13	4.17828e-07
129.	10240	4.04094e-07	3.97012e-12	-4.0409e-07	1.63288e-13	4.0409e-07
130.	10320	3.84551e-07	3.44988e-12	-3.84548e-07	1.47877e-13	3.84548e-07
131.	10400	4.21573e-07	2.99834e-12	-4.2157e-07	1.77721e-13	4.2157e-07
132.	10480	3.34057e-07	2.60644e-12	-3.34055e-07	1.11592e-13	3.34055e-07
133.	10560	3.85778e-07	2.26633e-12	-3.85775e-07	1.48823e-13	3.85775e-07
134.	10640	3.45686e-07	1.97113e-12	-3.45684e-07	1.19498e-13	3.45684e-07
135.	10720	4.23758e-07	1.71494e-12	-4.23756e-07	1.79569e-13	4.23756e-07
136.	10800	3.9161e-07	1.49257e-12	-3.91609e-07	1.53357e-13	3.91609e-07
137.	10880	4.3296e-07	1.29956e-12	-4.32958e-07	1.87453e-13	4.32958e-07
138.	10960	2.41507e-07	1.13205e-12	-2.41505e-07	5.83248e-14	2.41505e-07
139.	11040	4.30716e-07	9.86653e-13	-4.30715e-07	1.85515e-13	4.30715e-07
140.	11120	2.59252e-07	8.60457e-13	-2.59251e-07	6.72112e-14	2.59251e-07
141.	11200	3.39298e-07	7.50932e-13	-3.39297e-07	1.15123e-13	3.39297e-07
142.	11280	2.37983e-07	6.55873e-13	-2.37983e-07	5.66357e-14	2.37983e-07
143.	11360	2.93952e-07	5.73387e-13	-2.93951e-07	8.64074e-14	2.93951e-07
144.	11440	3.53655e-07	5.01788e-13	-3.53654e-07	1.25071e-13	3.53654e-07
145.	11520	2.75824e-07	4.39666e-13	-2.75823e-07	7.60785e-14	2.75823e-07
146.	11600	3.27637e-07	3.85738e-13	-3.27637e-07	1.07346e-13	3.27637e-07
147.	11680	2.14208e-07	3.38942e-13	-2.14208e-07	4.58851e-14	2.14208e-07
148.	11760	2.04159e-07	2.9831e-13	-2.04159e-07	4.16807e-14	2.04159e-07
149.	11840	2.13955e-07	2.63048e-13	-2.13955e-07	4.57768e-14	2.13955e-07
150.	11920	3.19412e-07	2.3243e-13	-3.19412e-07	1.02024e-13	3.19412e-07
151.	12000	2.64162e-07	2.05857e-13	-2.64162e-07	6.97816e-14	2.64162e-07
152.	12080	2.55517e-07	1.82788e-13	-2.55517e-07	6.52887e-14	2.55517e-07
153.	12160	4.2472e-07	1.62767e-13	-4.2472e-07	1.80387e-13	4.2472e-07
154.	12240	2.41367e-07	1.45391e-13	-2.41367e-07	5.82578e-14	2.41367e-07
155.	12320	2.99218e-07	1.30322e-13	-2.99218e-07	8.95314e-14	2.99218e-07
156.	12400	2.55617e-07	1.17239e-13	-2.55617e-07	6.534e-14	2.55617e-07
157.	12480	2.86078e-07	1.0589e-13	-2.86077e-07	8.18403e-14	2.86077e-07
158.	12560	2.1724e-07	9.60466e-14	-2.1724e-07	4.71931e-14	2.1724e-07
159.	12640	2.13479e-07	8.74876e-14	-2.13479e-07	4.55734e-14	2.13479e-07
160.	12720	2.07718e-07	8.00693e-14	-2.07718e-07	4.31468e-14	2.07718e-07
161.	12800	2.2704e-07	7.36231e-14	-2.27039e-07	5.15469e-14	2.27039e-07
162.	12880	1.94387e-07	6.80189e-14	-1.94387e-07	3.77861e-14	1.94387e-07
163.	12960	1.80747e-07	6.3156e-14	-1.80747e-07	3.26696e-14	1.80747e-07
164.	13040	2.59009e-07	5.8929e-14	-2.59009e-07	6.70855e-14	2.59009e-07
165.	13120	2.63261e-07	5.526e-14	-2.63261e-07	6.93063e-14	2.63261e-07
166.	13200	1.43069e-07	5.2075e-14	-1.43069e-07	2.04688e-14	1.43069e-07
167.	13280	1.02245e-07	4.93087e-14	-1.02245e-07	1.0454e-14	1.02245e-07
Objective Value				2.21118e-09
Root Mean Square				3.63877e-06
Weight				1

File Name:	//bonnie/chianeselab/Research/2013 - Polar Bonds/Paper 9 - Ruimine hydrogenation mechanism/Kinetics analysis for pub/copasi_input_trim_first_300_seconds.txt
Experiment:	Experiment_3
Mean:	1.89763e-06
Objective Value:	1.98878e-09
Root Mean Square:	3.48234e-06
Row	Time	[Ru-imine](Data)	[Ru-imine](Fit)	[Ru-imine](Weighted Error)	Objective Value	Root Mean Square

1.	0	0.000199047	0.000199047	0	0	0
2.	20	0.000194537	0.000191926	-2.61086e-06	6.81657e-12	2.61086e-06
3.	40	0.000189192	0.00018513	-4.0617e-06	1.64974e-11	4.0617e-06
4.	60	0.000183856	0.000178632	-5.22476e-06	2.72981e-11	5.22476e-06
5.	80	0.000178286	0.000172406	-5.8798e-06	3.45721e-11	5.8798e-06
6.	100	0.00017278	0.000166431	-6.3487e-06	4.0306e-11	6.3487e-06
7.	120	0.000167092	0.00016069	-6.40213e-06	4.09872e-11	6.40213e-06
8.	140	0.000161446	0.000155167	-6.27809e-06	3.94144e-11	6.27809e-06
9.	160	0.000155977	0.00014985	-6.12672e-06	3.75367e-11	6.12672e-06
10.	180	0.000150692	0.000144726	-5.96598e-06	3.55929e-11	5.96598e-06
11.	200	0.000145438	0.000139787	-5.65141e-06	3.19385e-11	5.65141e-06
12.	220	0.000140275	0.000135023	-5.25206e-06	2.75841e-11	5.25206e-06
13.	240	0.000135368	0.000130428	-4.94018e-06	2.44054e-11	4.94018e-06
14.	260	0.000130376	0.000125993	-4.38326e-06	1.9213e-11	4.38326e-06
15.	280	0.000125847	0.000121713	-4.13452e-06	1.70942e-11	4.13452e-06
16.	300	0.000121119	0.00011758	-3.5384e-06	1.25203e-11	3.5384e-06
17.	320	0.000116806	0.000113591	-3.21518e-06	1.03374e-11	3.21518e-06
18.	340	0.000112569	0.000109739	-2.83049e-06	8.01167e-12	2.83049e-06
19.	360	0.000108414	0.000106018	-2.39548e-06	5.73831e-12	2.39548e-06
20.	380	0.000103966	0.000102426	-1.54034e-06	2.37265e-12	1.54034e-06
21.	400	9.96703e-05	9.89559e-05	-7.14317e-07	5.10248e-13	7.14317e-07
22.	420	9.58331e-05	9.56046e-05	-2.28522e-07	5.22223e-14	2.28522e-07
23.	440	9.19649e-05	9.23676e-05	4.02681e-07	1.62152e-13	4.02681e-07
24.	460	8.82696e-05	8.92409e-05	9.71299e-07	9.43422e-13	9.71299e-07
25.	480	8.49155e-05	8.62206e-05	1.3051e-06	1.70329e-12	1.3051e-06
26.	500	8.15841e-05	8.33031e-05	1.719e-06	2.95495e-12	1.719e-06
27.	520	7.83992e-05	8.04847e-05	2.08551e-06	4.34936e-12	2.08551e-06
28.	540	7.54144e-05	7.77621e-05	2.34777e-06	5.51203e-12	2.34777e-06
29.	560	7.25121e-05	7.5132e-05	2.61987e-06	6.86373e-12	2.61987e-06
30.	580	6.98405e-05	7.25912e-05	2.75071e-06	7.56639e-12	2.75071e-06
31.	600	6.71236e-05	7.01366e-05	3.01297e-06	9.07799e-12	3.01297e-06
32.	620	6.43804e-05	6.77652e-05	3.38483e-06	1.14571e-11	3.38483e-06
33.	640	6.19424e-05	6.54743e-05	3.53187e-06	1.24741e-11	3.53187e-06
34.	660	5.95009e-05	6.3261e-05	3.76015e-06	1.41387e-11	3.76015e-06
35.	680	5.72771e-05	6.11228e-05	3.84563e-06	1.47889e-11	3.84563e-06
36.	700	5.49562e-05	5.90569e-05	4.1007e-06	1.68158e-11	4.1007e-06
37.	720	5.28861e-05	5.70611e-05	4.17495e-06	1.74302e-11	4.17495e-06
38.	740	5.08218e-05	5.51329e-05	4.3111e-06	1.85856e-11	4.3111e-06
39.	760	4.86321e-05	5.327e-05	4.63789e-06	2.151e-11	4.63789e-06
40.	780	4.67252e-05	5.14701e-05	4.74496e-06	2.25147e-11	4.74496e-06
41.	800	4.47995e-05	4.97312e-05	4.93166e-06	2.43213e-11	4.93166e-06
42.	820	4.32196e-05	4.80511e-05	4.83149e-06	2.33433e-11	4.83149e-06
43.	840	4.14322e-05	4.64279e-05	4.99575e-06	2.49575e-11	4.99575e-06
44.	860	3.98609e-05	4.48596e-05	4.99873e-06	2.49873e-11	4.99873e-06
45.	880	3.82464e-05	4.33444e-05	5.09796e-06	2.59891e-11	5.09796e-06
46.	900	3.67401e-05	4.18804e-05	5.14033e-06	2.6423e-11	5.14033e-06
47.	920	3.53245e-05	4.0466e-05	5.14142e-06	2.64342e-11	5.14142e-06
48.	940	3.38953e-05	3.90993e-05	5.20403e-06	2.70819e-11	5.20403e-06
49.	960	3.26123e-05	3.77789e-05	5.16659e-06	2.66937e-11	5.16659e-06
50.	980	3.12045e-05	3.65032e-05	5.29865e-06	2.80757e-11	5.29865e-06
51.	1000	2.99177e-05	3.52706e-05	5.35288e-06	2.86533e-11	5.35288e-06
52.	1020	2.877e-05	3.40796e-05	5.30962e-06	2.8192e-11	5.30962e-06
53.	1040	2.75297e-05	3.29289e-05	5.3992e-06	2.91514e-11	5.3992e-06
54.	1060	2.63818e-05	3.18171e-05	5.43533e-06	2.95428e-11	5.43533e-06
55.	1080	2.53689e-05	3.07429e-05	5.37399e-06	2.88797e-11	5.37399e-06
56.	1100	2.43169e-05	2.9705e-05	5.38805e-06	2.90311e-11	5.38805e-06
57.	1120	2.31735e-05	2.87021e-05	5.52863e-06	3.05658e-11	5.52863e-06
58.	1140	2.21736e-05	2.77332e-05	5.55958e-06	3.0909e-11	5.55958e-06
59.	1160	2.12749e-05	2.6797e-05	5.52207e-06	3.04933e-11	5.52207e-06
60.	1180	2.05325e-05	2.58924e-05	5.35987e-06	2.87282e-11	5.35987e-06
61.	1200	1.96276e-05	2.50184e-05	5.39072e-06	2.90599e-11	5.39072e-06
62.	1220	1.88345e-05	2.41739e-05	5.33935e-06	2.85087e-11	5.33935e-06
63.	1240	1.81078e-05	2.33579e-05	5.25016e-06	2.75641e-11	5.25016e-06
64.	1260	1.7271e-05	2.25695e-05	5.29851e-06	2.80742e-11	5.29851e-06
65.	1280	1.64996e-05	2.18077e-05	5.30813e-06	2.81762e-11	5.30813e-06
66.	1300	1.59222e-05	2.10717e-05	5.14953e-06	2.65176e-11	5.14953e-06
67.	1320	1.53121e-05	2.03605e-05	5.04844e-06	2.54868e-11	5.04844e-06
68.	1340	1.4562e-05	1.96733e-05	5.11138e-06	2.61262e-11	5.11138e-06
69.	1360	1.39469e-05	1.90094e-05	5.06251e-06	2.5629e-11	5.06251e-06
70.	1380	1.3383e-05	1.83678e-05	4.98484e-06	2.48486e-11	4.98484e-06
71.	1400	1.27402e-05	1.7748e-05	5.00774e-06	2.50775e-11	5.00774e-06
72.	1420	1.23004e-05	1.7149e-05	4.84864e-06	2.35094e-11	4.84864e-06
73.	1440	1.17024e-05	1.65703e-05	4.86785e-06	2.3696e-11	4.86785e-06
74.	1460	1.14239e-05	1.60111e-05	4.58716e-06	2.1042e-11	4.58716e-06
75.	1480	1.07503e-05	1.54708e-05	4.72048e-06	2.22829e-11	4.72048e-06
76.	1500	1.03521e-05	1.49487e-05	4.59669e-06	2.11296e-11	4.59669e-06
77.	1520	1.01109e-05	1.44443e-05	4.33339e-06	1.87782e-11	4.33339e-06
78.	1540	9.57311e-06	1.39569e-05	4.38379e-06	1.92177e-11	4.38379e-06
79.	1560	9.25392e-06	1.34859e-05	4.23203e-06	1.79101e-11	4.23203e-06
80.	1580	8.78441e-06	1.30309e-05	4.24648e-06	1.80326e-11	4.24648e-06
81.	1600	8.42524e-06	1.25912e-05	4.16595e-06	1.73552e-11	4.16595e-06
82.	1620	8.1526e-06	1.21663e-05	4.01374e-06	1.61101e-11	4.01374e-06
83.	1640	7.93179e-06	1.17558e-05	3.82404e-06	1.46233e-11	3.82404e-06
84.	1660	7.53053e-06	1.13592e-05	3.82864e-06	1.46585e-11	3.82864e-06
85.	1680	7.31938e-06	1.09759e-05	3.65654e-06	1.33703e-11	3.65654e-06
86.	1700	7.0194e-06	1.06056e-05	3.58618e-06	1.28607e-11	3.58618e-06
87.	1720	6.68899e-06	1.02477e-05	3.55876e-06	1.26648e-11	3.55876e-06
88.	1740	6.3384e-06	9.90199e-06	3.5636e-06	1.26992e-11	3.5636e-06
89.	1760	6.1865e-06	9.56791e-06	3.38141e-06	1.14339e-11	3.38141e-06
90.	1780	5.91904e-06	9.2451e-06	3.32606e-06	1.10627e-11	3.32606e-06
91.	1800	5.84015e-06	8.93318e-06	3.09303e-06	9.56685e-12	3.09303e-06
92.	1820	5.38601e-06	8.63179e-06	3.24578e-06	1.05351e-11	3.24578e-06
93.	1840	5.28527e-06	8.34057e-06	3.0553e-06	9.33487e-12	3.0553e-06
94.	1860	5.20067e-06	8.05918e-06	2.85851e-06	8.17107e-12	2.85851e-06
95.	1880	4.88464e-06	7.78729e-06	2.90265e-06	8.42538e-12	2.90265e-06
96.	1900	4.73171e-06	7.52457e-06	2.79286e-06	7.80004e-12	2.79286e-06
97.	1920	4.44388e-06	7.27071e-06	2.82683e-06	7.99099e-12	2.82683e-06
98.	1940	4.39602e-06	7.02542e-06	2.6294e-06	6.91374e-12	2.6294e-06
99.	1960	4.19071e-06	6.78841e-06	2.5977e-06	6.74803e-12	2.5977e-06
100.	1980	4.02985e-06	6.5594e-06	2.52955e-06	6.39863e-12	2.52955e-06
101.	2000	3.87375e-06	6.33811e-06	2.46437e-06	6.0731e-12	2.46437e-06
102.	2020	3.66708e-06	6.12429e-06	2.45721e-06	6.0379e-12	2.45721e-06
103.	2040	3.61005e-06	5.91769e-06	2.30764e-06	5.3252e-12	2.30764e-06
104.	2060	3.48307e-06	5.71805e-06	2.23498e-06	4.99514e-12	2.23498e-06
105.	2080	3.33117e-06	5.52515e-06	2.19399e-06	4.81358e-12	2.19399e-06
106.	2100	3.11767e-06	5.33876e-06	2.2211e-06	4.93327e-12	2.2211e-06
107.	2120	3.11744e-06	5.15866e-06	2.04122e-06	4.16659e-12	2.04122e-06
108.	2140	2.86397e-06	4.98464e-06	2.12067e-06	4.49722e-12	2.12067e-06
109.	2160	2.93045e-06	4.81649e-06	1.88603e-06	3.55712e-12	1.88603e-06
110.	2180	2.95563e-06	4.65401e-06	1.69838e-06	2.88448e-12	1.69838e-06
111.	2200	2.56898e-06	4.49701e-06	1.92803e-06	3.71729e-12	1.92803e-06
112.	2220	2.48833e-06	4.34531e-06	1.85697e-06	3.44835e-12	1.85697e-06
113.	2240	2.53653e-06	4.19872e-06	1.6622e-06	2.7629e-12	1.6622e-06
114.	2260	2.41745e-06	4.05709e-06	1.63964e-06	2.68843e-12	1.63964e-06
115.	2280	2.39448e-06	3.92023e-06	1.52575e-06	2.32792e-12	1.52575e-06
116.	2300	2.21296e-06	3.78799e-06	1.57502e-06	2.4807e-12	1.57502e-06
117.	2320	2.12487e-06	3.66021e-06	1.53534e-06	2.35727e-12	1.53534e-06
118.	2340	2.06435e-06	3.53674e-06	1.47239e-06	2.16794e-12	1.47239e-06
119.	2360	2.11132e-06	3.41744e-06	1.30612e-06	1.70595e-12	1.30612e-06
120.	2380	1.97856e-06	3.30216e-06	1.3236e-06	1.75192e-12	1.3236e-06
121.	2400	2.22371e-06	3.19077e-06	9.67058e-07	9.35201e-13	9.67058e-07
122.	2420	1.80902e-06	3.08314e-06	1.27412e-06	1.62338e-12	1.27412e-06
123.	2440	1.79832e-06	2.97914e-06	1.18081e-06	1.39432e-12	1.18081e-06
124.	2460	1.69576e-06	2.87864e-06	1.18288e-06	1.39921e-12	1.18288e-06
125.	2480	1.638e-06	2.78154e-06	1.14354e-06	1.30769e-12	1.14354e-06
126.	2500	1.78662e-06	2.68772e-06	9.01098e-07	8.11978e-13	9.01098e-07
127.	2520	1.66133e-06	2.59705e-06	9.35719e-07	8.75569e-13	9.35719e-07
128.	2540	1.5171e-06	2.50945e-06	9.92347e-07	9.84752e-13	9.92347e-07
129.	2560	1.514e-06	2.4248e-06	9.108e-07	8.29556e-13	9.108e-07
130.	2580	1.32403e-06	2.34301e-06	1.01898e-06	1.03832e-12	1.01898e-06
131.	2600	1.31703e-06	2.26398e-06	9.46948e-07	8.9671e-13	9.46948e-07
132.	2620	1.08886e-06	2.18761e-06	1.09875e-06	1.20725e-12	1.09875e-06
133.	2640	1.09769e-06	2.11382e-06	1.01613e-06	1.03252e-12	1.01613e-06
134.	2660	1.04705e-06	2.04252e-06	9.95471e-07	9.90962e-13	9.95471e-07
135.	2680	9.31249e-07	1.97362e-06	1.04237e-06	1.08654e-12	1.04237e-06
136.	2700	8.50492e-07	1.90705e-06	1.05656e-06	1.11632e-12	1.05656e-06
137.	2720	8.42495e-07	1.84272e-06	1.00023e-06	1.00046e-12	1.00023e-06
138.	2740	7.39728e-07	1.78057e-06	1.04084e-06	1.08335e-12	1.04084e-06
139.	2760	8.13255e-07	1.72051e-06	9.07252e-07	8.23106e-13	9.07252e-07
140.	2780	8.05948e-07	1.66247e-06	8.56525e-07	7.33636e-13	8.56525e-07
141.	2800	6.88252e-07	1.6064e-06	9.18145e-07	8.42991e-13	9.18145e-07
142.	2820	6.08475e-07	1.55221e-06	9.43737e-07	8.9064e-13	9.43737e-07
143.	2840	7.25722e-07	1.49986e-06	7.74133e-07	5.99282e-13	7.74133e-07
144.	2860	5.90065e-07	1.44926e-06	8.59199e-07	7.38222e-13	8.59199e-07
145.	2880	4.34444e-07	1.40038e-06	9.65936e-07	9.33033e-13	9.65936e-07
146.	2900	4.50284e-07	1.35314e-06	9.02861e-07	8.15158e-13	9.02861e-07
147.	2920	4.07424e-07	1.3075e-06	9.00078e-07	8.10141e-13	9.00078e-07
148.	2940	2.95863e-07	1.2634e-06	9.67537e-07	9.36128e-13	9.67537e-07
149.	2960	4.89619e-07	1.22079e-06	7.31167e-07	5.34605e-13	7.31167e-07
150.	2980	4.94069e-07	1.17961e-06	6.85539e-07	4.69964e-13	6.85539e-07
151.	3000	2.68971e-07	1.13982e-06	8.70848e-07	7.58377e-13	8.70848e-07
152.	3020	2.93758e-07	1.10137e-06	8.07615e-07	6.52243e-13	8.07615e-07
153.	3040	2.48985e-07	1.06422e-06	8.15239e-07	6.64615e-13	8.15239e-07
154.	3060	2.03681e-07	1.02833e-06	8.24647e-07	6.80042e-13	8.24647e-07
155.	3080	2.02716e-07	9.93642e-07	7.90926e-07	6.25565e-13	7.90926e-07
156.	3100	1.6945e-07	9.60127e-07	7.90677e-07	6.25169e-13	7.90677e-07
157.	3120	1.12023e-07	9.27742e-07	8.15719e-07	6.65397e-13	8.15719e-07
158.	3140	2.69339e-07	8.96449e-07	6.2711e-07	3.93267e-13	6.2711e-07
159.	3160	2.57243e-07	8.66212e-07	6.08969e-07	3.70843e-13	6.08969e-07
160.	3180	3.57301e-08	8.36995e-07	8.01265e-07	6.42025e-13	8.01265e-07
161.	3200	1.46164e-07	8.08763e-07	6.62599e-07	4.39037e-13	6.62599e-07
162.	3220	1.03232e-07	7.81484e-07	6.78251e-07	4.60025e-13	6.78251e-07
163.	3240	1.04507e-07	7.55125e-07	6.50618e-07	4.23304e-13	6.50618e-07
164.	3260	5.45871e-08	7.29655e-07	6.75067e-07	4.55716e-13	6.75067e-07
Objective Value				1.98878e-09
Root Mean Square				3.48234e-06
Weight				1

File Name:	//bonnie/chianeselab/Research/2013 - Polar Bonds/Paper 9 - Ruimine hydrogenation mechanism/Kinetics analysis for pub/copasi_input_trim_first_300_seconds.txt
Experiment:	Experiment_4
Mean:	1.26271e-06
Objective Value:	6.96574e-10
Root Mean Square:	2.46113e-06
Row	Time	[Ru-imine](Data)	[Ru-imine](Fit)	[Ru-imine](Weighted Error)	Objective Value	Root Mean Square

1.	0	0.000206974	0.000206974	0	0	0
2.	40	0.000196031	0.000192401	-3.62988e-06	1.3176e-11	3.62988e-06
3.	80	0.000184066	0.000178926	-5.1406e-06	2.64258e-11	5.1406e-06
4.	120	0.000171176	0.000166433	-4.74274e-06	2.24936e-11	4.74274e-06
5.	160	0.00015864	0.000154836	-3.80491e-06	1.44774e-11	3.80491e-06
6.	200	0.000147254	0.000144061	-3.19324e-06	1.01968e-11	3.19324e-06
7.	240	0.000136307	0.000134045	-2.26213e-06	5.11724e-12	2.26213e-06
8.	280	0.000125996	0.000124733	-1.26312e-06	1.59548e-12	1.26312e-06
9.	320	0.000116608	0.000116073	-5.34914e-07	2.86133e-13	5.34914e-07
10.	360	0.000107882	0.000108018	1.36575e-07	1.86527e-14	1.36575e-07
11.	400	9.97912e-05	0.000100525	7.34318e-07	5.39222e-13	7.34318e-07
12.	440	9.21882e-05	9.35548e-05	1.36665e-06	1.86773e-12	1.36665e-06
13.	480	8.51253e-05	8.70694e-05	1.94411e-06	3.77957e-12	1.94411e-06
14.	520	7.85305e-05	8.10352e-05	2.50475e-06	6.27375e-12	2.50475e-06
15.	560	7.17414e-05	7.54204e-05	3.67905e-06	1.35354e-11	3.67905e-06
16.	600	6.62134e-05	7.01957e-05	3.98233e-06	1.58589e-11	3.98233e-06
17.	640	6.10437e-05	6.53338e-05	4.29005e-06	1.84045e-11	4.29005e-06
18.	680	5.62586e-05	6.08093e-05	4.55064e-06	2.07083e-11	4.55064e-06
19.	720	5.19787e-05	5.65987e-05	4.61999e-06	2.13443e-11	4.61999e-06
20.	760	4.79608e-05	5.26802e-05	4.7194e-06	2.22727e-11	4.7194e-06
21.	800	4.42035e-05	4.90333e-05	4.82981e-06	2.3327e-11	4.82981e-06
22.	840	4.07376e-05	4.56393e-05	4.9017e-06	2.40267e-11	4.9017e-06
23.	880	3.75536e-05	4.24805e-05	4.92693e-06	2.42747e-11	4.92693e-06
24.	920	3.47048e-05	3.95405e-05	4.8357e-06	2.3384e-11	4.8357e-06
25.	960	3.19892e-05	3.68043e-05	4.81512e-06	2.31854e-11	4.81512e-06
26.	1000	2.94698e-05	3.42576e-05	4.78774e-06	2.29225e-11	4.78774e-06
27.	1040	2.7011e-05	3.18872e-05	4.87618e-06	2.37771e-11	4.87618e-06
28.	1080	2.48947e-05	2.9681e-05	4.78628e-06	2.29085e-11	4.78628e-06
29.	1120	2.29672e-05	2.76275e-05	4.66027e-06	2.17182e-11	4.66027e-06
30.	1160	2.1175e-05	2.57162e-05	4.5412e-06	2.06225e-11	4.5412e-06
31.	1200	1.94786e-05	2.39372e-05	4.45868e-06	1.98799e-11	4.45868e-06
32.	1240	1.79371e-05	2.22814e-05	4.34424e-06	1.88724e-11	4.34424e-06
33.	1280	1.64801e-05	2.07401e-05	4.26005e-06	1.8148e-11	4.26005e-06
34.	1320	1.51782e-05	1.93055e-05	4.12729e-06	1.70345e-11	4.12729e-06
35.	1360	1.39475e-05	1.79702e-05	4.02272e-06	1.61823e-11	4.02272e-06
36.	1400	1.28994e-05	1.67273e-05	3.82788e-06	1.46527e-11	3.82788e-06
37.	1440	1.19275e-05	1.55704e-05	3.6429e-06	1.32707e-11	3.6429e-06
38.	1480	1.09783e-05	1.44935e-05	3.51522e-06	1.23568e-11	3.51522e-06
39.	1520	1.01207e-05	1.34911e-05	3.37046e-06	1.136e-11	3.37046e-06
40.	1560	9.3122e-06	1.25581e-05	3.24592e-06	1.0536e-11	3.24592e-06
41.	1600	8.5855e-06	1.16896e-05	3.10413e-06	9.63564e-12	3.10413e-06
42.	1640	7.88631e-06	1.08812e-05	2.99492e-06	8.96955e-12	2.99492e-06
43.	1680	7.22834e-06	1.01287e-05	2.9004e-06	8.41235e-12	2.9004e-06
44.	1720	6.68904e-06	9.4283e-06	2.73926e-06	7.50355e-12	2.73926e-06
45.	1760	6.1836e-06	8.77632e-06	2.59272e-06	6.72218e-12	2.59272e-06
46.	1800	5.70631e-06	8.16942e-06	2.46312e-06	6.06695e-12	2.46312e-06
47.	1840	5.24384e-06	7.60451e-06	2.36067e-06	5.57275e-12	2.36067e-06
48.	1880	4.85439e-06	7.07866e-06	2.22427e-06	4.94737e-12	2.22427e-06
49.	1920	4.49907e-06	6.58918e-06	2.09011e-06	4.36855e-12	2.09011e-06
50.	1960	4.07297e-06	6.13355e-06	2.06057e-06	4.24597e-12	2.06057e-06
51.	2000	3.74883e-06	5.70943e-06	1.9606e-06	3.84397e-12	1.9606e-06
52.	2040	3.48317e-06	5.31464e-06	1.83147e-06	3.3543e-12	1.83147e-06
53.	2080	3.28109e-06	4.94716e-06	1.66607e-06	2.77579e-12	1.66607e-06
54.	2120	3.02007e-06	4.60508e-06	1.58501e-06	2.51227e-12	1.58501e-06
55.	2160	2.76572e-06	4.28666e-06	1.52094e-06	2.31327e-12	1.52094e-06
56.	2200	2.62337e-06	3.99027e-06	1.3669e-06	1.86841e-12	1.3669e-06
57.	2240	2.3968e-06	3.71437e-06	1.31757e-06	1.73598e-12	1.31757e-06
58.	2280	2.18755e-06	3.45754e-06	1.26999e-06	1.61287e-12	1.26999e-06
59.	2320	2.10369e-06	3.21847e-06	1.11478e-06	1.24273e-12	1.11478e-06
60.	2360	1.89446e-06	2.99594e-06	1.10148e-06	1.21326e-12	1.10148e-06
61.	2400	1.76662e-06	2.78879e-06	1.02217e-06	1.04484e-12	1.02217e-06
62.	2440	1.66599e-06	2.59597e-06	9.29975e-07	8.64853e-13	9.29975e-07
63.	2480	1.54237e-06	2.41648e-06	8.74108e-07	7.64065e-13	8.74108e-07
64.	2520	1.50605e-06	2.2494e-06	7.43344e-07	5.52561e-13	7.43344e-07
65.	2560	1.33129e-06	2.09387e-06	7.62575e-07	5.81521e-13	7.62575e-07
66.	2600	1.21167e-06	1.9491e-06	7.37432e-07	5.43806e-13	7.37432e-07
67.	2640	1.1603e-06	1.81434e-06	6.54041e-07	4.2777e-13	6.54041e-07
68.	2680	1.19877e-06	1.68889e-06	4.90118e-07	2.40216e-13	4.90118e-07
69.	2720	1.08391e-06	1.57212e-06	4.88216e-07	2.38355e-13	4.88216e-07
70.	2760	9.83602e-07	1.46342e-06	4.79821e-07	2.30228e-13	4.79821e-07
71.	2800	9.23525e-07	1.36224e-06	4.38716e-07	1.92472e-13	4.38716e-07
72.	2840	8.58263e-07	1.26806e-06	4.09793e-07	1.6793e-13	4.09793e-07
73.	2880	7.41294e-07	1.18038e-06	4.39089e-07	1.92799e-13	4.39089e-07
74.	2920	6.91909e-07	1.09877e-06	4.06862e-07	1.65537e-13	4.06862e-07
75.	2960	6.55272e-07	1.0228e-06	3.6753e-07	1.35078e-13	3.6753e-07
76.	3000	6.32324e-07	9.52086e-07	3.19762e-07	1.02248e-13	3.19762e-07
77.	3040	6.43528e-07	8.86259e-07	2.42731e-07	5.89185e-14	2.42731e-07
78.	3080	6.10871e-07	8.24984e-07	2.14113e-07	4.58443e-14	2.14113e-07
79.	3120	5.13175e-07	7.67945e-07	2.54769e-07	6.49074e-14	2.54769e-07
80.	3160	4.85083e-07	7.1485e-07	2.29766e-07	5.27926e-14	2.29766e-07
81.	3200	4.69783e-07	6.65425e-07	1.95642e-07	3.82759e-14	1.95642e-07
82.	3240	4.67176e-07	6.19418e-07	1.52242e-07	2.31776e-14	1.52242e-07
83.	3280	4.35195e-07	5.76592e-07	1.41397e-07	1.99931e-14	1.41397e-07
84.	3320	4.28531e-07	5.36728e-07	1.08196e-07	1.17064e-14	1.08196e-07
85.	3360	4.39179e-07	4.99619e-07	6.04395e-08	3.65293e-15	6.04395e-08
86.	3400	3.75302e-07	4.65076e-07	8.97735e-08	8.05928e-15	8.97735e-08
87.	3440	4.57924e-07	4.32921e-07	-2.50029e-08	6.25146e-16	2.50029e-08
88.	3480	4.54343e-07	4.0299e-07	-5.13532e-08	2.63715e-15	5.13532e-08
89.	3520	3.74145e-07	3.75128e-07	9.82744e-10	9.65787e-19	9.82744e-10
90.	3560	3.43649e-07	3.49192e-07	5.54275e-09	3.07221e-17	5.54275e-09
91.	3600	3.68015e-07	3.25049e-07	-4.2966e-08	1.84607e-15	4.2966e-08
92.	3640	3.05954e-07	3.02575e-07	-3.37883e-09	1.14165e-17	3.37883e-09
93.	3680	3.24315e-07	2.81656e-07	-4.26596e-08	1.81984e-15	4.26596e-08
94.	3720	3.28915e-07	2.62182e-07	-6.67321e-08	4.45318e-15	6.67321e-08
95.	3760	2.65995e-07	2.44055e-07	-2.19393e-08	4.81332e-16	2.19393e-08
96.	3800	3.07272e-07	2.27182e-07	-8.00902e-08	6.41443e-15	8.00902e-08
97.	3840	2.86579e-07	2.11475e-07	-7.5104e-08	5.64061e-15	7.5104e-08
98.	3880	2.4174e-07	1.96854e-07	-4.48859e-08	2.01474e-15	4.48859e-08
99.	3920	2.38166e-07	1.83244e-07	-5.49224e-08	3.01647e-15	5.49224e-08
100.	3960	1.72986e-07	1.70574e-07	-2.41211e-09	5.81828e-18	2.41211e-09
101.	4000	1.80046e-07	1.58781e-07	-2.12649e-08	4.52195e-16	2.12649e-08
102.	4040	1.7325e-07	1.47803e-07	-2.54465e-08	6.47522e-16	2.54465e-08
103.	4080	1.76983e-07	1.37584e-07	-3.93982e-08	1.55222e-15	3.93982e-08
104.	4120	1.70977e-07	1.28072e-07	-4.29053e-08	1.84086e-15	4.29053e-08
105.	4160	2.42346e-07	1.19217e-07	-1.23129e-07	1.51607e-14	1.23129e-07
106.	4200	1.04501e-07	1.10975e-07	6.47382e-09	4.19103e-17	6.47382e-09
107.	4240	1.32901e-07	1.03302e-07	-2.95986e-08	8.76076e-16	2.95986e-08
108.	4280	9.23227e-08	9.61601e-08	3.83746e-09	1.47261e-17	3.83746e-09
109.	4320	1.66258e-07	8.95118e-08	-7.67461e-08	5.88997e-15	7.67461e-08
110.	4360	1.82558e-07	8.3323e-08	-9.92354e-08	9.84766e-15	9.92354e-08
111.	4400	9.27119e-08	7.75621e-08	-1.51498e-08	2.29516e-16	1.51498e-08
112.	4440	1.95976e-08	7.21996e-08	5.26019e-08	2.76696e-15	5.26019e-08
113.	4480	9.78411e-08	6.72078e-08	-3.06333e-08	9.384e-16	3.06333e-08
114.	4520	1.01274e-07	6.25612e-08	-3.87126e-08	1.49867e-15	3.87126e-08
115.	4560	1.12521e-07	5.82358e-08	-5.42855e-08	2.94692e-15	5.42855e-08
Objective Value				6.96574e-10
Root Mean Square				2.46113e-06
Weight				1

File Name:	//bonnie/chianeselab/Research/2013 - Polar Bonds/Paper 9 - Ruimine hydrogenation mechanism/Kinetics analysis for pub/copasi_input_trim_first_300_seconds.txt
Experiment:	Experiment_5
Mean:	-1.74283e-05
Objective Value:	1.22856e-07
Root Mean Square:	2.86189e-05
Row	Time	[Ru-imine](Data)	[Ru-imine](Fit)	[Ru-imine](Weighted Error)	Objective Value	Root Mean Square

1.	0	0.000253222	0.000253222	0	0	0
2.	80	0.000252788	0.000252344	-4.43824e-07	1.9698e-13	4.43824e-07
3.	160	0.000252567	0.000251371	-1.19609e-06	1.43064e-12	1.19609e-06
4.	240	0.000251997	0.000250289	-1.70847e-06	2.91888e-12	1.70847e-06
5.	320	0.000251623	0.000249088	-2.53512e-06	6.42685e-12	2.53512e-06
6.	400	0.000251077	0.000247759	-3.31842e-06	1.10119e-11	3.31842e-06
7.	480	0.000250648	0.000246289	-4.35924e-06	1.9003e-11	4.35924e-06
8.	560	0.000250252	0.000244668	-5.58465e-06	3.11883e-11	5.58465e-06
9.	640	0.000249797	0.000242884	-6.9138e-06	4.78006e-11	6.9138e-06
10.	720	0.000249219	0.000240925	-8.29378e-06	6.87867e-11	8.29378e-06
11.	800	0.000248671	0.000238782	-9.889e-06	9.77923e-11	9.889e-06
12.	880	0.000247952	0.000236443	-1.15092e-05	1.32461e-10	1.15092e-05
13.	960	0.000246919	0.000233898	-1.30206e-05	1.69536e-10	1.30206e-05
14.	1040	0.000246211	0.00023114	-1.50712e-05	2.2714e-10	1.50712e-05
15.	1120	0.000245188	0.000228161	-1.70271e-05	2.89923e-10	1.70271e-05
16.	1200	0.000244213	0.000224955	-1.92581e-05	3.70874e-10	1.92581e-05
17.	1280	0.000243261	0.000221519	-2.17411e-05	4.72677e-10	2.17411e-05
18.	1360	0.000242275	0.000217853	-2.44222e-05	5.96442e-10	2.44222e-05
19.	1440	0.000241035	0.000213956	-2.70789e-05	7.33265e-10	2.70789e-05
20.	1520	0.000239829	0.000209834	-2.99944e-05	8.99666e-10	2.99944e-05
21.	1600	0.000238467	0.000205493	-3.29736e-05	1.08726e-09	3.29736e-05
22.	1680	0.000236966	0.000200943	-3.60226e-05	1.29763e-09	3.60226e-05
23.	1760	0.000235203	0.000196196	-3.90073e-05	1.52157e-09	3.90073e-05
24.	1840	0.000233389	0.000191266	-4.2123e-05	1.77434e-09	4.2123e-05
25.	1920	0.000231414	0.000186171	-4.52429e-05	2.04692e-09	4.52429e-05
26.	2000	0.000229236	0.000180931	-4.8305e-05	2.33338e-09	4.8305e-05
27.	2080	0.00022674	0.000175564	-5.11757e-05	2.61895e-09	5.11757e-05
28.	2160	0.000224138	0.000170095	-5.40434e-05	2.92069e-09	5.40434e-05
29.	2240	0.000221219	0.000164545	-5.66738e-05	3.21191e-09	5.66738e-05
30.	2320	0.000218017	0.000158937	-5.90796e-05	3.4904e-09	5.90796e-05
31.	2400	0.000214607	0.000153295	-6.13115e-05	3.7591e-09	6.13115e-05
32.	2480	0.000210834	0.000147642	-6.31915e-05	3.99317e-09	6.31915e-05
33.	2560	0.00020689	0.000141999	-6.48906e-05	4.21079e-09	6.48906e-05
34.	2640	0.000202655	0.000136388	-6.62668e-05	4.39129e-09	6.62668e-05
35.	2720	0.000198141	0.000130827	-6.73137e-05	4.53114e-09	6.73137e-05
36.	2800	0.000193303	0.000125336	-6.79671e-05	4.61953e-09	6.79671e-05
37.	2880	0.000188323	0.000119931	-6.83925e-05	4.67754e-09	6.83925e-05
38.	2960	0.00018284	0.000114626	-6.82134e-05	4.65307e-09	6.82134e-05
39.	3040	0.000177409	0.000109435	-6.79735e-05	4.6204e-09	6.79735e-05
40.	3120	0.000171537	0.00010437	-6.71676e-05	4.51149e-09	6.71676e-05
41.	3200	0.0001655	9.94391e-05	-6.60605e-05	4.36399e-09	6.60605e-05
42.	3280	0.000159643	9.4651e-05	-6.49924e-05	4.22401e-09	6.49924e-05
43.	3360	0.00015349	9.00122e-05	-6.3478e-05	4.02946e-09	6.3478e-05
44.	3440	0.000147309	8.55274e-05	-6.17821e-05	3.81703e-09	6.17821e-05
45.	3520	0.000141128	8.12001e-05	-5.99281e-05	3.59137e-09	5.99281e-05
46.	3600	0.000135048	7.70328e-05	-5.80155e-05	3.3658e-09	5.80155e-05
47.	3680	0.000128831	7.30265e-05	-5.58042e-05	3.11411e-09	5.58042e-05
48.	3760	0.000122933	6.91812e-05	-5.37518e-05	2.88926e-09	5.37518e-05
49.	3840	0.000116976	6.54962e-05	-5.14794e-05	2.65013e-09	5.14794e-05
50.	3920	0.00011103	6.19698e-05	-4.90607e-05	2.40696e-09	4.90607e-05
51.	4000	0.000105285	5.85997e-05	-4.6685e-05	2.17949e-09	4.6685e-05
52.	4080	9.96065e-05	5.5383e-05	-4.42235e-05	1.95572e-09	4.42235e-05
53.	4160	9.40794e-05	5.23164e-05	-4.17629e-05	1.74414e-09	4.17629e-05
54.	4240	8.87804e-05	4.93961e-05	-3.93843e-05	1.55112e-09	3.93843e-05
55.	4320	8.37091e-05	4.66179e-05	-3.70912e-05	1.37576e-09	3.70912e-05
56.	4400	7.88062e-05	4.39774e-05	-3.48288e-05	1.21305e-09	3.48288e-05
57.	4480	7.41857e-05	4.147e-05	-3.27157e-05	1.07032e-09	3.27157e-05
58.	4560	6.96655e-05	3.90911e-05	-3.05745e-05	9.34799e-10	3.05745e-05
59.	4640	6.54325e-05	3.68357e-05	-2.85968e-05	8.17774e-10	2.85968e-05
60.	4720	6.149e-05	3.46991e-05	-2.67909e-05	7.1775e-10	2.67909e-05
61.	4800	5.7706e-05	3.26764e-05	-2.50295e-05	6.26478e-10	2.50295e-05
62.	4880	5.41482e-05	3.07627e-05	-2.33855e-05	5.46881e-10	2.33855e-05
63.	4960	5.06983e-05	2.89532e-05	-2.1745e-05	4.72847e-10	2.1745e-05
64.	5040	4.74861e-05	2.72433e-05	-2.02428e-05	4.09771e-10	2.02428e-05
65.	5120	4.44139e-05	2.56282e-05	-1.87857e-05	3.52902e-10	1.87857e-05
66.	5200	4.15057e-05	2.41034e-05	-1.74023e-05	3.0284e-10	1.74023e-05
67.	5280	3.88054e-05	2.26646e-05	-1.61408e-05	2.60525e-10	1.61408e-05
68.	5360	3.62561e-05	2.13075e-05	-1.49486e-05	2.23462e-10	1.49486e-05
69.	5440	3.37541e-05	2.0028e-05	-1.37262e-05	1.88407e-10	1.37262e-05
70.	5520	3.14904e-05	1.8822e-05	-1.26684e-05	1.60488e-10	1.26684e-05
71.	5600	2.9301e-05	1.76858e-05	-1.16153e-05	1.34914e-10	1.16153e-05
72.	5680	2.73688e-05	1.66156e-05	-1.07531e-05	1.1563e-10	1.07531e-05
73.	5760	2.54364e-05	1.5608e-05	-9.8284e-06	9.65975e-11	9.8284e-06
74.	5840	2.3741e-05	1.46594e-05	-9.08154e-06	8.24743e-11	9.08154e-06
75.	5920	2.21248e-05	1.37668e-05	-8.35794e-06	6.98552e-11	8.35794e-06
76.	6000	2.05392e-05	1.29271e-05	-7.61216e-06	5.79449e-11	7.61216e-06
77.	6080	1.91581e-05	1.21372e-05	-7.02089e-06	4.92928e-11	7.02089e-06
78.	6160	1.78575e-05	1.13944e-05	-6.46309e-06	4.17716e-11	6.46309e-06
79.	6240	1.6564e-05	1.0696e-05	-5.86796e-06	3.4433e-11	5.86796e-06
80.	6320	1.54252e-05	1.00395e-05	-5.38563e-06	2.9005e-11	5.38563e-06
81.	6400	1.43138e-05	9.42254e-06	-4.89122e-06	2.3924e-11	4.89122e-06
82.	6480	1.34348e-05	8.84275e-06	-4.59204e-06	2.10868e-11	4.59204e-06
83.	6560	1.23934e-05	8.29802e-06	-4.09535e-06	1.67719e-11	4.09535e-06
84.	6640	1.14718e-05	7.78629e-06	-3.68554e-06	1.35832e-11	3.68554e-06
85.	6720	1.06075e-05	7.30565e-06	-3.30182e-06	1.0902e-11	3.30182e-06
86.	6800	9.91737e-06	6.85424e-06	-3.06313e-06	9.38279e-12	3.06313e-06
87.	6880	9.15925e-06	6.43036e-06	-2.72889e-06	7.44685e-12	2.72889e-06
88.	6960	8.64007e-06	6.03236e-06	-2.6077e-06	6.80012e-12	2.6077e-06
89.	7040	8.04615e-06	5.65871e-06	-2.38744e-06	5.69985e-12	2.38744e-06
90.	7120	7.45308e-06	5.30795e-06	-2.14513e-06	4.60159e-12	2.14513e-06
91.	7200	6.91717e-06	4.97871e-06	-1.93846e-06	3.75763e-12	1.93846e-06
92.	7280	6.41739e-06	4.6697e-06	-1.74769e-06	3.05441e-12	1.74769e-06
93.	7360	5.98206e-06	4.37969e-06	-1.60236e-06	2.56757e-12	1.60236e-06
94.	7440	5.56855e-06	4.10755e-06	-1.46101e-06	2.13454e-12	1.46101e-06
95.	7520	5.09622e-06	3.85218e-06	-1.24405e-06	1.54765e-12	1.24405e-06
96.	7600	4.72921e-06	3.61257e-06	-1.11665e-06	1.2469e-12	1.11665e-06
97.	7680	4.35184e-06	3.38776e-06	-9.64078e-07	9.29446e-13	9.64078e-07
98.	7760	4.00671e-06	3.17685e-06	-8.29859e-07	6.88666e-13	8.29859e-07
99.	7840	3.69689e-06	2.97899e-06	-7.17899e-07	5.15379e-13	7.17899e-07
100.	7920	3.43822e-06	2.79339e-06	-6.44831e-07	4.15807e-13	6.44831e-07
101.	8000	3.27824e-06	2.61928e-06	-6.58959e-07	4.34227e-13	6.58959e-07
102.	8080	3.01134e-06	2.45598e-06	-5.55364e-07	3.08429e-13	5.55364e-07
103.	8160	2.69522e-06	2.30281e-06	-3.92413e-07	1.53988e-13	3.92413e-07
104.	8240	2.56836e-06	2.15915e-06	-4.09208e-07	1.67451e-13	4.09208e-07
105.	8320	2.39255e-06	2.02441e-06	-3.68132e-07	1.35521e-13	3.68132e-07
106.	8400	2.18593e-06	1.89805e-06	-2.87879e-07	8.28745e-14	2.87879e-07
107.	8480	2.1045e-06	1.77955e-06	-3.24941e-07	1.05587e-13	3.24941e-07
108.	8560	1.93661e-06	1.66843e-06	-2.68185e-07	7.1923e-14	2.68185e-07
109.	8640	1.76906e-06	1.56422e-06	-2.04838e-07	4.19588e-14	2.04838e-07
110.	8720	1.59132e-06	1.4665e-06	-1.2482e-07	1.558e-14	1.2482e-07
111.	8800	1.42001e-06	1.37487e-06	-4.51421e-08	2.03781e-15	4.51421e-08
112.	8880	1.3128e-06	1.28895e-06	-2.3853e-08	5.68965e-16	2.3853e-08
113.	8960	1.28438e-06	1.20838e-06	-7.59943e-08	5.77514e-15	7.59943e-08
114.	9040	1.14803e-06	1.13284e-06	-1.51846e-08	2.30571e-16	1.51846e-08
115.	9120	1.03562e-06	1.06202e-06	2.63905e-08	6.9646e-16	2.63905e-08
116.	9200	1.03593e-06	9.95607e-07	-4.0321e-08	1.62578e-15	4.0321e-08
117.	9280	9.50323e-07	9.33343e-07	-1.69792e-08	2.88293e-16	1.69792e-08
118.	9360	9.40498e-07	8.74967e-07	-6.55308e-08	4.29429e-15	6.55308e-08
119.	9440	9.15006e-07	8.20235e-07	-9.47708e-08	8.98151e-15	9.47708e-08
120.	9520	8.46443e-07	7.68922e-07	-7.75209e-08	6.00949e-15	7.75209e-08
121.	9600	7.9379e-07	7.20815e-07	-7.29755e-08	5.32542e-15	7.29755e-08
122.	9680	8.77334e-07	6.75713e-07	-2.01622e-07	4.06513e-14	2.01622e-07
123.	9760	6.61381e-07	6.33429e-07	-2.7951e-08	7.8126e-16	2.7951e-08
124.	9840	6.42357e-07	5.93789e-07	-4.8568e-08	2.35885e-15	4.8568e-08
125.	9920	6.31535e-07	5.56626e-07	-7.49082e-08	5.61123e-15	7.49082e-08
126.	10000	6.52931e-07	5.21787e-07	-1.31144e-07	1.71986e-14	1.31144e-07
127.	10080	5.79542e-07	4.89126e-07	-9.04156e-08	8.17497e-15	9.04156e-08
128.	10160	5.70893e-07	4.58508e-07	-1.12385e-07	1.26304e-14	1.12385e-07
129.	10240	5.53646e-07	4.29805e-07	-1.23841e-07	1.53366e-14	1.23841e-07
130.	10320	4.09543e-07	4.02897e-07	-6.64545e-09	4.4162e-17	6.64545e-09
131.	10400	4.0583e-07	3.77673e-07	-2.81571e-08	7.92821e-16	2.81571e-08
132.	10480	3.54753e-07	3.54026e-07	-7.27165e-10	5.2877e-19	7.27165e-10
133.	10560	3.82751e-07	3.31859e-07	-5.08911e-08	2.58991e-15	5.08911e-08
134.	10640	2.15557e-07	3.1108e-07	9.55227e-08	9.12459e-15	9.55227e-08
135.	10720	3.43241e-07	2.916e-07	-5.16412e-08	2.66681e-15	5.16412e-08
136.	10800	2.38071e-07	2.7334e-07	3.52694e-08	1.24393e-15	3.52694e-08
137.	10880	2.30666e-07	2.56223e-07	2.55563e-08	6.53126e-16	2.55563e-08
138.	10960	1.02471e-07	2.40177e-07	1.37705e-07	1.89628e-14	1.37705e-07
139.	11040	1.63378e-07	2.25135e-07	6.17576e-08	3.814e-15	6.17576e-08
140.	11120	2.37801e-07	2.11035e-07	-2.67662e-08	7.16431e-16	2.67662e-08
141.	11200	1.47356e-07	1.97818e-07	5.04624e-08	2.54645e-15	5.04624e-08
142.	11280	2.06481e-07	1.85428e-07	-2.10525e-08	4.43209e-16	2.10525e-08
143.	11360	1.5271e-07	1.73814e-07	2.11048e-08	4.45413e-16	2.11048e-08
144.	11440	2.64655e-07	1.62928e-07	-1.01728e-07	1.03485e-14	1.01728e-07
145.	11520	9.98163e-08	1.52723e-07	5.29062e-08	2.79907e-15	5.29062e-08
146.	11600	1.88912e-07	1.43156e-07	-4.57551e-08	2.09353e-15	4.57551e-08
147.	11680	7.27812e-08	1.34189e-07	6.14082e-08	3.77097e-15	6.14082e-08
148.	11760	1.3417e-07	1.25784e-07	-8.38624e-09	7.03289e-17	8.38624e-09
149.	11840	1.17379e-07	1.17905e-07	5.26043e-10	2.76721e-19	5.26043e-10
150.	11920	1.20472e-07	1.10519e-07	-9.95303e-09	9.90627e-17	9.95303e-09
Objective Value				1.22856e-07
Root Mean Square				2.86189e-05
Weight				1

File Name:	//bonnie/chianeselab/Research/2013 - Polar Bonds/Paper 9 - Ruimine hydrogenation mechanism/Kinetics analysis for pub/copasi_input_trim_first_300_seconds.txt
Experiment:	Experiment_6
Mean:	-4.79219e-06
Objective Value:	7.55025e-09
Root Mean Square:	7.62095e-06
Row	Time	[Ru-imine](Data)	[Ru-imine](Fit)	[Ru-imine](Weighted Error)	Objective Value	Root Mean Square

1.	0	0.00025122	0.00025122	0	0	0
2.	160	0.000250623	0.00025046	-1.62845e-07	2.65184e-14	1.62845e-07
3.	320	0.000249748	0.000249609	-1.38665e-07	1.9228e-14	1.38665e-07
4.	480	0.000248827	0.000248656	-1.71062e-07	2.92622e-14	1.71062e-07
5.	640	0.000247891	0.00024759	-3.0066e-07	9.03963e-14	3.0066e-07
6.	800	0.000246781	0.0002464	-3.81077e-07	1.4522e-13	3.81077e-07
7.	960	0.000245537	0.000245073	-4.63803e-07	2.15113e-13	4.63803e-07
8.	1120	0.000243989	0.000243596	-3.93236e-07	1.54634e-13	3.93236e-07
9.	1280	0.000242803	0.000241956	-8.46994e-07	7.17399e-13	8.46994e-07
10.	1440	0.000241361	0.000240138	-1.22318e-06	1.49618e-12	1.22318e-06
11.	1600	0.000238948	0.000238128	-8.20127e-07	6.72608e-13	8.20127e-07
12.	1760	0.000236409	0.000235911	-4.9833e-07	2.48333e-13	4.9833e-07
13.	1920	0.000234046	0.000233472	-5.74116e-07	3.29609e-13	5.74116e-07
14.	2080	0.00023224	0.000230799	-1.44189e-06	2.07904e-12	1.44189e-06
15.	2240	0.000229849	0.000227877	-1.97206e-06	3.88902e-12	1.97206e-06
16.	2400	0.000227171	0.000224695	-2.47612e-06	6.13117e-12	2.47612e-06
17.	2560	0.000224342	0.000221244	-3.09808e-06	9.59811e-12	3.09808e-06
18.	2720	0.000221462	0.000217515	-3.94702e-06	1.55789e-11	3.94702e-06
19.	2880	0.00021856	0.000213503	-5.05616e-06	2.55648e-11	5.05616e-06
20.	3040	0.000215198	0.000209208	-5.9904e-06	3.58849e-11	5.9904e-06
21.	3200	0.000211959	0.00020463	-7.32863e-06	5.37088e-11	7.32863e-06
22.	3360	0.000208239	0.000199775	-8.46409e-06	7.16407e-11	8.46409e-06
23.	3520	0.000204161	0.000194654	-9.5075e-06	9.03926e-11	9.5075e-06
24.	3680	0.000199837	0.000189279	-1.05583e-05	1.11479e-10	1.05583e-05
25.	3840	0.000195175	0.000183669	-1.15052e-05	1.32369e-10	1.15052e-05
26.	4000	0.000190262	0.000177847	-1.24148e-05	1.54128e-10	1.24148e-05
27.	4160	0.000185199	0.000171837	-1.33625e-05	1.78555e-10	1.33625e-05
28.	4320	0.000179941	0.000165667	-1.42738e-05	2.0374e-10	1.42738e-05
29.	4480	0.000174511	0.00015937	-1.51409e-05	2.29246e-10	1.51409e-05
30.	4640	0.0001688	0.000152977	-1.58231e-05	2.50372e-10	1.58231e-05
31.	4800	0.000163039	0.000146523	-1.65155e-05	2.72761e-10	1.65155e-05
32.	4960	0.000157087	0.000140041	-1.70457e-05	2.90557e-10	1.70457e-05
33.	5120	0.000151102	0.000133566	-1.75367e-05	3.07534e-10	1.75367e-05
34.	5280	0.000144978	0.000127128	-1.78494e-05	3.18602e-10	1.78494e-05
35.	5440	0.000138784	0.000120761	-1.80237e-05	3.24855e-10	1.80237e-05
36.	5600	0.000132763	0.000114491	-1.82724e-05	3.3388e-10	1.82724e-05
37.	5760	0.000126677	0.000108345	-1.83322e-05	3.36069e-10	1.83322e-05
38.	5920	0.000120395	0.000102346	-1.80492e-05	3.25774e-10	1.80492e-05
39.	6080	0.000114152	9.65145e-05	-1.76375e-05	3.1108e-10	1.76375e-05
40.	6240	0.000108179	9.08672e-05	-1.73117e-05	2.99695e-10	1.73117e-05
41.	6400	0.000102303	8.5418e-05	-1.68846e-05	2.85089e-10	1.68846e-05
42.	6560	9.62509e-05	8.01779e-05	-1.6073e-05	2.58341e-10	1.6073e-05
43.	6720	9.0852e-05	7.5155e-05	-1.5697e-05	2.46395e-10	1.5697e-05
44.	6880	8.54049e-05	7.03547e-05	-1.50503e-05	2.26511e-10	1.50503e-05
45.	7040	8.01768e-05	6.57799e-05	-1.43969e-05	2.0727e-10	1.43969e-05
46.	7200	7.51327e-05	6.14315e-05	-1.37011e-05	1.87721e-10	1.37011e-05
47.	7360	7.04219e-05	5.73085e-05	-1.31135e-05	1.71963e-10	1.31135e-05
48.	7520	6.58175e-05	5.34079e-05	-1.24096e-05	1.53999e-10	1.24096e-05
49.	7680	6.14319e-05	4.97256e-05	-1.17063e-05	1.37037e-10	1.17063e-05
50.	7840	5.74862e-05	4.62563e-05	-1.12299e-05	1.2611e-10	1.12299e-05
51.	8000	5.34295e-05	4.29935e-05	-1.0436e-05	1.0891e-10	1.0436e-05
52.	8160	4.96381e-05	3.99302e-05	-9.70799e-06	9.4245e-11	9.70799e-06
53.	8320	4.61926e-05	3.70586e-05	-9.13405e-06	8.34309e-11	9.13405e-06
54.	8480	4.28341e-05	3.43707e-05	-8.46334e-06	7.16281e-11	8.46334e-06
55.	8640	3.98845e-05	3.18581e-05	-8.02637e-06	6.44226e-11	8.02637e-06
56.	8800	3.6984e-05	2.95124e-05	-7.47163e-06	5.58253e-11	7.47163e-06
57.	8960	3.43676e-05	2.73248e-05	-7.04273e-06	4.96e-11	7.04273e-06
58.	9120	3.17541e-05	2.5287e-05	-6.46708e-06	4.18231e-11	6.46708e-06
59.	9280	2.93727e-05	2.33905e-05	-5.98215e-06	3.57862e-11	5.98215e-06
60.	9440	2.72421e-05	2.16272e-05	-5.61496e-06	3.15278e-11	5.61496e-06
61.	9600	2.52363e-05	1.9989e-05	-5.24736e-06	2.75348e-11	5.24736e-06
62.	9760	2.31902e-05	1.84682e-05	-4.72202e-06	2.22975e-11	4.72202e-06
63.	9920	2.17696e-05	1.70575e-05	-4.71215e-06	2.22043e-11	4.71215e-06
64.	10080	2.00183e-05	1.57497e-05	-4.26858e-06	1.82207e-11	4.26858e-06
65.	10240	1.84282e-05	1.4538e-05	-3.89019e-06	1.51335e-11	3.89019e-06
66.	10400	1.7146e-05	1.34161e-05	-3.72996e-06	1.39126e-11	3.72996e-06
67.	10560	1.56846e-05	1.23777e-05	-3.3069e-06	1.09356e-11	3.3069e-06
68.	10720	1.45969e-05	1.14172e-05	-3.17968e-06	1.01103e-11	3.17968e-06
69.	10880	1.35036e-05	1.0529e-05	-2.97463e-06	8.84843e-12	2.97463e-06
70.	11040	1.25161e-05	9.70807e-06	-2.80804e-06	7.88507e-12	2.80804e-06
71.	11200	1.14826e-05	8.94959e-06	-2.53305e-06	6.41633e-12	2.53305e-06
72.	11360	1.07397e-05	8.24904e-06	-2.49064e-06	6.20328e-12	2.49064e-06
73.	11520	9.84933e-06	7.6022e-06	-2.24713e-06	5.0496e-12	2.24713e-06
74.	11680	9.20065e-06	7.00511e-06	-2.19554e-06	4.82038e-12	2.19554e-06
75.	11840	8.43389e-06	6.45411e-06	-1.97978e-06	3.91954e-12	1.97978e-06
76.	12000	7.9766e-06	5.94576e-06	-2.03085e-06	4.12434e-12	2.03085e-06
77.	12160	7.32308e-06	5.47685e-06	-1.84622e-06	3.40854e-12	1.84622e-06
78.	12320	6.61482e-06	5.04443e-06	-1.57039e-06	2.46612e-12	1.57039e-06
79.	12480	6.17047e-06	4.64573e-06	-1.52473e-06	2.32481e-12	1.52473e-06
80.	12640	5.72178e-06	4.27819e-06	-1.44359e-06	2.08396e-12	1.44359e-06
81.	12800	5.2951e-06	3.93942e-06	-1.35568e-06	1.83788e-12	1.35568e-06
82.	12960	5.02557e-06	3.62722e-06	-1.39835e-06	1.95539e-12	1.39835e-06
83.	13120	4.43565e-06	3.33954e-06	-1.09611e-06	1.20146e-12	1.09611e-06
84.	13280	4.0563e-06	3.0745e-06	-9.81804e-07	9.63939e-13	9.81804e-07
85.	13440	4.11981e-06	2.83033e-06	-1.28948e-06	1.66276e-12	1.28948e-06
86.	13600	3.53793e-06	2.60542e-06	-9.32508e-07	8.69571e-13	9.32508e-07
87.	13760	3.36675e-06	2.39827e-06	-9.68485e-07	9.37962e-13	9.68485e-07
88.	13920	3.0879e-06	2.20749e-06	-8.80407e-07	7.75117e-13	8.80407e-07
89.	14080	2.78861e-06	2.03181e-06	-7.56803e-07	5.72751e-13	7.56803e-07
90.	14240	2.58567e-06	1.87004e-06	-7.15625e-07	5.1212e-13	7.15625e-07
91.	14400	2.41863e-06	1.72109e-06	-6.97541e-07	4.86564e-13	6.97541e-07
92.	14560	2.15077e-06	1.58396e-06	-5.66806e-07	3.21269e-13	5.66806e-07
93.	14720	1.97015e-06	1.45771e-06	-5.1244e-07	2.62595e-13	5.1244e-07
94.	14880	2.05246e-06	1.34149e-06	-7.10962e-07	5.05467e-13	7.10962e-07
95.	15040	1.72966e-06	1.23451e-06	-4.9515e-07	2.45174e-13	4.9515e-07
96.	15200	1.66868e-06	1.13603e-06	-5.32645e-07	2.83711e-13	5.32645e-07
97.	15360	1.66873e-06	1.04539e-06	-6.23334e-07	3.88546e-13	6.23334e-07
98.	15520	1.40271e-06	9.61963e-07	-4.40742e-07	1.94254e-13	4.40742e-07
99.	15680	1.34007e-06	8.85177e-07	-4.54896e-07	2.06931e-13	4.54896e-07
100.	15840	1.18076e-06	8.14507e-07	-3.66257e-07	1.34144e-13	3.66257e-07
101.	16000	1.02818e-06	7.49468e-07	-2.78711e-07	7.76796e-14	2.78711e-07
102.	16160	9.16601e-07	6.89614e-07	-2.26987e-07	5.1523e-14	2.26987e-07
103.	16320	8.33795e-07	6.34532e-07	-1.99263e-07	3.97058e-14	1.99263e-07
104.	16480	8.042e-07	5.83843e-07	-2.20358e-07	4.85575e-14	2.20358e-07
105.	16640	7.46378e-07	5.37197e-07	-2.09181e-07	4.37569e-14	2.09181e-07
106.	16800	6.68045e-07	4.94273e-07	-1.73772e-07	3.01966e-14	1.73772e-07
107.	16960	6.68186e-07	4.54775e-07	-2.1341e-07	4.5544e-14	2.1341e-07
108.	17120	6.16685e-07	4.1843e-07	-1.98255e-07	3.9305e-14	1.98255e-07
109.	17280	5.80338e-07	3.84987e-07	-1.95352e-07	3.81623e-14	1.95352e-07
110.	17440	7.2525e-07	3.54214e-07	-3.71036e-07	1.37668e-13	3.71036e-07
111.	17600	5.30984e-07	3.25899e-07	-2.05085e-07	4.20599e-14	2.05085e-07
112.	17760	6.68449e-07	2.99845e-07	-3.68603e-07	1.35869e-13	3.68603e-07
113.	17920	4.8547e-07	2.75873e-07	-2.09597e-07	4.39309e-14	2.09597e-07
114.	18080	4.07332e-07	2.53816e-07	-1.53515e-07	2.35669e-14	1.53515e-07
115.	18240	2.6189e-07	2.33522e-07	-2.83681e-08	8.0475e-16	2.83681e-08
116.	18400	2.95958e-07	2.14849e-07	-8.11085e-08	6.57859e-15	8.11085e-08
117.	18560	2.38406e-07	1.97669e-07	-4.07365e-08	1.65946e-15	4.07365e-08
118.	18720	4.1375e-07	1.81862e-07	-2.31888e-07	5.3772e-14	2.31888e-07
119.	18880	3.47178e-07	1.67318e-07	-1.79859e-07	3.23494e-14	1.79859e-07
120.	19040	4.22891e-07	1.53937e-07	-2.68953e-07	7.23357e-14	2.68953e-07
121.	19200	3.39049e-07	1.41626e-07	-1.97423e-07	3.89757e-14	1.97423e-07
122.	19360	1.81939e-07	1.30299e-07	-5.16401e-08	2.6667e-15	5.16401e-08
123.	19520	1.3667e-07	1.19878e-07	-1.67924e-08	2.81984e-16	1.67924e-08
124.	19680	2.80992e-07	1.1029e-07	-1.70703e-07	2.91394e-14	1.70703e-07
125.	19840	1.86508e-07	1.01468e-07	-8.50392e-08	7.23166e-15	8.50392e-08
126.	20000	2.43028e-07	9.33523e-08	-1.49676e-07	2.24029e-14	1.49676e-07
127.	20160	1.04344e-07	8.58854e-08	-1.84582e-08	3.40706e-16	1.84582e-08
128.	20320	1.92554e-07	7.90156e-08	-1.13539e-07	1.2891e-14	1.13539e-07
129.	20480	9.64099e-08	7.26951e-08	-2.37148e-08	5.62392e-16	2.37148e-08
130.	20640	1.76691e-07	6.68802e-08	-1.09811e-07	1.20585e-14	1.09811e-07
Objective Value				7.55025e-09
Root Mean Square				7.62095e-06
Weight				1

File Name:	//bonnie/chianeselab/Research/2013 - Polar Bonds/Paper 9 - Ruimine hydrogenation mechanism/Kinetics analysis for pub/copasi_input_trim_first_300_seconds.txt
Experiment:	Experiment_7
Mean:	-4.55132e-06
Objective Value:	7.744e-09
Root Mean Square:	8.03326e-06
Row	Time	[Ru-imine](Data)	[Ru-imine](Fit)	[Ru-imine](Weighted Error)	Objective Value	Root Mean Square

1.	0	0.00025084	0.00025084	0	0	0
2.	160	0.00025015	0.000250044	-1.06202e-07	1.12788e-14	1.06202e-07
3.	320	0.000249475	0.000249153	-3.22087e-07	1.0374e-13	3.22087e-07
4.	480	0.000248485	0.000248155	-3.29348e-07	1.0847e-13	3.29348e-07
5.	640	0.000247475	0.000247041	-4.33743e-07	1.88133e-13	4.33743e-07
6.	800	0.000246653	0.000245798	-8.55594e-07	7.32041e-13	8.55594e-07
7.	960	0.000245566	0.000244412	-1.15427e-06	1.33235e-12	1.15427e-06
8.	1120	0.000244445	0.000242872	-1.57323e-06	2.47505e-12	1.57323e-06
9.	1280	0.000243379	0.000241162	-2.21728e-06	4.91632e-12	2.21728e-06
10.	1440	0.000241405	0.000239269	-2.13646e-06	4.56446e-12	2.13646e-06
11.	1600	0.000239578	0.000237178	-2.40015e-06	5.7607e-12	2.40015e-06
12.	1760	0.000237982	0.000234874	-3.10799e-06	9.65961e-12	3.10799e-06
13.	1920	0.000236165	0.000232344	-3.82145e-06	1.46035e-11	3.82145e-06
14.	2080	0.000234223	0.000229573	-4.65028e-06	2.16251e-11	4.65028e-06
15.	2240	0.000232106	0.000226549	-5.5571e-06	3.08814e-11	5.5571e-06
16.	2400	0.000229716	0.000223261	-6.45503e-06	4.16674e-11	6.45503e-06
17.	2560	0.00022711	0.000219701	-7.40862e-06	5.48877e-11	7.40862e-06
18.	2720	0.000224388	0.000215861	-8.5269e-06	7.2708e-11	8.5269e-06
19.	2880	0.000221438	0.000211737	-9.70127e-06	9.41147e-11	9.70127e-06
20.	3040	0.000218198	0.00020733	-1.08683e-05	1.1812e-10	1.08683e-05
21.	3200	0.000214635	0.000202643	-1.19924e-05	1.43818e-10	1.19924e-05
22.	3360	0.000210893	0.000197682	-1.32112e-05	1.74536e-10	1.32112e-05
23.	3520	0.000206722	0.00019246	-1.42624e-05	2.03417e-10	1.42624e-05
24.	3680	0.000202331	0.000186991	-1.53397e-05	2.35307e-10	1.53397e-05
25.	3840	0.000197696	0.000181297	-1.63995e-05	2.68945e-10	1.63995e-05
26.	4000	0.000192726	0.000175399	-1.73267e-05	3.00216e-10	1.73267e-05
27.	4160	0.000187454	0.000169325	-1.8129e-05	3.28662e-10	1.8129e-05
28.	4320	0.000181844	0.000163104	-1.87405e-05	3.51206e-10	1.87405e-05
29.	4480	0.000175774	0.000156768	-1.90062e-05	3.61236e-10	1.90062e-05
30.	4640	0.000169644	0.00015035	-1.92934e-05	3.72236e-10	1.92934e-05
31.	4800	0.00016342	0.000143885	-1.95349e-05	3.81611e-10	1.95349e-05
32.	4960	0.000156899	0.000137405	-1.94938e-05	3.80008e-10	1.94938e-05
33.	5120	0.000150309	0.000130945	-1.93646e-05	3.74986e-10	1.93646e-05
34.	5280	0.000143679	0.000124535	-1.91435e-05	3.66474e-10	1.91435e-05
35.	5440	0.000136998	0.000118207	-1.87913e-05	3.53115e-10	1.87913e-05
36.	5600	0.000130232	0.000111987	-1.8245e-05	3.32881e-10	1.8245e-05
37.	5760	0.000123494	0.0001059	-1.75941e-05	3.09553e-10	1.75941e-05
38.	5920	0.000116764	9.99693e-05	-1.67946e-05	2.82059e-10	1.67946e-05
39.	6080	0.000110226	9.42124e-05	-1.60134e-05	2.5643e-10	1.60134e-05
40.	6240	0.000103772	8.86455e-05	-1.5126e-05	2.28796e-10	1.5126e-05
41.	6400	9.75334e-05	8.32813e-05	-1.42521e-05	2.03123e-10	1.42521e-05
42.	6560	9.1443e-05	7.81295e-05	-1.33135e-05	1.77249e-10	1.33135e-05
43.	6720	8.55677e-05	7.31971e-05	-1.23705e-05	1.5303e-10	1.23705e-05
44.	6880	7.98639e-05	6.84887e-05	-1.13752e-05	1.29396e-10	1.13752e-05
45.	7040	7.44322e-05	6.40062e-05	-1.0426e-05	1.08702e-10	1.0426e-05
46.	7200	6.93701e-05	5.97498e-05	-9.6203e-06	9.25502e-11	9.6203e-06
47.	7360	6.45062e-05	5.57175e-05	-8.78862e-06	7.72398e-11	8.78862e-06
48.	7520	5.98923e-05	5.19061e-05	-7.98617e-06	6.37789e-11	7.98617e-06
49.	7680	5.55749e-05	4.83108e-05	-7.26404e-06	5.27663e-11	7.26404e-06
50.	7840	5.14807e-05	4.49259e-05	-6.5548e-06	4.29654e-11	6.5548e-06
51.	8000	4.76349e-05	4.17446e-05	-5.89027e-06	3.46953e-11	5.89027e-06
52.	8160	4.41426e-05	3.87597e-05	-5.38288e-06	2.89754e-11	5.38288e-06
53.	8320	4.07107e-05	3.59632e-05	-4.74748e-06	2.25386e-11	4.74748e-06
54.	8480	3.7566e-05	3.3347e-05	-4.21907e-06	1.78006e-11	4.21907e-06
55.	8640	3.46536e-05	3.09026e-05	-3.75106e-06	1.40704e-11	3.75106e-06
56.	8800	3.18772e-05	2.86215e-05	-3.25576e-06	1.06e-11	3.25576e-06
57.	8960	2.92358e-05	2.64951e-05	-2.74066e-06	7.51123e-12	2.74066e-06
58.	9120	2.68844e-05	2.45151e-05	-2.36936e-06	5.61389e-12	2.36936e-06
59.	9280	2.47694e-05	2.2673e-05	-2.09639e-06	4.39486e-12	2.09639e-06
60.	9440	2.27159e-05	2.09608e-05	-1.75515e-06	3.08055e-12	1.75515e-06
61.	9600	2.08398e-05	1.93706e-05	-1.46926e-06	2.15871e-12	1.46926e-06
62.	9760	1.91152e-05	1.78948e-05	-1.22045e-06	1.48949e-12	1.22045e-06
63.	9920	1.74723e-05	1.65261e-05	-9.46289e-07	8.95464e-13	9.46289e-07
64.	10080	1.60295e-05	1.52575e-05	-7.72045e-07	5.96054e-13	7.72045e-07
65.	10240	1.46142e-05	1.40824e-05	-5.3178e-07	2.8279e-13	5.3178e-07
66.	10400	1.33954e-05	1.29946e-05	-4.00758e-07	1.60607e-13	4.00758e-07
67.	10560	1.22362e-05	1.1988e-05	-2.4826e-07	6.16331e-14	2.4826e-07
68.	10720	1.12838e-05	1.10569e-05	-2.26845e-07	5.14588e-14	2.26845e-07
69.	10880	1.02558e-05	1.01962e-05	-5.96474e-08	3.55781e-15	5.96474e-08
70.	11040	9.37046e-06	9.40069e-06	3.02326e-08	9.1401e-16	3.02326e-08
71.	11200	8.53566e-06	8.6658e-06	1.30144e-07	1.69374e-14	1.30144e-07
72.	11360	7.74912e-06	7.98711e-06	2.37992e-07	5.66402e-14	2.37992e-07
73.	11520	7.25503e-06	7.36052e-06	1.05484e-07	1.11269e-14	1.05484e-07
74.	11680	6.61348e-06	6.78218e-06	1.68703e-07	2.84606e-14	1.68703e-07
75.	11840	6.07603e-06	6.24852e-06	1.72491e-07	2.97532e-14	1.72491e-07
76.	12000	5.50443e-06	5.7562e-06	2.51777e-07	6.33919e-14	2.51777e-07
77.	12160	5.10668e-06	5.30213e-06	1.95451e-07	3.8201e-14	1.95451e-07
78.	12320	4.57621e-06	4.8834e-06	3.07197e-07	9.43698e-14	3.07197e-07
79.	12480	4.26931e-06	4.49736e-06	2.28051e-07	5.20071e-14	2.28051e-07
80.	12640	3.88309e-06	4.14149e-06	2.58407e-07	6.67739e-14	2.58407e-07
81.	12800	3.40635e-06	3.8135e-06	4.07149e-07	1.6577e-13	4.07149e-07
82.	12960	3.17014e-06	3.51124e-06	3.41104e-07	1.16352e-13	3.41104e-07
83.	13120	2.85115e-06	3.23274e-06	3.81591e-07	1.45611e-13	3.81591e-07
84.	13280	2.5556e-06	2.97615e-06	4.20549e-07	1.76862e-13	4.20549e-07
85.	13440	2.33388e-06	2.73978e-06	4.05905e-07	1.64759e-13	4.05905e-07
86.	13600	2.08947e-06	2.52206e-06	4.32589e-07	1.87133e-13	4.32589e-07
87.	13760	1.89368e-06	2.32153e-06	4.27849e-07	1.83055e-13	4.27849e-07
88.	13920	1.668e-06	2.13686e-06	4.68867e-07	2.19836e-13	4.68867e-07
89.	14080	1.57497e-06	1.96681e-06	3.91839e-07	1.53538e-13	3.91839e-07
90.	14240	1.37703e-06	1.81022e-06	4.33188e-07	1.87652e-13	4.33188e-07
91.	14400	1.25851e-06	1.66604e-06	4.07536e-07	1.66086e-13	4.07536e-07
92.	14560	1.16173e-06	1.53331e-06	3.71574e-07	1.38067e-13	3.71574e-07
93.	14720	1.05111e-06	1.4111e-06	3.59995e-07	1.29596e-13	3.59995e-07
94.	14880	9.01335e-07	1.29861e-06	3.97274e-07	1.57827e-13	3.97274e-07
95.	15040	8.45726e-07	1.19505e-06	3.49328e-07	1.2203e-13	3.49328e-07
96.	15200	7.32933e-07	1.09973e-06	3.66801e-07	1.34543e-13	3.66801e-07
97.	15360	6.13428e-07	1.012e-06	3.98568e-07	1.58857e-13	3.98568e-07
98.	15520	6.04389e-07	9.31242e-07	3.26853e-07	1.06833e-13	3.26853e-07
99.	15680	5.29584e-07	8.56916e-07	3.27332e-07	1.07146e-13	3.27332e-07
100.	15840	4.43515e-07	7.88511e-07	3.44996e-07	1.19022e-13	3.44996e-07
101.	16000	4.56476e-07	7.25556e-07	2.69079e-07	7.24037e-14	2.69079e-07
102.	16160	4.04433e-07	6.67618e-07	2.63185e-07	6.92663e-14	2.63185e-07
103.	16320	3.28291e-07	6.143e-07	2.86009e-07	8.18012e-14	2.86009e-07
104.	16480	3.21907e-07	5.65234e-07	2.43327e-07	5.92078e-14	2.43327e-07
105.	16640	2.71077e-07	5.20081e-07	2.49004e-07	6.20032e-14	2.49004e-07
106.	16800	2.07206e-07	4.78531e-07	2.71325e-07	7.36172e-14	2.71325e-07
107.	16960	1.69767e-07	4.40297e-07	2.7053e-07	7.31864e-14	2.7053e-07
108.	17120	1.80915e-07	4.05114e-07	2.24199e-07	5.0265e-14	2.24199e-07
109.	17280	3.43564e-08	3.7274e-07	3.38383e-07	1.14503e-13	3.38383e-07
110.	17440	2.23816e-07	3.42951e-07	1.19135e-07	1.41931e-14	1.19135e-07
111.	17600	2.21741e-07	3.15541e-07	9.37994e-08	8.79832e-15	9.37994e-08
112.	17760	2.0361e-07	2.90319e-07	8.67097e-08	7.51857e-15	8.67097e-08
113.	17920	1.70603e-07	2.67113e-07	9.65101e-08	9.31421e-15	9.65101e-08
114.	18080	1.95811e-07	2.4576e-07	4.99484e-08	2.49485e-15	4.99484e-08
115.	18240	1.44876e-07	2.26113e-07	8.12374e-08	6.59952e-15	8.12374e-08
116.	18400	1.40539e-07	2.08036e-07	6.74972e-08	4.55588e-15	6.74972e-08
117.	18560	4.75143e-08	1.91403e-07	1.43889e-07	2.07041e-14	1.43889e-07
118.	18720	4.4422e-08	1.761e-07	1.31678e-07	1.73391e-14	1.31678e-07
119.	18880	6.05774e-08	1.6202e-07	1.01442e-07	1.02905e-14	1.01442e-07
120.	19040	7.85832e-08	1.49065e-07	7.04815e-08	4.96764e-15	7.04815e-08
Objective Value				7.744e-09
Root Mean Square				8.03326e-06
Weight				1

File Name:	//bonnie/chianeselab/Research/2013 - Polar Bonds/Paper 9 - Ruimine hydrogenation mechanism/Kinetics analysis for pub/copasi_input_trim_first_300_seconds.txt
Experiment:	Experiment_8
Mean:	-1.66928e-05
Objective Value:	6.94336e-08
Root Mean Square:	2.48987e-05
Row	Time	[Ru-imine](Data)	[Ru-imine](Fit)	[Ru-imine](Weighted Error)	Objective Value	Root Mean Square

1.	0	0.000244315	0.000244315	0	0	0
2.	320	0.000244328	0.000243613	-7.14824e-07	5.10974e-13	7.14824e-07
3.	640	0.000243717	0.000242825	-8.9209e-07	7.95825e-13	8.9209e-07
4.	960	0.000243029	0.000241942	-1.08683e-06	1.18119e-12	1.08683e-06
5.	1280	0.000242386	0.000240954	-1.43171e-06	2.0498e-12	1.43171e-06
6.	1600	0.00024123	0.00023985	-1.38069e-06	1.90631e-12	1.38069e-06
7.	1920	0.000240123	0.000238616	-1.50657e-06	2.26974e-12	1.50657e-06
8.	2240	0.00023858	0.000237241	-1.33877e-06	1.79231e-12	1.33877e-06
9.	2560	0.00023766	0.000235711	-1.94884e-06	3.79798e-12	1.94884e-06
10.	2880	0.000236001	0.000234011	-1.99051e-06	3.96212e-12	1.99051e-06
11.	3200	0.000234567	0.000232126	-2.44148e-06	5.96082e-12	2.44148e-06
12.	3520	0.000233182	0.000230041	-3.14198e-06	9.87204e-12	3.14198e-06
13.	3840	0.000231826	0.000227739	-4.08682e-06	1.67021e-11	4.08682e-06
14.	4160	0.000230089	0.000225207	-4.88233e-06	2.38371e-11	4.88233e-06
15.	4480	0.000228337	0.000222428	-5.90837e-06	3.49089e-11	5.90837e-06
16.	4800	0.000225549	0.000219389	-6.16081e-06	3.79556e-11	6.16081e-06
17.	5120	0.000223624	0.000216075	-7.54812e-06	5.69742e-11	7.54812e-06
18.	5440	0.000221746	0.000212477	-9.26847e-06	8.59045e-11	9.26847e-06
19.	5760	0.00021975	0.000208586	-1.1164e-05	1.24634e-10	1.1164e-05
20.	6080	0.000217728	0.000204394	-1.33337e-05	1.77789e-10	1.33337e-05
21.	6400	0.000215147	0.000199901	-1.52464e-05	2.32452e-10	1.52464e-05
22.	6720	0.000212956	0.000195107	-1.78488e-05	3.18581e-10	1.78488e-05
23.	7040	0.000210468	0.000190018	-2.04502e-05	4.18212e-10	2.04502e-05
24.	7360	0.000207742	0.000184644	-2.30981e-05	5.3352e-10	2.30981e-05
25.	7680	0.000204974	0.000179001	-2.59724e-05	6.74567e-10	2.59724e-05
26.	8000	0.000201894	0.000173109	-2.87851e-05	8.28585e-10	2.87851e-05
27.	8320	0.000198598	0.000166993	-3.1605e-05	9.98878e-10	3.1605e-05
28.	8640	0.000195212	0.000160681	-3.45311e-05	1.1924e-09	3.45311e-05
29.	8960	0.000191671	0.000154207	-3.74644e-05	1.40358e-09	3.74644e-05
30.	9280	0.00018754	0.000147606	-3.99343e-05	1.59475e-09	3.99343e-05
31.	9600	0.000183606	0.000140917	-4.26893e-05	1.82238e-09	4.26893e-05
32.	9920	0.000179046	0.000134179	-4.48672e-05	2.01307e-09	4.48672e-05
33.	10240	0.000174407	0.000127432	-4.69755e-05	2.2067e-09	4.69755e-05
34.	10560	0.000169664	0.000120715	-4.8949e-05	2.396e-09	4.8949e-05
35.	10880	0.000164428	0.000114066	-5.03628e-05	2.53641e-09	5.03628e-05
36.	11200	0.00015918	0.00010752	-5.16597e-05	2.66873e-09	5.16597e-05
37.	11520	0.000153779	0.00010111	-5.26688e-05	2.774e-09	5.26688e-05
38.	11840	0.000148182	9.4866e-05	-5.33157e-05	2.84256e-09	5.33157e-05
39.	12160	0.000142711	8.88126e-05	-5.38986e-05	2.90506e-09	5.38986e-05
40.	12480	0.000136836	8.29714e-05	-5.38642e-05	2.90135e-09	5.38642e-05
41.	12800	0.000130883	7.73601e-05	-5.35233e-05	2.86475e-09	5.35233e-05
42.	13120	0.000124939	7.19919e-05	-5.29466e-05	2.80334e-09	5.29466e-05
43.	13440	0.000119043	6.68766e-05	-5.21667e-05	2.72136e-09	5.21667e-05
44.	13760	0.000113384	6.20203e-05	-5.13636e-05	2.63822e-09	5.13636e-05
45.	14080	0.000107341	5.74258e-05	-4.99154e-05	2.49154e-09	4.99154e-05
46.	14400	0.000101711	5.30931e-05	-4.86175e-05	2.36366e-09	4.86175e-05
47.	14720	9.59134e-05	4.90195e-05	-4.68939e-05	2.19904e-09	4.68939e-05
48.	15040	9.01822e-05	4.52001e-05	-4.49821e-05	2.02339e-09	4.49821e-05
49.	15360	8.47354e-05	4.16285e-05	-4.31069e-05	1.85821e-09	4.31069e-05
50.	15680	7.92425e-05	3.82965e-05	-4.0946e-05	1.67657e-09	4.0946e-05
51.	16000	7.40989e-05	3.5195e-05	-3.89039e-05	1.51351e-09	3.89039e-05
52.	16320	6.91245e-05	3.23139e-05	-3.68106e-05	1.35502e-09	3.68106e-05
53.	16640	6.44645e-05	2.96426e-05	-3.48218e-05	1.21256e-09	3.48218e-05
54.	16960	5.98935e-05	2.71702e-05	-3.27233e-05	1.07081e-09	3.27233e-05
55.	17280	5.57737e-05	2.48854e-05	-3.08883e-05	9.54089e-10	3.08883e-05
56.	17600	5.17508e-05	2.27771e-05	-2.89737e-05	8.39473e-10	2.89737e-05
57.	17920	4.78431e-05	2.08343e-05	-2.70087e-05	7.29472e-10	2.70087e-05
58.	18240	4.4256e-05	1.90463e-05	-2.52097e-05	6.3553e-10	2.52097e-05
59.	18560	4.06968e-05	1.74025e-05	-2.32943e-05	5.42624e-10	2.32943e-05
60.	18880	3.77605e-05	1.58928e-05	-2.18677e-05	4.78198e-10	2.18677e-05
61.	19200	3.47355e-05	1.45077e-05	-2.02279e-05	4.09167e-10	2.02279e-05
62.	19520	3.18545e-05	1.32379e-05	-1.86166e-05	3.46578e-10	1.86166e-05
63.	19840	2.91873e-05	1.20747e-05	-1.71126e-05	2.92842e-10	1.71126e-05
64.	20160	2.70493e-05	1.101e-05	-1.60393e-05	2.57259e-10	1.60393e-05
65.	20480	2.45638e-05	1.00361e-05	-1.45277e-05	2.11054e-10	1.45277e-05
66.	20800	2.26285e-05	9.14576e-06	-1.34828e-05	1.81786e-10	1.34828e-05
67.	21120	2.09264e-05	8.33225e-06	-1.25942e-05	1.58613e-10	1.25942e-05
68.	21440	1.89737e-05	7.58931e-06	-1.13843e-05	1.29603e-10	1.13843e-05
69.	21760	1.74978e-05	6.91114e-06	-1.05867e-05	1.12078e-10	1.05867e-05
70.	22080	1.58257e-05	6.29232e-06	-9.53335e-06	9.08847e-11	9.53335e-06
71.	22400	1.43592e-05	5.7279e-06	-8.63134e-06	7.45001e-11	8.63134e-06
72.	22720	1.31438e-05	5.21326e-06	-7.93051e-06	6.28931e-11	7.93051e-06
73.	23040	1.18882e-05	4.74415e-06	-7.14409e-06	5.1038e-11	7.14409e-06
74.	23360	1.07828e-05	4.31667e-06	-6.46615e-06	4.18111e-11	6.46615e-06
75.	23680	9.83679e-06	3.92723e-06	-5.90955e-06	3.49228e-11	5.90955e-06
76.	24000	8.93529e-06	3.57253e-06	-5.36276e-06	2.87592e-11	5.36276e-06
77.	24320	8.33035e-06	3.24953e-06	-5.08082e-06	2.58147e-11	5.08082e-06
78.	24640	7.40432e-06	2.95547e-06	-4.44885e-06	1.97923e-11	4.44885e-06
79.	24960	6.79976e-06	2.68779e-06	-4.11197e-06	1.69083e-11	4.11197e-06
80.	25280	5.93658e-06	2.44416e-06	-3.49242e-06	1.2197e-11	3.49242e-06
81.	25600	5.55707e-06	2.22246e-06	-3.33461e-06	1.11196e-11	3.33461e-06
82.	25920	4.90956e-06	2.02075e-06	-2.88881e-06	8.34524e-12	2.88881e-06
83.	26240	4.36279e-06	1.83723e-06	-2.52556e-06	6.37844e-12	2.52556e-06
84.	26560	3.95687e-06	1.6703e-06	-2.28658e-06	5.22843e-12	2.28658e-06
85.	26880	3.52961e-06	1.51846e-06	-2.01116e-06	4.04475e-12	2.01116e-06
86.	27200	3.34157e-06	1.38036e-06	-1.96121e-06	3.84634e-12	1.96121e-06
87.	27520	2.7202e-06	1.25478e-06	-1.46542e-06	2.14747e-12	1.46542e-06
88.	27840	2.49244e-06	1.14057e-06	-1.35186e-06	1.82753e-12	1.35186e-06
89.	28160	2.21869e-06	1.03673e-06	-1.18196e-06	1.39702e-12	1.18196e-06
90.	28480	2.12755e-06	9.42318e-07	-1.18523e-06	1.40477e-12	1.18523e-06
91.	28800	1.6735e-06	8.56479e-07	-8.17017e-07	6.67517e-13	8.17017e-07
92.	29120	1.53741e-06	7.7844e-07	-7.58965e-07	5.76028e-13	7.58965e-07
93.	29440	1.19574e-06	7.07496e-07	-4.88243e-07	2.38382e-13	4.88243e-07
94.	29760	9.85741e-07	6.43004e-07	-3.42737e-07	1.17468e-13	3.42737e-07
95.	30080	1.11646e-06	5.84381e-07	-5.32078e-07	2.83107e-13	5.32078e-07
96.	30400	1.03786e-06	5.31093e-07	-5.06768e-07	2.56814e-13	5.06768e-07
97.	30720	8.96697e-07	4.82657e-07	-4.14039e-07	1.71429e-13	4.14039e-07
98.	31040	1.07353e-06	4.38633e-07	-6.34895e-07	4.03092e-13	6.34895e-07
99.	31360	8.15242e-07	3.98619e-07	-4.16623e-07	1.73575e-13	4.16623e-07
100.	31680	4.88146e-07	3.62251e-07	-1.25894e-07	1.58494e-14	1.25894e-07
101.	32000	5.98564e-07	3.29198e-07	-2.69365e-07	7.25577e-14	2.69365e-07
102.	32320	6.37944e-07	2.99158e-07	-3.38786e-07	1.14776e-13	3.38786e-07
103.	32640	4.13068e-07	2.71857e-07	-1.41211e-07	1.99404e-14	1.41211e-07
104.	32960	2.87021e-07	2.47045e-07	-3.99752e-08	1.59802e-15	3.99752e-08
105.	33280	3.00348e-07	2.24497e-07	-7.5851e-08	5.75338e-15	7.5851e-08
106.	33600	3.54679e-07	2.04005e-07	-1.50674e-07	2.27027e-14	1.50674e-07
107.	33920	4.71387e-07	1.85383e-07	-2.86005e-07	8.17987e-14	2.86005e-07
108.	34240	2.92514e-07	1.68459e-07	-1.24055e-07	1.53896e-14	1.24055e-07
109.	34560	2.82168e-07	1.5308e-07	-1.29088e-07	1.66638e-14	1.29088e-07
110.	34880	4.40201e-07	1.39104e-07	-3.01097e-07	9.06593e-14	3.01097e-07
111.	35200	3.42796e-07	1.26404e-07	-2.16392e-07	4.68256e-14	2.16392e-07
112.	35520	3.39571e-07	1.14863e-07	-2.24708e-07	5.04936e-14	2.24708e-07
Objective Value				6.94336e-08
Root Mean Square				2.48987e-05
Weight				1

File Name:	//bonnie/chianeselab/Research/2013 - Polar Bonds/Paper 9 - Ruimine hydrogenation mechanism/Kinetics analysis for pub/copasi_input_trim_first_300_seconds.txt
Experiment:	Experiment_9
Mean:	6.01129e-06
Objective Value:	1.17747e-08
Root Mean Square:	8.17936e-06
Row	Time	[Ru-imine](Data)	[Ru-imine](Fit)	[Ru-imine](Weighted Error)	Objective Value	Root Mean Square

1.	0	0.000242689	0.000242689	0	0	0
2.	320	0.00024285	0.00024235	-5.00163e-07	2.50163e-13	5.00163e-07
3.	640	0.000242782	0.00024199	-7.92129e-07	6.27469e-13	7.92129e-07
4.	960	0.000242519	0.000241608	-9.10444e-07	8.28908e-13	9.10444e-07
5.	1280	0.000242017	0.000241205	-8.12496e-07	6.6015e-13	8.12496e-07
6.	1600	0.000241293	0.000240777	-5.1663e-07	2.66907e-13	5.1663e-07
7.	1920	0.000240362	0.000240324	-3.78435e-08	1.43213e-15	3.78435e-08
8.	2240	0.000239418	0.000239844	4.25904e-07	1.81394e-13	4.25904e-07
9.	2560	0.000238499	0.000239337	8.37797e-07	7.01903e-13	8.37797e-07
10.	2880	0.000236938	0.0002388	1.86186e-06	3.46653e-12	1.86186e-06
11.	3200	0.000235727	0.000238232	2.50437e-06	6.27186e-12	2.50437e-06
12.	3520	0.000234493	0.000237631	3.13813e-06	9.84785e-12	3.13813e-06
13.	3840	0.000233159	0.000236997	3.83739e-06	1.47256e-11	3.83739e-06
14.	4160	0.000231674	0.000236326	4.65216e-06	2.16426e-11	4.65216e-06
15.	4480	0.00023082	0.000235618	4.79846e-06	2.30252e-11	4.79846e-06
16.	4800	0.000229575	0.00023487	5.2952e-06	2.80391e-11	5.2952e-06
17.	5120	0.000228435	0.000234081	5.64619e-06	3.18795e-11	5.64619e-06
18.	5440	0.000227096	0.000233249	6.15344e-06	3.78648e-11	6.15344e-06
19.	5760	0.000225772	0.000232372	6.59978e-06	4.35571e-11	6.59978e-06
20.	6080	0.000224454	0.000231447	6.99302e-06	4.89023e-11	6.99302e-06
21.	6400	0.00022296	0.000230473	7.51353e-06	5.64531e-11	7.51353e-06
22.	6720	0.000221546	0.000229448	7.90134e-06	6.24311e-11	7.90134e-06
23.	7040	0.000219778	0.000228369	8.59108e-06	7.38066e-11	8.59108e-06
24.	7360	0.000218178	0.000227235	9.05695e-06	8.20283e-11	9.05695e-06
25.	7680	0.000216673	0.000226044	9.37076e-06	8.78111e-11	9.37076e-06
26.	8000	0.000215023	0.000224792	9.76972e-06	9.54475e-11	9.76972e-06
27.	8320	0.000213056	0.000223479	1.0423e-05	1.08638e-10	1.0423e-05
28.	8640	0.000211389	0.000222103	1.07136e-05	1.14782e-10	1.07136e-05
29.	8960	0.000209621	0.00022066	1.10393e-05	1.21866e-10	1.10393e-05
30.	9280	0.000207851	0.00021915	1.12992e-05	1.27672e-10	1.12992e-05
31.	9600	0.000205733	0.00021757	1.18375e-05	1.40126e-10	1.18375e-05
32.	9920	0.000203644	0.000215919	1.2275e-05	1.50676e-10	1.2275e-05
33.	10240	0.000201517	0.000214195	1.26785e-05	1.60744e-10	1.26785e-05
34.	10560	0.000199494	0.000212397	1.29028e-05	1.66482e-10	1.29028e-05
35.	10880	0.000197494	0.000210522	1.30287e-05	1.69746e-10	1.30287e-05
36.	11200	0.000195252	0.00020857	1.33181e-05	1.77371e-10	1.33181e-05
37.	11520	0.000193121	0.000206541	1.342e-05	1.80097e-10	1.342e-05
38.	11840	0.000190697	0.000204432	1.37346e-05	1.88639e-10	1.37346e-05
39.	12160	0.000188104	0.000202243	1.41389e-05	1.99908e-10	1.41389e-05
40.	12480	0.000185867	0.000199975	1.41074e-05	1.99019e-10	1.41074e-05
41.	12800	0.000183304	0.000197626	1.43223e-05	2.05127e-10	1.43223e-05
42.	13120	0.00018042	0.000195197	1.47769e-05	2.18356e-10	1.47769e-05
43.	13440	0.00017788	0.000192689	1.48091e-05	2.19309e-10	1.48091e-05
44.	13760	0.000174989	0.000190103	1.51138e-05	2.28428e-10	1.51138e-05
45.	14080	0.000172425	0.000187438	1.50128e-05	2.25383e-10	1.50128e-05
46.	14400	0.000169485	0.000184698	1.52125e-05	2.3142e-10	1.52125e-05
47.	14720	0.000166582	0.000181883	1.53006e-05	2.34109e-10	1.53006e-05
48.	15040	0.000163623	0.000178996	1.53724e-05	2.36312e-10	1.53724e-05
49.	15360	0.000160588	0.000176039	1.54505e-05	2.38717e-10	1.54505e-05
50.	15680	0.000157566	0.000173015	1.54487e-05	2.38662e-10	1.54487e-05
51.	16000	0.000154447	0.000169927	1.54804e-05	2.39642e-10	1.54804e-05
52.	16320	0.00015112	0.00016678	1.566e-05	2.45236e-10	1.566e-05
53.	16640	0.000148029	0.000163575	1.55458e-05	2.41673e-10	1.55458e-05
54.	16960	0.000144872	0.000160319	1.54462e-05	2.38585e-10	1.54462e-05
55.	17280	0.000141844	0.000157014	1.51695e-05	2.30113e-10	1.51695e-05
56.	17600	0.000138404	0.000153666	1.52613e-05	2.32909e-10	1.52613e-05
57.	17920	0.000135018	0.000150279	1.52608e-05	2.32892e-10	1.52608e-05
58.	18240	0.000131629	0.000146859	1.52309e-05	2.3198e-10	1.52309e-05
59.	18560	0.000128427	0.000143412	1.49843e-05	2.24531e-10	1.49843e-05
60.	18880	0.000125264	0.000139941	1.46776e-05	2.15433e-10	1.46776e-05
61.	19200	0.000121864	0.000136454	1.459e-05	2.12869e-10	1.459e-05
62.	19520	0.00011862	0.000132954	1.43349e-05	2.05488e-10	1.43349e-05
63.	19840	0.00011517	0.000129449	1.4279e-05	2.03889e-10	1.4279e-05
64.	20160	0.000112003	0.000125944	1.39405e-05	1.94337e-10	1.39405e-05
65.	20480	0.000108567	0.000122444	1.3877e-05	1.9257e-10	1.3877e-05
66.	20800	0.000104994	0.000118954	1.396e-05	1.94883e-10	1.396e-05
67.	21120	0.000101838	0.000115481	1.36433e-05	1.8614e-10	1.36433e-05
68.	21440	9.90366e-05	0.00011203	1.29931e-05	1.6882e-10	1.29931e-05
69.	21760	9.59902e-05	0.000108605	1.26144e-05	1.59123e-10	1.26144e-05
70.	22080	9.28274e-05	0.000105211	1.23836e-05	1.53352e-10	1.23836e-05
71.	22400	8.95076e-05	0.000101854	1.2346e-05	1.52423e-10	1.2346e-05
72.	22720	8.64422e-05	9.85367e-05	1.20945e-05	1.46277e-10	1.20945e-05
73.	23040	8.34192e-05	9.52646e-05	1.18454e-05	1.40314e-10	1.18454e-05
74.	23360	8.06391e-05	9.20413e-05	1.14021e-05	1.30009e-10	1.14021e-05
75.	23680	7.78755e-05	8.88702e-05	1.09948e-05	1.20885e-10	1.09948e-05
76.	24000	7.50952e-05	8.57548e-05	1.06597e-05	1.13629e-10	1.06597e-05
77.	24320	7.2249e-05	8.26981e-05	1.04491e-05	1.09185e-10	1.04491e-05
78.	24640	6.98976e-05	7.97028e-05	9.8052e-06	9.6142e-11	9.8052e-06
79.	24960	6.69108e-05	7.67712e-05	9.86043e-06	9.7228e-11	9.86043e-06
80.	25280	6.43106e-05	7.39055e-05	9.59492e-06	9.20624e-11	9.59492e-06
81.	25600	6.16977e-05	7.11076e-05	9.40987e-06	8.85456e-11	9.40987e-06
82.	25920	5.9233e-05	6.83788e-05	9.14583e-06	8.36463e-11	9.14583e-06
83.	26240	5.70858e-05	6.57205e-05	8.63477e-06	7.45593e-11	8.63477e-06
84.	26560	5.51663e-05	6.31336e-05	7.96736e-06	6.34789e-11	7.96736e-06
85.	26880	5.26322e-05	6.06188e-05	7.98656e-06	6.37851e-11	7.98656e-06
86.	27200	5.02386e-05	5.81765e-05	7.93795e-06	6.3011e-11	7.93795e-06
87.	27520	4.82417e-05	5.5807e-05	7.56538e-06	5.7235e-11	7.56538e-06
88.	27840	4.61659e-05	5.35103e-05	7.34436e-06	5.39396e-11	7.34436e-06
89.	28160	4.44138e-05	5.1286e-05	6.87227e-06	4.72281e-11	6.87227e-06
90.	28480	4.28487e-05	4.91339e-05	6.28523e-06	3.95042e-11	6.28523e-06
91.	28800	4.07564e-05	4.70533e-05	6.29686e-06	3.96504e-11	6.29686e-06
92.	29120	3.88053e-05	4.50434e-05	6.2381e-06	3.89139e-11	6.2381e-06
93.	29440	3.73032e-05	4.31034e-05	5.80022e-06	3.36426e-11	5.80022e-06
94.	29760	3.55667e-05	4.12322e-05	5.66551e-06	3.20981e-11	5.66551e-06
95.	30080	3.39402e-05	3.94288e-05	5.48857e-06	3.01244e-11	5.48857e-06
96.	30400	3.24975e-05	3.76918e-05	5.19422e-06	2.69799e-11	5.19422e-06
97.	30720	3.12214e-05	3.60198e-05	4.7985e-06	2.30256e-11	4.7985e-06
98.	31040	2.96726e-05	3.44116e-05	4.73901e-06	2.24582e-11	4.73901e-06
99.	31360	2.84625e-05	3.28656e-05	4.40315e-06	1.93877e-11	4.40315e-06
100.	31680	2.7122e-05	3.13802e-05	4.25828e-06	1.81329e-11	4.25828e-06
101.	32000	2.56558e-05	2.9954e-05	4.29818e-06	1.84743e-11	4.29818e-06
102.	32320	2.45972e-05	2.85852e-05	3.988e-06	1.59042e-11	3.988e-06
103.	32640	2.32678e-05	2.72722e-05	4.0044e-06	1.60352e-11	4.0044e-06
104.	32960	2.22516e-05	2.60134e-05	3.76184e-06	1.41514e-11	3.76184e-06
105.	33280	2.11093e-05	2.48071e-05	3.69778e-06	1.36736e-11	3.69778e-06
106.	33600	2.0087e-05	2.36516e-05	3.56463e-06	1.27066e-11	3.56463e-06
107.	33920	1.91431e-05	2.25453e-05	3.40226e-06	1.15754e-11	3.40226e-06
108.	34240	1.82941e-05	2.14865e-05	3.19247e-06	1.01918e-11	3.19247e-06
109.	34560	1.74735e-05	2.04736e-05	3.00005e-06	9.00029e-12	3.00005e-06
110.	34880	1.66138e-05	1.95049e-05	2.8911e-06	8.35844e-12	2.8911e-06
111.	35200	1.57388e-05	1.85788e-05	2.83999e-06	8.06554e-12	2.83999e-06
112.	35520	1.50654e-05	1.76938e-05	2.62836e-06	6.9083e-12	2.62836e-06
113.	35840	1.42604e-05	1.68483e-05	2.58791e-06	6.69729e-12	2.58791e-06
114.	36160	1.35154e-05	1.60408e-05	2.52538e-06	6.37755e-12	2.52538e-06
115.	36480	1.29314e-05	1.52699e-05	2.3385e-06	5.46857e-12	2.3385e-06
116.	36800	1.22592e-05	1.4534e-05	2.27473e-06	5.1744e-12	2.27473e-06
117.	37120	1.15726e-05	1.38317e-05	2.25917e-06	5.10385e-12	2.25917e-06
118.	37440	1.0901e-05	1.31618e-05	2.26079e-06	5.11117e-12	2.26079e-06
119.	37760	1.04922e-05	1.25228e-05	2.03064e-06	4.12351e-12	2.03064e-06
120.	38080	9.88617e-06	1.19136e-05	2.02739e-06	4.11033e-12	2.02739e-06
121.	38400	9.24777e-06	1.13327e-05	2.08495e-06	4.34702e-12	2.08495e-06
122.	38720	8.91884e-06	1.07791e-05	1.86026e-06	3.46056e-12	1.86026e-06
123.	39040	8.48902e-06	1.02515e-05	1.76251e-06	3.10643e-12	1.76251e-06
124.	39360	7.94401e-06	9.74887e-06	1.80486e-06	3.25753e-12	1.80486e-06
125.	39680	7.61101e-06	9.27004e-06	1.65903e-06	2.75239e-12	1.65903e-06
126.	40000	7.09342e-06	8.814e-06	1.72057e-06	2.96037e-12	1.72057e-06
127.	40320	6.57e-06	8.37972e-06	1.80971e-06	3.27506e-12	1.80971e-06
128.	40640	6.47652e-06	7.96623e-06	1.48971e-06	2.21924e-12	1.48971e-06
129.	40960	6.03709e-06	7.5726e-06	1.53551e-06	2.3578e-12	1.53551e-06
130.	41280	5.76714e-06	7.19793e-06	1.43079e-06	2.04716e-12	1.43079e-06
131.	41600	5.42199e-06	6.84134e-06	1.41935e-06	2.01456e-12	1.41935e-06
132.	41920	5.21856e-06	6.50202e-06	1.28346e-06	1.64726e-12	1.28346e-06
133.	42240	4.91512e-06	6.17916e-06	1.26405e-06	1.59782e-12	1.26405e-06
134.	42560	4.73454e-06	5.87201e-06	1.13747e-06	1.29383e-12	1.13747e-06
135.	42880	4.38255e-06	5.57982e-06	1.19727e-06	1.43346e-12	1.19727e-06
136.	43200	4.07204e-06	5.3019e-06	1.22986e-06	1.51256e-12	1.22986e-06
137.	43520	3.82134e-06	5.03759e-06	1.21625e-06	1.47926e-12	1.21625e-06
138.	43840	3.62256e-06	4.78623e-06	1.16367e-06	1.35413e-12	1.16367e-06
139.	44160	3.4815e-06	4.54721e-06	1.06571e-06	1.13573e-12	1.06571e-06
140.	44480	3.34092e-06	4.31995e-06	9.79034e-07	9.58508e-13	9.79034e-07
141.	44800	3.21224e-06	4.10388e-06	8.91641e-07	7.95023e-13	8.91641e-07
142.	45120	2.89606e-06	3.89848e-06	1.00242e-06	1.00485e-12	1.00242e-06
143.	45440	2.89946e-06	3.70322e-06	8.0376e-07	6.4603e-13	8.0376e-07
144.	45760	2.69937e-06	3.51762e-06	8.18251e-07	6.69535e-13	8.18251e-07
145.	46080	2.41953e-06	3.34122e-06	9.21684e-07	8.49502e-13	9.21684e-07
146.	46400	2.63738e-06	3.17356e-06	5.36181e-07	2.8749e-13	5.36181e-07
147.	46720	2.43421e-06	3.01423e-06	5.80025e-07	3.36429e-13	5.80025e-07
148.	47040	2.27097e-06	2.86283e-06	5.91851e-07	3.50287e-13	5.91851e-07
149.	47360	2.13976e-06	2.71895e-06	5.79196e-07	3.35468e-13	5.79196e-07
150.	47680	2.20834e-06	2.58224e-06	3.73898e-07	1.39799e-13	3.73898e-07
151.	48000	2.00079e-06	2.45235e-06	4.51563e-07	2.03909e-13	4.51563e-07
152.	48320	2.06658e-06	2.32894e-06	2.62355e-07	6.88304e-14	2.62355e-07
153.	48640	1.92216e-06	2.21169e-06	2.89524e-07	8.38242e-14	2.89524e-07
154.	48960	1.91219e-06	2.1003e-06	1.88107e-07	3.53844e-14	1.88107e-07
155.	49280	1.80052e-06	1.99448e-06	1.93965e-07	3.76225e-14	1.93965e-07
156.	49600	1.65482e-06	1.89396e-06	2.39143e-07	5.71896e-14	2.39143e-07
157.	49920	1.74802e-06	1.79848e-06	5.04626e-08	2.54647e-15	5.04626e-08
158.	50240	1.70456e-06	1.70778e-06	3.21919e-09	1.03632e-17	3.21919e-09
159.	50560	1.67817e-06	1.62163e-06	-5.65408e-08	3.19686e-15	5.65408e-08
160.	50880	1.75425e-06	1.5398e-06	-2.14445e-07	4.59866e-14	2.14445e-07
161.	51200	1.56705e-06	1.46208e-06	-1.0497e-07	1.10188e-14	1.0497e-07
162.	51520	1.45816e-06	1.38827e-06	-6.98908e-08	4.88473e-15	6.98908e-08
163.	51840	1.44449e-06	1.31816e-06	-1.26333e-07	1.59601e-14	1.26333e-07
164.	52160	1.16765e-06	1.25158e-06	8.39263e-08	7.04363e-15	8.39263e-08
165.	52480	9.97249e-07	1.18835e-06	1.91101e-07	3.65195e-14	1.91101e-07
166.	52800	1.39734e-06	1.1283e-06	-2.69037e-07	7.23812e-14	2.69037e-07
167.	53120	1.33653e-06	1.07127e-06	-2.65256e-07	7.03608e-14	2.65256e-07
168.	53440	1.22621e-06	1.01712e-06	-2.09086e-07	4.37168e-14	2.09086e-07
169.	53760	1.26242e-06	9.65696e-07	-2.9672e-07	8.80425e-14	2.9672e-07
170.	54080	1.75335e-07	9.16863e-07	7.41528e-07	5.49863e-13	7.41528e-07
171.	54400	2.09076e-07	8.70492e-07	6.61416e-07	4.37471e-13	6.61416e-07
172.	54720	1.22433e-07	8.26459e-07	7.04027e-07	4.95653e-13	7.04027e-07
173.	55040	1.34643e-07	7.84648e-07	6.50005e-07	4.22507e-13	6.50005e-07
174.	55360	2.13436e-07	7.44947e-07	5.3151e-07	2.82503e-13	5.3151e-07
175.	55680	2.1903e-07	7.0725e-07	4.8822e-07	2.38359e-13	4.8822e-07
176.	56000	1.18207e-07	6.71456e-07	5.53249e-07	3.06084e-13	5.53249e-07
Objective Value				1.17747e-08
Root Mean Square				8.17936e-06
Weight				1

File Name:	//bonnie/chianeselab/Research/2013 - Polar Bonds/Paper 9 - Ruimine hydrogenation mechanism/Kinetics analysis for pub/copasi_input_trim_first_300_seconds.txt
Experiment:	Experiment_10
Mean:	1.59885e-06
Objective Value:	2.83404e-09
Root Mean Square:	3.96796e-06
Row	Time	[Ru-imine](Data)	[Ru-imine](Fit)	[Ru-imine](Weighted Error)	Objective Value	Root Mean Square

1.	0	0.000246079	0.000246079	0	0	0
2.	320	0.00024563	0.000245735	1.04249e-07	1.08678e-14	1.04249e-07
3.	640	0.000245454	0.000245369	-8.50967e-08	7.24144e-15	8.50967e-08
4.	960	0.000244999	0.000244982	-1.75331e-08	3.0741e-16	1.75331e-08
5.	1280	0.000244437	0.000244571	1.34295e-07	1.80353e-14	1.34295e-07
6.	1600	0.000244028	0.000244136	1.07987e-07	1.16611e-14	1.07987e-07
7.	1920	0.000243375	0.000243674	2.99079e-07	8.94483e-14	2.99079e-07
8.	2240	0.000242638	0.000243185	5.4785e-07	3.00139e-13	5.4785e-07
9.	2560	0.000241838	0.000242668	8.29415e-07	6.8793e-13	8.29415e-07
10.	2880	0.000240854	0.000242119	1.26533e-06	1.60106e-12	1.26533e-06
11.	3200	0.000239094	0.000241539	2.44488e-06	5.97746e-12	2.44488e-06
12.	3520	0.000238058	0.000240925	2.86681e-06	8.21859e-12	2.86681e-06
13.	3840	0.000236999	0.000240276	3.27717e-06	1.07398e-11	3.27717e-06
14.	4160	0.000236007	0.000239589	3.58218e-06	1.2832e-11	3.58218e-06
15.	4480	0.000234822	0.000238863	4.04088e-06	1.63287e-11	4.04088e-06
16.	4800	0.000233792	0.000238096	4.30486e-06	1.85318e-11	4.30486e-06
17.	5120	0.000232608	0.000237287	4.67856e-06	2.18889e-11	4.67856e-06
18.	5440	0.000231617	0.000236432	4.81517e-06	2.31859e-11	4.81517e-06
19.	5760	0.000230404	0.00023553	5.12642e-06	2.62802e-11	5.12642e-06
20.	6080	0.000229176	0.000234579	5.4028e-06	2.91902e-11	5.4028e-06
21.	6400	0.000227783	0.000233577	5.79398e-06	3.35702e-11	5.79398e-06
22.	6720	0.000226423	0.000232521	6.09838e-06	3.71902e-11	6.09838e-06
23.	7040	0.000225094	0.000231409	6.31501e-06	3.98793e-11	6.31501e-06
24.	7360	0.00022364	0.00023024	6.60007e-06	4.35609e-11	6.60007e-06
25.	7680	0.000222176	0.000229011	6.83465e-06	4.67124e-11	6.83465e-06
26.	8000	0.000220471	0.000227719	7.24785e-06	5.25313e-11	7.24785e-06
27.	8320	0.00021891	0.000226363	7.45239e-06	5.55381e-11	7.45239e-06
28.	8640	0.000217412	0.00022494	7.52823e-06	5.66743e-11	7.52823e-06
29.	8960	0.00021571	0.000223449	7.73897e-06	5.98917e-11	7.73897e-06
30.	9280	0.000213857	0.000221886	8.0294e-06	6.44712e-11	8.0294e-06
31.	9600	0.000212195	0.000220252	8.05644e-06	6.49062e-11	8.05644e-06
32.	9920	0.000210233	0.000218542	8.30866e-06	6.90339e-11	8.30866e-06
33.	10240	0.000208348	0.000216757	8.40833e-06	7.07e-11	8.40833e-06
34.	10560	0.000206405	0.000214893	8.48815e-06	7.20487e-11	8.48815e-06
35.	10880	0.000204201	0.00021295	8.74881e-06	7.65417e-11	8.74881e-06
36.	11200	0.00020215	0.000210927	8.77667e-06	7.70299e-11	8.77667e-06
37.	11520	0.000200027	0.000208822	8.79537e-06	7.73586e-11	8.79537e-06
38.	11840	0.000197676	0.000206635	8.95942e-06	8.02712e-11	8.95942e-06
39.	12160	0.00019528	0.000204365	9.08522e-06	8.25412e-11	9.08522e-06
40.	12480	0.00019293	0.000202012	9.08217e-06	8.24858e-11	9.08217e-06
41.	12800	0.00019045	0.000199575	9.12505e-06	8.32665e-11	9.12505e-06
42.	13120	0.000187973	0.000197055	9.08285e-06	8.24981e-11	9.08285e-06
43.	13440	0.000185584	0.000194453	8.86986e-06	7.86744e-11	8.86986e-06
44.	13760	0.000182924	0.00019177	8.84624e-06	7.82559e-11	8.84624e-06
45.	14080	0.000180614	0.000189006	8.39207e-06	7.04268e-11	8.39207e-06
46.	14400	0.000177676	0.000186164	8.48811e-06	7.2048e-11	8.48811e-06
47.	14720	0.000175064	0.000183246	8.18186e-06	6.69428e-11	8.18186e-06
48.	15040	0.00017219	0.000180253	8.06272e-06	6.50074e-11	8.06272e-06
49.	15360	0.000169271	0.000177189	7.91864e-06	6.27048e-11	7.91864e-06
50.	15680	0.000166359	0.000174057	7.69764e-06	5.92537e-11	7.69764e-06
51.	16000	0.000163344	0.00017086	7.51592e-06	5.6489e-11	7.51592e-06
52.	16320	0.000160291	0.000167602	7.31179e-06	5.34623e-11	7.31179e-06
53.	16640	0.000157162	0.000164288	7.12592e-06	5.07787e-11	7.12592e-06
54.	16960	0.000154124	0.000160921	6.79647e-06	4.61921e-11	6.79647e-06
55.	17280	0.000150904	0.000157507	6.60243e-06	4.3592e-11	6.60243e-06
56.	17600	0.000147827	0.00015405	6.2225e-06	3.87195e-11	6.2225e-06
57.	17920	0.000144487	0.000150556	6.06896e-06	3.68323e-11	6.06896e-06
58.	18240	0.00014126	0.00014703	5.76987e-06	3.32914e-11	5.76987e-06
59.	18560	0.000138059	0.000143478	5.41906e-06	2.93662e-11	5.41906e-06
60.	18880	0.000134916	0.000139906	4.9894e-06	2.48941e-11	4.9894e-06
61.	19200	0.000131646	0.000136319	4.67322e-06	2.1839e-11	4.67322e-06
62.	19520	0.000128375	0.000132724	4.34807e-06	1.89057e-11	4.34807e-06
63.	19840	0.000125154	0.000129126	3.97185e-06	1.57756e-11	3.97185e-06
64.	20160	0.000121799	0.000125531	3.73146e-06	1.39238e-11	3.73146e-06
65.	20480	0.00011863	0.000121945	3.31501e-06	1.09893e-11	3.31501e-06
66.	20800	0.000115321	0.000118374	3.05324e-06	9.32226e-12	3.05324e-06
67.	21120	0.000112211	0.000114823	2.61234e-06	6.82431e-12	2.61234e-06
68.	21440	0.000109034	0.000111299	2.26434e-06	5.12725e-12	2.26434e-06
69.	21760	0.000105639	0.000107805	2.16559e-06	4.68976e-12	2.16559e-06
70.	22080	0.000102582	0.000104347	1.76546e-06	3.11686e-12	1.76546e-06
71.	22400	9.95278e-05	0.00010093	1.40242e-06	1.96679e-12	1.40242e-06
72.	22720	9.65512e-05	9.75586e-05	1.0074e-06	1.01486e-12	1.0074e-06
73.	23040	9.35048e-05	9.42364e-05	7.31528e-07	5.35133e-13	7.31528e-07
74.	23360	9.06001e-05	9.09675e-05	3.67419e-07	1.34997e-13	3.67419e-07
75.	23680	8.7679e-05	8.77556e-05	7.66208e-08	5.87075e-15	7.66208e-08
76.	24000	8.48344e-05	8.46039e-05	-2.30503e-07	5.31315e-14	2.30503e-07
77.	24320	8.18981e-05	8.15153e-05	-3.82808e-07	1.46542e-13	3.82808e-07
78.	24640	7.9009e-05	7.84925e-05	-5.16556e-07	2.6683e-13	5.16556e-07
79.	24960	7.59965e-05	7.55376e-05	-4.58873e-07	2.10565e-13	4.58873e-07
80.	25280	7.3285e-05	7.26528e-05	-6.32279e-07	3.99777e-13	6.32279e-07
81.	25600	7.03103e-05	6.98395e-05	-4.70832e-07	2.21682e-13	4.70832e-07
82.	25920	6.74894e-05	6.70992e-05	-3.90225e-07	1.52275e-13	3.90225e-07
83.	26240	6.48253e-05	6.44328e-05	-3.92481e-07	1.54042e-13	3.92481e-07
84.	26560	6.25411e-05	6.18413e-05	-6.99787e-07	4.89702e-13	6.99787e-07
85.	26880	6.04084e-05	5.93251e-05	-1.08331e-06	1.17355e-12	1.08331e-06
86.	27200	5.80032e-05	5.68844e-05	-1.11887e-06	1.25188e-12	1.11887e-06
87.	27520	5.5596e-05	5.45192e-05	-1.07676e-06	1.15941e-12	1.07676e-06
88.	27840	5.33461e-05	5.22294e-05	-1.11663e-06	1.24687e-12	1.11663e-06
89.	28160	5.12036e-05	5.00145e-05	-1.18905e-06	1.41384e-12	1.18905e-06
90.	28480	4.91133e-05	4.78739e-05	-1.23939e-06	1.53608e-12	1.23939e-06
91.	28800	4.70755e-05	4.58069e-05	-1.26866e-06	1.6095e-12	1.26866e-06
92.	29120	4.51951e-05	4.38124e-05	-1.38266e-06	1.91175e-12	1.38266e-06
93.	29440	4.32687e-05	4.18895e-05	-1.37919e-06	1.90216e-12	1.37919e-06
94.	29760	4.16051e-05	4.00369e-05	-1.56816e-06	2.45913e-12	1.56816e-06
95.	30080	3.99993e-05	3.82534e-05	-1.74598e-06	3.04845e-12	1.74598e-06
96.	30400	3.82961e-05	3.65374e-05	-1.75872e-06	3.09309e-12	1.75872e-06
97.	30720	3.67052e-05	3.48875e-05	-1.81763e-06	3.30379e-12	1.81763e-06
98.	31040	3.53175e-05	3.33022e-05	-2.01524e-06	4.06119e-12	2.01524e-06
99.	31360	3.36978e-05	3.17799e-05	-1.91789e-06	3.67831e-12	1.91789e-06
100.	31680	3.23321e-05	3.03188e-05	-2.01334e-06	4.05353e-12	2.01334e-06
101.	32000	3.11688e-05	2.89173e-05	-2.25152e-06	5.06936e-12	2.25152e-06
102.	32320	2.98403e-05	2.75737e-05	-2.26661e-06	5.1375e-12	2.26661e-06
103.	32640	2.86159e-05	2.62861e-05	-2.32975e-06	5.42775e-12	2.32975e-06
104.	32960	2.72592e-05	2.5053e-05	-2.20621e-06	4.86736e-12	2.20621e-06
105.	33280	2.60917e-05	2.38724e-05	-2.21925e-06	4.92507e-12	2.21925e-06
106.	33600	2.50424e-05	2.27427e-05	-2.29969e-06	5.28858e-12	2.29969e-06
107.	33920	2.38637e-05	2.16621e-05	-2.20157e-06	4.84691e-12	2.20157e-06
108.	34240	2.28357e-05	2.06289e-05	-2.20676e-06	4.8698e-12	2.20676e-06
109.	34560	2.17691e-05	1.96414e-05	-2.12772e-06	4.5272e-12	2.12772e-06
110.	34880	2.08481e-05	1.86979e-05	-2.15018e-06	4.62329e-12	2.15018e-06
111.	35200	1.98757e-05	1.77967e-05	-2.07893e-06	4.32194e-12	2.07893e-06
112.	35520	1.89805e-05	1.69363e-05	-2.04421e-06	4.17881e-12	2.04421e-06
113.	35840	1.80716e-05	1.61151e-05	-1.95653e-06	3.82802e-12	1.95653e-06
114.	36160	1.7301e-05	1.53314e-05	-1.96957e-06	3.87922e-12	1.96957e-06
115.	36480	1.65694e-05	1.45839e-05	-1.98559e-06	3.94255e-12	1.98559e-06
116.	36800	1.58559e-05	1.38709e-05	-1.98493e-06	3.93995e-12	1.98493e-06
117.	37120	1.50882e-05	1.31912e-05	-1.89698e-06	3.59855e-12	1.89698e-06
118.	37440	1.44864e-05	1.25433e-05	-1.94307e-06	3.77553e-12	1.94307e-06
119.	37760	1.38872e-05	1.19259e-05	-1.96134e-06	3.84686e-12	1.96134e-06
120.	38080	1.31837e-05	1.13376e-05	-1.84611e-06	3.40812e-12	1.84611e-06
121.	38400	1.26381e-05	1.07772e-05	-1.86085e-06	3.46276e-12	1.86085e-06
122.	38720	1.19927e-05	1.02436e-05	-1.74914e-06	3.05948e-12	1.74914e-06
123.	39040	1.14882e-05	9.73541e-06	-1.75283e-06	3.0724e-12	1.75283e-06
124.	39360	1.08664e-05	9.25165e-06	-1.61472e-06	2.60731e-12	1.61472e-06
125.	39680	1.04273e-05	8.79119e-06	-1.63609e-06	2.67678e-12	1.63609e-06
126.	40000	9.91644e-06	8.35298e-06	-1.56346e-06	2.44441e-12	1.56346e-06
127.	40320	9.55344e-06	7.936e-06	-1.61743e-06	2.61609e-12	1.61743e-06
128.	40640	9.07089e-06	7.5393e-06	-1.53159e-06	2.34576e-12	1.53159e-06
129.	40960	8.54648e-06	7.16193e-06	-1.38455e-06	1.91699e-12	1.38455e-06
130.	41280	8.1077e-06	6.803e-06	-1.3047e-06	1.70225e-12	1.3047e-06
131.	41600	7.68348e-06	6.46166e-06	-1.22183e-06	1.49286e-12	1.22183e-06
132.	41920	7.22129e-06	6.13708e-06	-1.08421e-06	1.17551e-12	1.08421e-06
133.	42240	6.88824e-06	5.82847e-06	-1.05977e-06	1.1231e-12	1.05977e-06
134.	42560	6.58925e-06	5.53509e-06	-1.05415e-06	1.11124e-12	1.05415e-06
135.	42880	6.12224e-06	5.25621e-06	-8.66031e-07	7.50009e-13	8.66031e-07
136.	43200	5.8591e-06	4.99114e-06	-8.67958e-07	7.53351e-13	8.67958e-07
137.	43520	5.51456e-06	4.73922e-06	-7.75343e-07	6.01157e-13	7.75343e-07
138.	43840	5.2496e-06	4.49982e-06	-7.4978e-07	5.6217e-13	7.4978e-07
139.	44160	4.98767e-06	4.27233e-06	-7.15344e-07	5.11717e-13	7.15344e-07
140.	44480	4.705e-06	4.05619e-06	-6.48815e-07	4.20961e-13	6.48815e-07
141.	44800	4.58442e-06	3.85083e-06	-7.33585e-07	5.38147e-13	7.33585e-07
142.	45120	4.4121e-06	3.65574e-06	-7.56359e-07	5.72079e-13	7.56359e-07
143.	45440	4.18705e-06	3.47042e-06	-7.16628e-07	5.13556e-13	7.16628e-07
144.	45760	4.04685e-06	3.29439e-06	-7.52457e-07	5.66192e-13	7.52457e-07
145.	46080	3.89202e-06	3.12719e-06	-7.64823e-07	5.84954e-13	7.64823e-07
146.	46400	3.67738e-06	2.9684e-06	-7.08987e-07	5.02662e-13	7.08987e-07
147.	46720	3.48808e-06	2.81759e-06	-6.70499e-07	4.49568e-13	6.70499e-07
148.	47040	3.27366e-06	2.67437e-06	-5.99287e-07	3.59145e-13	5.99287e-07
149.	47360	3.06739e-06	2.53837e-06	-5.29019e-07	2.79861e-13	5.29019e-07
150.	47680	2.76805e-06	2.40923e-06	-3.58823e-07	1.28754e-13	3.58823e-07
151.	48000	2.54732e-06	2.28661e-06	-2.6071e-07	6.79699e-14	2.6071e-07
152.	48320	2.38175e-06	2.17018e-06	-2.11572e-07	4.47629e-14	2.11572e-07
153.	48640	2.26184e-06	2.05964e-06	-2.02199e-07	4.08844e-14	2.02199e-07
154.	48960	2.05969e-06	1.95469e-06	-1.04995e-07	1.1024e-14	1.04995e-07
155.	49280	1.91955e-06	1.85506e-06	-6.44897e-08	4.15892e-15	6.44897e-08
156.	49600	1.77108e-06	1.76047e-06	-1.06037e-08	1.12438e-16	1.06037e-08
157.	49920	1.50734e-06	1.67068e-06	1.63344e-07	2.66812e-14	1.63344e-07
158.	50240	1.32705e-06	1.58545e-06	2.58402e-07	6.67714e-14	2.58402e-07
159.	50560	1.25484e-06	1.50454e-06	2.49702e-07	6.23509e-14	2.49702e-07
160.	50880	1.24728e-06	1.42774e-06	1.80466e-07	3.25678e-14	1.80466e-07
161.	51200	1.12318e-06	1.35485e-06	2.31669e-07	5.36705e-14	2.31669e-07
162.	51520	1.05167e-06	1.28566e-06	2.33986e-07	5.47494e-14	2.33986e-07
163.	51840	1.03882e-06	1.21998e-06	1.8116e-07	3.28191e-14	1.8116e-07
164.	52160	1.04345e-06	1.15765e-06	1.14202e-07	1.30421e-14	1.14202e-07
165.	52480	9.5963e-07	1.0985e-06	1.38866e-07	1.92838e-14	1.38866e-07
166.	52800	9.84021e-07	1.04235e-06	5.83294e-08	3.40232e-15	5.83294e-08
167.	53120	9.08396e-07	9.89064e-07	8.06682e-08	6.50736e-15	8.06682e-08
168.	53440	1.00348e-06	9.38495e-07	-6.49832e-08	4.22282e-15	6.49832e-08
169.	53760	8.14723e-07	8.90503e-07	7.57802e-08	5.74265e-15	7.57802e-08
170.	54080	5.63993e-07	8.44958e-07	2.80965e-07	7.89415e-14	2.80965e-07
171.	54400	4.85029e-07	8.01735e-07	3.16706e-07	1.00303e-13	3.16706e-07
172.	54720	3.91026e-07	7.60719e-07	3.69693e-07	1.36673e-13	3.69693e-07
173.	55040	2.64539e-07	7.21796e-07	4.57257e-07	2.09084e-13	4.57257e-07
174.	55360	2.92671e-07	6.8486e-07	3.92189e-07	1.53812e-13	3.92189e-07
175.	55680	2.37936e-07	6.4981e-07	4.11874e-07	1.6964e-13	4.11874e-07
176.	56000	2.76296e-07	6.16551e-07	3.40255e-07	1.15773e-13	3.40255e-07
177.	56320	2.2825e-07	5.8499e-07	3.5674e-07	1.27263e-13	3.5674e-07
178.	56640	1.14392e-07	5.55041e-07	4.40648e-07	1.94171e-13	4.40648e-07
179.	56960	1.25126e-07	5.26623e-07	4.01497e-07	1.612e-13	4.01497e-07
180.	57280	1.26102e-07	4.99657e-07	3.73556e-07	1.39544e-13	3.73556e-07
Objective Value				2.83404e-09
Root Mean Square				3.96796e-06
Weight				1

File Name:	//bonnie/chianeselab/Research/2013 - Polar Bonds/Paper 9 - Ruimine hydrogenation mechanism/Kinetics analysis for pub/copasi_input_trim_first_300_seconds.txt
Experiment:	Experiment_11
Mean:	-2.00333e-06
Objective Value:	7.96023e-09
Root Mean Square:	8.28388e-06
Row	Time	[Ru-imine](Data)	[Ru-imine](Fit)	[Ru-imine](Weighted Error)	Objective Value	Root Mean Square

1.	0	0.000121623	0.000121623	0	0	0
2.	1280	0.000119651	0.000120922	1.27146e-06	1.61662e-12	1.27146e-06
3.	2560	0.000116816	0.000120138	3.3219e-06	1.1035e-11	3.3219e-06
4.	3840	0.000113706	0.000119262	5.55613e-06	3.08706e-11	5.55613e-06
5.	5120	0.000110971	0.000118283	7.31257e-06	5.34737e-11	7.31257e-06
6.	6400	0.00010862	0.000117194	8.57384e-06	7.35107e-11	8.57384e-06
7.	7680	0.00010645	0.000115984	9.53384e-06	9.08941e-11	9.53384e-06
8.	8960	0.000104068	0.000114643	1.05752e-05	1.11835e-10	1.05752e-05
9.	10240	0.000101872	0.000113161	1.12889e-05	1.27439e-10	1.12889e-05
10.	11520	9.96042e-05	0.000111529	1.19247e-05	1.42199e-10	1.19247e-05
11.	12800	9.73721e-05	0.000109737	1.23653e-05	1.52901e-10	1.23653e-05
12.	14080	9.48257e-05	0.000107778	1.29526e-05	1.67769e-10	1.29526e-05
13.	15360	9.25505e-05	0.000105644	1.3094e-05	1.71452e-10	1.3094e-05
14.	16640	9.00959e-05	0.000103331	1.3235e-05	1.75165e-10	1.3235e-05
15.	17920	8.78649e-05	0.000100834	1.29695e-05	1.68209e-10	1.29695e-05
16.	19200	8.55935e-05	9.81544e-05	1.25609e-05	1.57777e-10	1.25609e-05
17.	20480	8.33512e-05	9.5293e-05	1.19418e-05	1.42607e-10	1.19418e-05
18.	21760	8.12246e-05	9.22558e-05	1.10312e-05	1.21687e-10	1.10312e-05
19.	23040	7.89014e-05	8.90518e-05	1.01503e-05	1.03029e-10	1.01503e-05
20.	24320	7.66392e-05	8.56934e-05	9.05416e-06	8.19778e-11	9.05416e-06
21.	25600	7.43526e-05	8.21967e-05	7.84412e-06	6.15303e-11	7.84412e-06
22.	26880	7.1968e-05	7.85813e-05	6.61334e-06	4.37362e-11	6.61334e-06
23.	28160	6.98182e-05	7.48696e-05	5.05139e-06	2.55165e-11	5.05139e-06
24.	29440	6.76905e-05	7.10864e-05	3.39593e-06	1.15324e-11	3.39593e-06
25.	30720	6.57449e-05	6.72586e-05	1.51373e-06	2.29139e-12	1.51373e-06
26.	32000	6.37089e-05	6.3414e-05	-2.94943e-07	8.69911e-14	2.94943e-07
27.	33280	6.18458e-05	5.95807e-05	-2.26505e-06	5.13046e-12	2.26505e-06
28.	34560	6.00377e-05	5.57863e-05	-4.25142e-06	1.80746e-11	4.25142e-06
29.	35840	5.8374e-05	5.20569e-05	-6.31709e-06	3.99057e-11	6.31709e-06
30.	37120	5.65816e-05	4.84168e-05	-8.16484e-06	6.66645e-11	8.16484e-06
31.	38400	5.48815e-05	4.48877e-05	-9.99376e-06	9.98751e-11	9.99376e-06
32.	39680	5.32345e-05	4.14883e-05	-1.17462e-05	1.37973e-10	1.17462e-05
33.	40960	5.16344e-05	3.82339e-05	-1.34004e-05	1.79572e-10	1.34004e-05
34.	42240	4.98993e-05	3.51367e-05	-1.47625e-05	2.17933e-10	1.47625e-05
35.	43520	4.80235e-05	3.22054e-05	-1.58181e-05	2.50213e-10	1.58181e-05
36.	44800	4.64531e-05	2.94456e-05	-1.70075e-05	2.89254e-10	1.70075e-05
37.	46080	4.47761e-05	2.686e-05	-1.79161e-05	3.20987e-10	1.79161e-05
38.	47360	4.30685e-05	2.44486e-05	-1.862e-05	3.46704e-10	1.862e-05
39.	48640	4.14064e-05	2.22091e-05	-1.91973e-05	3.68535e-10	1.91973e-05
40.	49920	3.96975e-05	2.01375e-05	-1.956e-05	3.82595e-10	1.956e-05
41.	51200	3.79269e-05	1.8228e-05	-1.96989e-05	3.88047e-10	1.96989e-05
42.	52480	3.59875e-05	1.64737e-05	-1.95137e-05	3.80786e-10	1.95137e-05
43.	53760	3.39934e-05	1.4867e-05	-1.91264e-05	3.65818e-10	1.91264e-05
44.	55040	3.18978e-05	1.33995e-05	-1.84982e-05	3.42184e-10	1.84982e-05
45.	56320	2.95578e-05	1.20626e-05	-1.74952e-05	3.06083e-10	1.74952e-05
46.	57600	2.71451e-05	1.08472e-05	-1.62979e-05	2.65621e-10	1.62979e-05
47.	58880	2.44742e-05	9.74481e-06	-1.47294e-05	2.16956e-10	1.47294e-05
48.	60160	2.20945e-05	8.74668e-06	-1.33478e-05	1.78164e-10	1.33478e-05
49.	61440	1.94976e-05	7.84451e-06	-1.1653e-05	1.35793e-10	1.1653e-05
50.	62720	1.70932e-05	7.03031e-06	-1.00629e-05	1.01261e-10	1.00629e-05
51.	64000	1.49959e-05	6.29652e-06	-8.69939e-06	7.56794e-11	8.69939e-06
52.	65280	1.29288e-05	5.63602e-06	-7.29277e-06	5.31845e-11	7.29277e-06
53.	66560	1.12499e-05	5.04216e-06	-6.20776e-06	3.85363e-11	6.20776e-06
54.	67840	9.57035e-06	4.50874e-06	-5.06161e-06	2.56199e-11	5.06161e-06
55.	69120	8.40297e-06	4.03004e-06	-4.37293e-06	1.91225e-11	4.37293e-06
56.	70400	6.98352e-06	3.6008e-06	-3.38272e-06	1.14428e-11	3.38272e-06
57.	71680	6.33148e-06	3.21618e-06	-3.1153e-06	9.70509e-12	3.1153e-06
58.	72960	5.15652e-06	2.87177e-06	-2.28475e-06	5.22009e-12	2.28475e-06
59.	74240	4.43796e-06	2.56354e-06	-1.87442e-06	3.51345e-12	1.87442e-06
60.	75520	4.19151e-06	2.28784e-06	-1.90367e-06	3.62398e-12	1.90367e-06
61.	76800	3.85843e-06	2.04134e-06	-1.81709e-06	3.30181e-12	1.81709e-06
62.	78080	3.4094e-06	1.82105e-06	-1.58835e-06	2.52286e-12	1.58835e-06
63.	79360	3.08798e-06	1.62425e-06	-1.46373e-06	2.1425e-12	1.46373e-06
64.	80640	2.73544e-06	1.44849e-06	-1.28695e-06	1.65624e-12	1.28695e-06
65.	81920	2.7048e-06	1.29157e-06	-1.41323e-06	1.99722e-12	1.41323e-06
66.	83200	2.55497e-06	1.15151e-06	-1.40347e-06	1.96972e-12	1.40347e-06
67.	84480	2.50895e-06	1.02652e-06	-1.48243e-06	2.1976e-12	1.48243e-06
68.	85760	2.30466e-06	9.1501e-07	-1.38965e-06	1.93113e-12	1.38965e-06
69.	87040	2.14468e-06	8.15541e-07	-1.32914e-06	1.76661e-12	1.32914e-06
70.	88320	1.92766e-06	7.26828e-07	-1.20083e-06	1.44199e-12	1.20083e-06
71.	89600	1.77e-06	6.47721e-07	-1.12228e-06	1.25951e-12	1.12228e-06
72.	90880	1.64653e-06	5.77187e-07	-1.06934e-06	1.14349e-12	1.06934e-06
73.	92160	1.5457e-06	5.14306e-07	-1.0314e-06	1.06378e-12	1.0314e-06
74.	93440	1.45146e-06	4.58252e-07	-9.93206e-07	9.86458e-13	9.93206e-07
75.	94720	1.27324e-06	4.0829e-07	-8.64946e-07	7.48132e-13	8.64946e-07
76.	96000	1.23613e-06	3.63761e-07	-8.72366e-07	7.61023e-13	8.72366e-07
77.	97280	1.31901e-06	3.24077e-07	-9.94931e-07	9.89889e-13	9.94931e-07
78.	98560	1.64143e-06	2.88713e-07	-1.35272e-06	1.82985e-12	1.35272e-06
79.	99840	1.80602e-06	2.57201e-07	-1.54882e-06	2.39885e-12	1.54882e-06
80.	101120	1.65278e-06	2.29123e-07	-1.42366e-06	2.02679e-12	1.42366e-06
81.	102400	1.5891e-06	2.04105e-07	-1.385e-06	1.91822e-12	1.385e-06
82.	103680	1.70681e-06	1.81816e-07	-1.525e-06	2.32562e-12	1.525e-06
83.	104960	1.82218e-06	1.61958e-07	-1.66022e-06	2.75633e-12	1.66022e-06
84.	106240	1.95837e-06	1.44266e-07	-1.81411e-06	3.29098e-12	1.81411e-06
85.	107520	2.30428e-06	1.28506e-07	-2.17578e-06	4.734e-12	2.17578e-06
86.	108800	2.51164e-06	1.14465e-07	-2.39718e-06	5.74645e-12	2.39718e-06
87.	110080	2.17569e-06	1.01958e-07	-2.07373e-06	4.30037e-12	2.07373e-06
88.	111360	1.74782e-06	9.08166e-08	-1.657e-06	2.74566e-12	1.657e-06
89.	112640	1.4102e-06	8.08918e-08	-1.32931e-06	1.76707e-12	1.32931e-06
90.	113920	1.31362e-06	7.20512e-08	-1.24157e-06	1.54149e-12	1.24157e-06
91.	115200	1.23958e-06	6.41763e-08	-1.17541e-06	1.38158e-12	1.17541e-06
92.	116480	1.08342e-06	5.71617e-08	-1.02626e-06	1.0532e-12	1.02626e-06
93.	117760	7.91304e-07	5.09136e-08	-7.40391e-07	5.48178e-13	7.40391e-07
94.	119040	6.84817e-07	4.53483e-08	-6.39468e-07	4.0892e-13	6.39468e-07
95.	120320	7.65129e-07	4.03911e-08	-7.24738e-07	5.25245e-13	7.24738e-07
96.	121600	8.11145e-07	3.59758e-08	-7.75169e-07	6.00887e-13	7.75169e-07
97.	122880	8.53853e-07	3.2043e-08	-8.21811e-07	6.75373e-13	8.21811e-07
98.	124160	9.75105e-07	2.854e-08	-9.46565e-07	8.95985e-13	9.46565e-07
99.	125440	1.12783e-06	2.542e-08	-1.10241e-06	1.2153e-12	1.10241e-06
100.	126720	1.07428e-06	2.2641e-08	-1.05164e-06	1.10594e-12	1.05164e-06
101.	128000	1.10242e-06	2.01658e-08	-1.08225e-06	1.17127e-12	1.08225e-06
102.	129280	9.19384e-07	1.79612e-08	-9.01422e-07	8.12562e-13	9.01422e-07
103.	130560	8.89132e-07	1.59976e-08	-8.73135e-07	7.62364e-13	8.73135e-07
104.	131840	7.87352e-07	1.42487e-08	-7.73103e-07	5.97689e-13	7.73103e-07
105.	133120	7.2755e-07	1.26909e-08	-7.14859e-07	5.11023e-13	7.14859e-07
106.	134400	6.78647e-07	1.13035e-08	-6.67344e-07	4.45347e-13	6.67344e-07
107.	135680	5.29467e-07	1.00678e-08	-5.19399e-07	2.69775e-13	5.19399e-07
108.	136960	6.21995e-07	8.96719e-09	-6.13028e-07	3.75803e-13	6.13028e-07
109.	138240	5.47852e-07	7.98691e-09	-5.39865e-07	2.91454e-13	5.39865e-07
110.	139520	4.91343e-07	7.11381e-09	-4.84229e-07	2.34478e-13	4.84229e-07
111.	140800	4.20677e-07	6.33618e-09	-4.14341e-07	1.71678e-13	4.14341e-07
112.	142080	4.82603e-07	5.64357e-09	-4.76959e-07	2.2749e-13	4.76959e-07
113.	143360	5.11842e-07	5.0267e-09	-5.06815e-07	2.56862e-13	5.06815e-07
114.	144640	6.1019e-07	4.47727e-09	-6.05713e-07	3.66888e-13	6.05713e-07
115.	145920	3.48042e-07	3.98792e-09	-3.44054e-07	1.18373e-13	3.44054e-07
116.	147200	1.60092e-07	3.55207e-09	-1.5654e-07	2.45048e-14	1.5654e-07
Objective Value				7.96023e-09
Root Mean Square				8.28388e-06
Weight				1

File Name:	//bonnie/chianeselab/Research/2013 - Polar Bonds/Paper 9 - Ruimine hydrogenation mechanism/Kinetics analysis for pub/copasi_input_trim_first_300_seconds.txt
Experiment:	Experiment_12
Mean:	6.41993e-06
Objective Value:	7.96253e-09
Root Mean Square:	7.82625e-06
Row	Time	[Ru-imine](Data)	[Ru-imine](Fit)	[Ru-imine](Weighted Error)	Objective Value	Root Mean Square

1.	0	0.000373514	0.000373514	0	0	0
2.	320	0.000373583	0.000372983	-6.00503e-07	3.60603e-13	6.00503e-07
3.	640	0.000373094	0.000372402	-6.91607e-07	4.7832e-13	6.91607e-07
4.	960	0.00037197	0.000371767	-2.03061e-07	4.12338e-14	2.03061e-07
5.	1280	0.000370857	0.000371073	2.15945e-07	4.66323e-14	2.15945e-07
6.	1600	0.000370072	0.000370314	2.42245e-07	5.86826e-14	2.42245e-07
7.	1920	0.000368535	0.000369486	9.51386e-07	9.05136e-13	9.51386e-07
8.	2240	0.000366907	0.000368582	1.67482e-06	2.80501e-12	1.67482e-06
9.	2560	0.000365345	0.000367596	2.25136e-06	5.06862e-12	2.25136e-06
10.	2880	0.000363935	0.000366521	2.58601e-06	6.68747e-12	2.58601e-06
11.	3200	0.000361993	0.00036535	3.35773e-06	1.12744e-11	3.35773e-06
12.	3520	0.000360438	0.000364076	3.63763e-06	1.32324e-11	3.63763e-06
13.	3840	0.000358616	0.000362689	4.07238e-06	1.65843e-11	4.07238e-06
14.	4160	0.000356945	0.000361182	4.23612e-06	1.79447e-11	4.23612e-06
15.	4480	0.000354912	0.000359545	4.63246e-06	2.14597e-11	4.63246e-06
16.	4800	0.000352522	0.000357769	5.24674e-06	2.75283e-11	5.24674e-06
17.	5120	0.000350086	0.000355845	5.75923e-06	3.31688e-11	5.75923e-06
18.	5440	0.000348055	0.000353762	5.7073e-06	3.25732e-11	5.7073e-06
19.	5760	0.000345685	0.00035151	5.82525e-06	3.39336e-11	5.82525e-06
20.	6080	0.000342824	0.000349079	6.25546e-06	3.91307e-11	6.25546e-06
21.	6400	0.000339871	0.000346458	6.58748e-06	4.33949e-11	6.58748e-06
22.	6720	0.000336819	0.000343637	6.81764e-06	4.64802e-11	6.81764e-06
23.	7040	0.00033366	0.000340605	6.94501e-06	4.82332e-11	6.94501e-06
24.	7360	0.000329902	0.000337352	7.4507e-06	5.55129e-11	7.4507e-06
25.	7680	0.000326444	0.000333869	7.42497e-06	5.51302e-11	7.42497e-06
26.	8000	0.000322465	0.000330147	7.68246e-06	5.90202e-11	7.68246e-06
27.	8320	0.000318268	0.000326178	7.91007e-06	6.25692e-11	7.91007e-06
28.	8640	0.000313887	0.000321955	8.06804e-06	6.50932e-11	8.06804e-06
29.	8960	0.000309053	0.000317472	8.4194e-06	7.08863e-11	8.4194e-06
30.	9280	0.000304178	0.000312725	8.54729e-06	7.30562e-11	8.54729e-06
31.	9600	0.00029902	0.000307712	8.69205e-06	7.55517e-11	8.69205e-06
32.	9920	0.000293546	0.000302433	8.88661e-06	7.89718e-11	8.88661e-06
33.	10240	0.000287752	0.000296887	9.13552e-06	8.34577e-11	9.13552e-06
34.	10560	0.000281634	0.00029108	9.44668e-06	8.92398e-11	9.44668e-06
35.	10880	0.00027533	0.000285018	9.68839e-06	9.38648e-11	9.68839e-06
36.	11200	0.000268717	0.000278709	9.99258e-06	9.98517e-11	9.99258e-06
37.	11520	0.000261724	0.000272165	1.04404e-05	1.09002e-10	1.04404e-05
38.	11840	0.000254559	0.000265398	1.084e-05	1.17505e-10	1.084e-05
39.	12160	0.000247239	0.000258426	1.11874e-05	1.25158e-10	1.11874e-05
40.	12480	0.000239621	0.000251267	1.16455e-05	1.35617e-10	1.16455e-05
41.	12800	0.000232229	0.00024394	1.17109e-05	1.37146e-10	1.17109e-05
42.	13120	0.000224558	0.000236469	1.19109e-05	1.41869e-10	1.19109e-05
43.	13440	0.000216779	0.000228877	1.20973e-05	1.46345e-10	1.20973e-05
44.	13760	0.000208773	0.000221189	1.24165e-05	1.54171e-10	1.24165e-05
45.	14080	0.000200801	0.000213433	1.26319e-05	1.59564e-10	1.26319e-05
46.	14400	0.000192805	0.000205633	1.28281e-05	1.6456e-10	1.28281e-05
47.	14720	0.000184855	0.000197818	1.29639e-05	1.68062e-10	1.29639e-05
48.	15040	0.000176792	0.000190014	1.32222e-05	1.74825e-10	1.32222e-05
49.	15360	0.000168895	0.000182248	1.33524e-05	1.78286e-10	1.33524e-05
50.	15680	0.000161043	0.000174543	1.35006e-05	1.82266e-10	1.35006e-05
51.	16000	0.000153168	0.000166925	1.37574e-05	1.89267e-10	1.37574e-05
52.	16320	0.000145462	0.000159416	1.39548e-05	1.94737e-10	1.39548e-05
53.	16640	0.000138224	0.000152038	1.38137e-05	1.90818e-10	1.38137e-05
54.	16960	0.000131008	0.000144808	1.38002e-05	1.90444e-10	1.38002e-05
55.	17280	0.000123925	0.000137746	1.38207e-05	1.91013e-10	1.38207e-05
56.	17600	0.000117198	0.000130864	1.36666e-05	1.86777e-10	1.36666e-05
57.	17920	0.000110656	0.000124178	1.35218e-05	1.82838e-10	1.35218e-05
58.	18240	0.000104173	0.000117697	1.35244e-05	1.82908e-10	1.35244e-05
59.	18560	9.82136e-05	0.000111431	1.32173e-05	1.74697e-10	1.32173e-05
60.	18880	9.22302e-05	0.000105386	1.31561e-05	1.73084e-10	1.31561e-05
61.	19200	8.64619e-05	9.95684e-05	1.31066e-05	1.71782e-10	1.31066e-05
62.	19520	8.1193e-05	9.39805e-05	1.27875e-05	1.63519e-10	1.27875e-05
63.	19840	7.62163e-05	8.86242e-05	1.24079e-05	1.53957e-10	1.24079e-05
64.	20160	7.12716e-05	8.34997e-05	1.22282e-05	1.49528e-10	1.22282e-05
65.	20480	6.67525e-05	7.86059e-05	1.18534e-05	1.40503e-10	1.18534e-05
66.	20800	6.22496e-05	7.39403e-05	1.16907e-05	1.36673e-10	1.16907e-05
67.	21120	5.80755e-05	6.94994e-05	1.1424e-05	1.30507e-10	1.1424e-05
68.	21440	5.40785e-05	6.52789e-05	1.12004e-05	1.25449e-10	1.12004e-05
69.	21760	5.06842e-05	6.12736e-05	1.05894e-05	1.12136e-10	1.05894e-05
70.	22080	4.70211e-05	5.74777e-05	1.04566e-05	1.0934e-10	1.04566e-05
71.	22400	4.38006e-05	5.38848e-05	1.00841e-05	1.01689e-10	1.00841e-05
72.	22720	4.08213e-05	5.0488e-05	9.66671e-06	9.34453e-11	9.66671e-06
73.	23040	3.78048e-05	4.72804e-05	9.47555e-06	8.9786e-11	9.47555e-06
74.	23360	3.558e-05	4.42546e-05	8.67458e-06	7.52483e-11	8.67458e-06
75.	23680	3.28555e-05	4.1403e-05	8.54752e-06	7.30601e-11	8.54752e-06
76.	24000	3.06501e-05	3.87182e-05	8.06811e-06	6.50944e-11	8.06811e-06
77.	24320	2.83262e-05	3.61927e-05	7.86643e-06	6.18807e-11	7.86643e-06
78.	24640	2.62891e-05	3.38188e-05	7.5297e-06	5.66964e-11	7.5297e-06
79.	24960	2.43118e-05	3.15892e-05	7.27738e-06	5.29603e-11	7.27738e-06
80.	25280	2.26022e-05	2.94966e-05	6.89441e-06	4.75328e-11	6.89441e-06
81.	25600	2.09027e-05	2.75339e-05	6.63125e-06	4.39735e-11	6.63125e-06
82.	25920	1.92563e-05	2.56942e-05	6.43793e-06	4.1447e-11	6.43793e-06
83.	26240	1.7915e-05	2.39708e-05	6.05578e-06	3.66725e-11	6.05578e-06
84.	26560	1.65297e-05	2.23572e-05	5.82754e-06	3.39602e-11	5.82754e-06
85.	26880	1.51606e-05	2.08472e-05	5.68656e-06	3.2337e-11	5.68656e-06
86.	27200	1.40217e-05	1.94347e-05	5.41303e-06	2.93009e-11	5.41303e-06
87.	27520	1.2934e-05	1.81142e-05	5.1802e-06	2.68345e-11	5.1802e-06
88.	27840	1.18743e-05	1.68801e-05	5.00576e-06	2.50576e-11	5.00576e-06
89.	28160	1.08367e-05	1.57271e-05	4.8904e-06	2.3916e-11	4.8904e-06
90.	28480	9.95345e-06	1.46504e-05	4.69693e-06	2.20612e-11	4.69693e-06
91.	28800	9.11017e-06	1.36452e-05	4.53502e-06	2.05664e-11	4.53502e-06
92.	29120	8.45571e-06	1.27071e-05	4.25138e-06	1.80742e-11	4.25138e-06
93.	29440	7.80439e-06	1.18318e-05	4.02745e-06	1.62203e-11	4.02745e-06
94.	29760	7.0381e-06	1.10154e-05	3.97735e-06	1.58193e-11	3.97735e-06
95.	30080	6.54438e-06	1.02542e-05	3.70977e-06	1.37624e-11	3.70977e-06
96.	30400	5.95794e-06	9.5444e-06	3.58645e-06	1.28626e-11	3.58645e-06
97.	30720	5.41675e-06	8.88284e-06	3.4661e-06	1.20138e-11	3.4661e-06
98.	31040	5.04721e-06	8.26634e-06	3.21913e-06	1.03628e-11	3.21913e-06
99.	31360	4.67342e-06	7.69192e-06	3.01851e-06	9.11138e-12	3.01851e-06
100.	31680	4.0738e-06	7.15682e-06	3.08302e-06	9.50501e-12	3.08302e-06
101.	32000	3.79937e-06	6.65842e-06	2.85905e-06	8.17416e-12	2.85905e-06
102.	32320	3.80515e-06	6.19427e-06	2.38912e-06	5.7079e-12	2.38912e-06
103.	32640	3.00844e-06	5.76208e-06	2.75365e-06	7.58258e-12	2.75365e-06
104.	32960	3.04242e-06	5.35971e-06	2.31729e-06	5.36984e-12	2.31729e-06
105.	33280	2.75268e-06	4.98515e-06	2.23247e-06	4.98391e-12	2.23247e-06
106.	33600	2.42448e-06	4.63651e-06	2.21203e-06	4.89307e-12	2.21203e-06
107.	33920	2.16157e-06	4.31203e-06	2.15046e-06	4.62448e-12	2.15046e-06
108.	34240	1.93467e-06	4.01007e-06	2.07539e-06	4.30726e-12	2.07539e-06
109.	34560	1.7356e-06	3.72909e-06	1.99349e-06	3.974e-12	1.99349e-06
110.	34880	1.46878e-06	3.46765e-06	1.99887e-06	3.99549e-12	1.99887e-06
111.	35200	1.38678e-06	3.22442e-06	1.83764e-06	3.37692e-12	1.83764e-06
112.	35520	1.39678e-06	2.99815e-06	1.60137e-06	2.56437e-12	1.60137e-06
113.	35840	1.25987e-06	2.78766e-06	1.52779e-06	2.33414e-12	1.52779e-06
114.	36160	9.64922e-07	2.59187e-06	1.62695e-06	2.64696e-12	1.62695e-06
115.	36480	9.48825e-07	2.40976e-06	1.46094e-06	2.13433e-12	1.46094e-06
116.	36800	8.38975e-07	2.24039e-06	1.40141e-06	1.96396e-12	1.40141e-06
117.	37120	6.38903e-07	2.08287e-06	1.44397e-06	2.08504e-12	1.44397e-06
118.	37440	5.86133e-07	1.93638e-06	1.35025e-06	1.82317e-12	1.35025e-06
119.	37760	5.77199e-07	1.80016e-06	1.22296e-06	1.49562e-12	1.22296e-06
120.	38080	4.60382e-07	1.67348e-06	1.2131e-06	1.47161e-12	1.2131e-06
121.	38400	4.79787e-07	1.55569e-06	1.07591e-06	1.15757e-12	1.07591e-06
122.	38720	4.11862e-07	1.44617e-06	1.03431e-06	1.06979e-12	1.03431e-06
123.	39040	1.82584e-07	1.34434e-06	1.16175e-06	1.34967e-12	1.16175e-06
124.	39360	6.71688e-08	1.24965e-06	1.18249e-06	1.39827e-12	1.18249e-06
125.	39680	4.91033e-07	1.16163e-06	6.70592e-07	4.49694e-13	6.70592e-07
126.	40000	3.64326e-07	1.07978e-06	7.15457e-07	5.11879e-13	7.15457e-07
127.	40320	1.82036e-07	1.0037e-06	8.21659e-07	6.75124e-13	8.21659e-07
128.	40640	2.97677e-07	9.32959e-07	6.35282e-07	4.03583e-13	6.35282e-07
129.	40960	1.70483e-07	8.67199e-07	6.96716e-07	4.85413e-13	6.96716e-07
130.	41280	2.39154e-07	8.06066e-07	5.66913e-07	3.2139e-13	5.66913e-07
Objective Value				7.96253e-09
Root Mean Square				7.82625e-06
Weight				1

File Name:	//bonnie/chianeselab/Research/2013 - Polar Bonds/Paper 9 - Ruimine hydrogenation mechanism/Kinetics analysis for pub/copasi_input_trim_first_300_seconds.txt
Experiment:	Experiment_13
Mean:	-1.64623e-05
Objective Value:	8.45198e-08
Root Mean Square:	2.68773e-05
Row	Time	[Ru-imine](Data)	[Ru-imine](Fit)	[Ru-imine](Weighted Error)	Objective Value	Root Mean Square

1.	0	0.000509618	0.000509618	0	0	0
2.	320	0.000509028	0.000508881	-1.47249e-07	2.16822e-14	1.47249e-07
3.	640	0.000508961	0.000508048	-9.12396e-07	8.32467e-13	9.12396e-07
4.	960	0.000508193	0.000507108	-1.08453e-06	1.17621e-12	1.08453e-06
5.	1280	0.000507124	0.000506047	-1.07641e-06	1.15865e-12	1.07641e-06
6.	1600	0.000506293	0.000504851	-1.44231e-06	2.08026e-12	1.44231e-06
7.	1920	0.000504999	0.000503502	-1.4971e-06	2.2413e-12	1.4971e-06
8.	2240	0.000503462	0.000501984	-1.47777e-06	2.18382e-12	1.47777e-06
9.	2560	0.000502127	0.000500277	-1.85001e-06	3.42252e-12	1.85001e-06
10.	2880	0.000500329	0.000498359	-1.97027e-06	3.88198e-12	1.97027e-06
11.	3200	0.000496435	0.000496206	-2.28642e-07	5.22773e-14	2.28642e-07
12.	3520	0.000493795	0.000493795	-7.4972e-10	5.6208e-19	7.4972e-10
13.	3840	0.000491477	0.000491096	-3.8048e-07	1.44765e-13	3.8048e-07
14.	4160	0.000488828	0.000488083	-7.45564e-07	5.55866e-13	7.45564e-07
15.	4480	0.000486248	0.000484723	-1.52442e-06	2.32385e-12	1.52442e-06
16.	4800	0.000483542	0.000480986	-2.55618e-06	6.53406e-12	2.55618e-06
17.	5120	0.000480876	0.000476839	-4.03704e-06	1.62977e-11	4.03704e-06
18.	5440	0.000477523	0.000472249	-5.27489e-06	2.78245e-11	5.27489e-06
19.	5760	0.000474277	0.000467182	-7.09548e-06	5.03459e-11	7.09548e-06
20.	6080	0.000470712	0.000461606	-9.106e-06	8.29192e-11	9.106e-06
21.	6400	0.000467018	0.000455491	-1.15272e-05	1.32876e-10	1.15272e-05
22.	6720	0.000463061	0.00044881	-1.42514e-05	2.03102e-10	1.42514e-05
23.	7040	0.000458583	0.000441538	-1.70455e-05	2.90547e-10	1.70455e-05
24.	7360	0.000453552	0.000433656	-1.98958e-05	3.95843e-10	1.98958e-05
25.	7680	0.000448522	0.000425151	-2.33709e-05	5.46198e-10	2.33709e-05
26.	8000	0.0004427	0.000416019	-2.66802e-05	7.11833e-10	2.66802e-05
27.	8320	0.00043651	0.000406263	-3.02473e-05	9.14898e-10	3.02473e-05
28.	8640	0.000429938	0.000395893	-3.40445e-05	1.15903e-09	3.40445e-05
29.	8960	0.000422787	0.000384933	-3.78539e-05	1.43292e-09	3.78539e-05
30.	9280	0.000414867	0.000373414	-4.14533e-05	1.71838e-09	4.14533e-05
31.	9600	0.000406358	0.000361379	-4.49789e-05	2.0231e-09	4.49789e-05
32.	9920	0.000397707	0.00034888	-4.88276e-05	2.38413e-09	4.88276e-05
33.	10240	0.000387852	0.000335976	-5.18756e-05	2.69108e-09	5.18756e-05
34.	10560	0.000377352	0.000322737	-5.46148e-05	2.98277e-09	5.46148e-05
35.	10880	0.000366525	0.000309236	-5.72892e-05	3.28205e-09	5.72892e-05
36.	11200	0.000355004	0.000295551	-5.94531e-05	3.53467e-09	5.94531e-05
37.	11520	0.000343226	0.000281764	-6.14622e-05	3.7776e-09	6.14622e-05
38.	11840	0.000330431	0.000267954	-6.24763e-05	3.90329e-09	6.24763e-05
39.	12160	0.000317502	0.000254202	-6.32998e-05	4.00686e-09	6.32998e-05
40.	12480	0.000304275	0.000240583	-6.3692e-05	4.05667e-09	6.3692e-05
41.	12800	0.000291008	0.000227169	-6.38387e-05	4.07538e-09	6.38387e-05
42.	13120	0.000276967	0.000214025	-6.29423e-05	3.96173e-09	6.29423e-05
43.	13440	0.000262708	0.000201209	-6.14983e-05	3.78204e-09	6.14983e-05
44.	13760	0.00024858	0.000188773	-5.98075e-05	3.57694e-09	5.98075e-05
45.	14080	0.000234652	0.000176758	-5.78937e-05	3.35168e-09	5.78937e-05
46.	14400	0.000221157	0.0001652	-5.59565e-05	3.13113e-09	5.59565e-05
47.	14720	0.000208008	0.000154126	-5.38819e-05	2.90326e-09	5.38819e-05
48.	15040	0.000194782	0.000143554	-5.12275e-05	2.62426e-09	5.12275e-05
49.	15360	0.00018222	0.000133499	-4.87209e-05	2.37372e-09	4.87209e-05
50.	15680	0.000170108	0.000123965	-4.61431e-05	2.12918e-09	4.61431e-05
51.	16000	0.000158017	0.000114954	-4.30627e-05	1.8544e-09	4.30627e-05
52.	16320	0.00014675	0.000106461	-4.02892e-05	1.62322e-09	4.02892e-05
53.	16640	0.000135999	9.84768e-05	-3.75227e-05	1.40795e-09	3.75227e-05
54.	16960	0.00012573	9.09901e-05	-3.47398e-05	1.20685e-09	3.47398e-05
55.	17280	0.000116076	8.39856e-05	-3.20901e-05	1.02977e-09	3.20901e-05
56.	17600	0.000107016	7.74459e-05	-2.95699e-05	8.7438e-10	2.95699e-05
57.	17920	9.86823e-05	7.13519e-05	-2.73304e-05	7.46949e-10	2.73304e-05
58.	18240	9.06725e-05	6.56834e-05	-2.49891e-05	6.24453e-10	2.49891e-05
59.	18560	8.33977e-05	6.04194e-05	-2.29784e-05	5.28006e-10	2.29784e-05
60.	18880	7.63957e-05	5.55383e-05	-2.08574e-05	4.35032e-10	2.08574e-05
61.	19200	6.99837e-05	5.10186e-05	-1.8965e-05	3.59673e-10	1.8965e-05
62.	19520	6.40004e-05	4.68389e-05	-1.71615e-05	2.94516e-10	1.71615e-05
63.	19840	5.85257e-05	4.29781e-05	-1.55476e-05	2.41727e-10	1.55476e-05
64.	20160	5.33614e-05	3.94157e-05	-1.39457e-05	1.94482e-10	1.39457e-05
65.	20480	4.87328e-05	3.6132e-05	-1.26008e-05	1.58781e-10	1.26008e-05
66.	20800	4.45179e-05	3.31078e-05	-1.14102e-05	1.30192e-10	1.14102e-05
67.	21120	4.05752e-05	3.03249e-05	-1.02503e-05	1.05069e-10	1.02503e-05
68.	21440	3.70643e-05	2.7766e-05	-9.29823e-06	8.6457e-11	9.29823e-06
69.	21760	3.37458e-05	2.54148e-05	-8.33106e-06	6.94066e-11	8.33106e-06
70.	22080	3.08484e-05	2.32557e-05	-7.59274e-06	5.76497e-11	7.59274e-06
71.	22400	2.80144e-05	2.12742e-05	-6.74024e-06	4.54308e-11	6.74024e-06
72.	22720	2.55399e-05	1.94566e-05	-6.08333e-06	3.70069e-11	6.08333e-06
73.	23040	2.32397e-05	1.77903e-05	-5.44947e-06	2.96967e-11	5.44947e-06
74.	23360	2.1122e-05	1.62632e-05	-4.85882e-06	2.36081e-11	4.85882e-06
75.	23680	1.93972e-05	1.48644e-05	-4.53287e-06	2.05469e-11	4.53287e-06
76.	24000	1.74093e-05	1.35835e-05	-3.82586e-06	1.46372e-11	3.82586e-06
77.	24320	1.59375e-05	1.24109e-05	-3.52659e-06	1.24368e-11	3.52659e-06
78.	24640	1.44624e-05	1.1338e-05	-3.12445e-06	9.76219e-12	3.12445e-06
79.	24960	1.31406e-05	1.03564e-05	-2.78423e-06	7.75195e-12	2.78423e-06
80.	25280	1.18706e-05	9.45858e-06	-2.41198e-06	5.81765e-12	2.41198e-06
81.	25600	1.08109e-05	8.63766e-06	-2.17325e-06	4.723e-12	2.17325e-06
82.	25920	9.83804e-06	7.88719e-06	-1.95085e-06	3.80583e-12	1.95085e-06
83.	26240	9.0825e-06	7.20124e-06	-1.88126e-06	3.53912e-12	1.88126e-06
84.	26560	8.17686e-06	6.57439e-06	-1.60247e-06	2.56792e-12	1.60247e-06
85.	26880	7.61253e-06	6.00164e-06	-1.61089e-06	2.59498e-12	1.61089e-06
86.	27200	6.69071e-06	5.47839e-06	-1.21231e-06	1.46971e-12	1.21231e-06
87.	27520	6.00629e-06	5.00044e-06	-1.00585e-06	1.01174e-12	1.00585e-06
88.	27840	5.3169e-06	4.56392e-06	-7.52987e-07	5.66989e-13	7.52987e-07
89.	28160	4.84395e-06	4.16528e-06	-6.78672e-07	4.60596e-13	6.78672e-07
90.	28480	4.70782e-06	3.80127e-06	-9.06557e-07	8.21846e-13	9.06557e-07
91.	28800	4.12117e-06	3.46891e-06	-6.52259e-07	4.25442e-13	6.52259e-07
92.	29120	3.80299e-06	3.16548e-06	-6.3751e-07	4.06419e-13	6.3751e-07
93.	29440	3.35837e-06	2.88849e-06	-4.6988e-07	2.20787e-13	4.6988e-07
94.	29760	2.92033e-06	2.63564e-06	-2.84682e-07	8.10437e-14	2.84682e-07
95.	30080	2.52989e-06	2.40486e-06	-1.25033e-07	1.56332e-14	1.25033e-07
96.	30400	2.20307e-06	2.19421e-06	-8.85623e-09	7.84328e-17	8.85623e-09
97.	30720	2.07276e-06	2.00197e-06	-7.07872e-08	5.01083e-15	7.07872e-08
98.	31040	1.96606e-06	1.82653e-06	-1.39531e-07	1.94688e-14	1.39531e-07
99.	31360	1.79694e-06	1.66642e-06	-1.30523e-07	1.70362e-14	1.30523e-07
100.	31680	1.52163e-06	1.52032e-06	-1.31328e-09	1.72471e-18	1.31328e-09
101.	32000	1.31085e-06	1.387e-06	7.61486e-08	5.79861e-15	7.61486e-08
102.	32320	1.3276e-06	1.26536e-06	-6.22407e-08	3.8739e-15	6.22407e-08
103.	32640	1.00668e-06	1.15436e-06	1.4768e-07	2.18093e-14	1.4768e-07
104.	32960	1.17319e-06	1.05309e-06	-1.20104e-07	1.44249e-14	1.20104e-07
105.	33280	1.03081e-06	9.60686e-07	-7.01262e-08	4.91769e-15	7.01262e-08
106.	33600	8.461e-07	8.76383e-07	3.02825e-08	9.17033e-16	3.02825e-08
107.	33920	8.29478e-07	7.99469e-07	-3.00091e-08	9.00546e-16	3.00091e-08
108.	34240	6.68527e-07	7.29299e-07	6.07719e-08	3.69322e-15	6.07719e-08
109.	34560	7.01859e-07	6.65281e-07	-3.65773e-08	1.3379e-15	3.65773e-08
110.	34880	5.9054e-07	6.06879e-07	1.63384e-08	2.66945e-16	1.63384e-08
111.	35200	4.58801e-07	5.53599e-07	9.47986e-08	8.98678e-15	9.47986e-08
112.	35520	4.63257e-07	5.04994e-07	4.17368e-08	1.74196e-15	4.17368e-08
113.	35840	3.45909e-07	4.60653e-07	1.14745e-07	1.31663e-14	1.14745e-07
114.	36160	1.87278e-07	4.20205e-07	2.32927e-07	5.42549e-14	2.32927e-07
115.	36480	3.87574e-07	3.83305e-07	-4.26894e-09	1.82238e-17	4.26894e-09
116.	36800	3.16204e-07	3.49645e-07	3.34409e-08	1.11829e-15	3.34409e-08
117.	37120	1.11816e-07	3.18939e-07	2.07123e-07	4.28999e-14	2.07123e-07
Objective Value				8.45198e-08
Root Mean Square				2.68773e-05
Weight				1

File Name:	//bonnie/chianeselab/Research/2013 - Polar Bonds/Paper 9 - Ruimine hydrogenation mechanism/Kinetics analysis for pub/copasi_input_trim_first_300_seconds.txt
Experiment:	Experiment_14
Mean:	1.07704e-05
Objective Value:	2.46288e-08
Root Mean Square:	1.51715e-05
Row	Time	[Ru-imine](Data)	[Ru-imine](Fit)	[Ru-imine](Weighted Error)	Objective Value	Root Mean Square

1.	0	0.000598545	0.000598545	0	0	0
2.	320	0.000599667	0.00059767	-1.99772e-06	3.99087e-12	1.99772e-06
3.	640	0.000598113	0.00059666	-1.45276e-06	2.11052e-12	1.45276e-06
4.	960	0.000595789	0.000595496	-2.93205e-07	8.59693e-14	2.93205e-07
5.	1280	0.000593204	0.000594155	9.5129e-07	9.04952e-13	9.5129e-07
6.	1600	0.000590704	0.000592611	1.90701e-06	3.63668e-12	1.90701e-06
7.	1920	0.000588312	0.000590836	2.52462e-06	6.37372e-12	2.52462e-06
8.	2240	0.000585057	0.000588798	3.74065e-06	1.39924e-11	3.74065e-06
9.	2560	0.00058232	0.00058646	4.1397e-06	1.71371e-11	4.1397e-06
10.	2880	0.000578838	0.000583783	4.94473e-06	2.44504e-11	4.94473e-06
11.	3200	0.000574535	0.000580723	6.18857e-06	3.82983e-11	6.18857e-06
12.	3520	0.000570463	0.000577233	6.76989e-06	4.58315e-11	6.76989e-06
13.	3840	0.000565644	0.000573261	7.61708e-06	5.80198e-11	7.61708e-06
14.	4160	0.000560611	0.000568753	8.1416e-06	6.62857e-11	8.1416e-06
15.	4480	0.000554694	0.000563651	8.95622e-06	8.02139e-11	8.95622e-06
16.	4800	0.000548164	0.000557895	9.73119e-06	9.4696e-11	9.73119e-06
17.	5120	0.000540503	0.000551427	1.09241e-05	1.19336e-10	1.09241e-05
18.	5440	0.000532069	0.000544187	1.21175e-05	1.46833e-10	1.21175e-05
19.	5760	0.000523269	0.000536119	1.28504e-05	1.65133e-10	1.28504e-05
20.	6080	0.000513517	0.000527174	1.36572e-05	1.8652e-10	1.36572e-05
21.	6400	0.000502027	0.000517309	1.52819e-05	2.33537e-10	1.52819e-05
22.	6720	0.000490003	0.000506492	1.64891e-05	2.71892e-10	1.64891e-05
23.	7040	0.000477025	0.000494707	1.76816e-05	3.12639e-10	1.76816e-05
24.	7360	0.000463017	0.00048195	1.89329e-05	3.58456e-10	1.89329e-05
25.	7680	0.000448503	0.000468239	1.97364e-05	3.89524e-10	1.97364e-05
26.	8000	0.000432507	0.000453611	2.1104e-05	4.45377e-10	2.1104e-05
27.	8320	0.000415542	0.000438124	2.25816e-05	5.0993e-10	2.25816e-05
28.	8640	0.000397582	0.000421854	2.42722e-05	5.8914e-10	2.42722e-05
29.	8960	0.000379659	0.0004049	2.52414e-05	6.37128e-10	2.52414e-05
30.	9280	0.000361218	0.000387375	2.61563e-05	6.8415e-10	2.61563e-05
31.	9600	0.000341521	0.000369405	2.7884e-05	7.7752e-10	2.7884e-05
32.	9920	0.00032268	0.000351128	2.84472e-05	8.09242e-10	2.84472e-05
33.	10240	0.00030393	0.000332683	2.8753e-05	8.26735e-10	2.8753e-05
34.	10560	0.000284674	0.000314214	2.95399e-05	8.72607e-10	2.95399e-05
35.	10880	0.000265459	0.000295856	3.03971e-05	9.23984e-10	3.03971e-05
36.	11200	0.000246857	0.000277741	3.08835e-05	9.53792e-10	3.08835e-05
37.	11520	0.000229102	0.000259987	3.08845e-05	9.53854e-10	3.08845e-05
38.	11840	0.000211503	0.0002427	3.11965e-05	9.73222e-10	3.11965e-05
39.	12160	0.000194726	0.000225971	3.12449e-05	9.76244e-10	3.12449e-05
40.	12480	0.000179186	0.000209876	3.06893e-05	9.41835e-10	3.06893e-05
41.	12800	0.000164158	0.000194473	3.03151e-05	9.19006e-10	3.03151e-05
42.	13120	0.000150274	0.000179808	2.95347e-05	8.72299e-10	2.95347e-05
43.	13440	0.000136744	0.00016591	2.91665e-05	8.50683e-10	2.91665e-05
44.	13760	0.000124702	0.000152796	2.80937e-05	7.89257e-10	2.80937e-05
45.	14080	0.000113086	0.00014047	2.73847e-05	7.49923e-10	2.73847e-05
46.	14400	0.00010248	0.000128929	2.64482e-05	6.99509e-10	2.64482e-05
47.	14720	9.28765e-05	0.000118157	2.52809e-05	6.39124e-10	2.52809e-05
48.	15040	8.42267e-05	0.000108136	2.39093e-05	5.71656e-10	2.39093e-05
49.	15360	7.5915e-05	9.88387e-05	2.29237e-05	5.25497e-10	2.29237e-05
50.	15680	6.84838e-05	9.02354e-05	2.17516e-05	4.73132e-10	2.17516e-05
51.	16000	6.19338e-05	8.22929e-05	2.03591e-05	4.14492e-10	2.03591e-05
52.	16320	5.5922e-05	7.49762e-05	1.90542e-05	3.63064e-10	1.90542e-05
53.	16640	5.04213e-05	6.82491e-05	1.78278e-05	3.1783e-10	1.78278e-05
54.	16960	4.54233e-05	6.2075e-05	1.66517e-05	2.7728e-10	1.66517e-05
55.	17280	4.09049e-05	5.64177e-05	1.55127e-05	2.40645e-10	1.55127e-05
56.	17600	3.69045e-05	5.12413e-05	1.43369e-05	2.05545e-10	1.43369e-05
57.	17920	3.31908e-05	4.65114e-05	1.33206e-05	1.77437e-10	1.33206e-05
58.	18240	2.98239e-05	4.21945e-05	1.23706e-05	1.53032e-10	1.23706e-05
59.	18560	2.67794e-05	3.8259e-05	1.14795e-05	1.3178e-10	1.14795e-05
60.	18880	2.37855e-05	3.46746e-05	1.0889e-05	1.18571e-10	1.0889e-05
61.	19200	2.15228e-05	3.14129e-05	9.89008e-06	9.78136e-11	9.89008e-06
62.	19520	1.94092e-05	2.84473e-05	9.03812e-06	8.16876e-11	9.03812e-06
63.	19840	1.74681e-05	2.57528e-05	8.28468e-06	6.8636e-11	8.28468e-06
64.	20160	1.56379e-05	2.33064e-05	7.6685e-06	5.88059e-11	7.6685e-06
65.	20480	1.38878e-05	2.10864e-05	7.1986e-06	5.18198e-11	7.1986e-06
66.	20800	1.24082e-05	1.90731e-05	6.66482e-06	4.44198e-11	6.66482e-06
67.	21120	1.11496e-05	1.7248e-05	6.09835e-06	3.71899e-11	6.09835e-06
68.	21440	1.00669e-05	1.55943e-05	5.52743e-06	3.05525e-11	5.52743e-06
69.	21760	8.96996e-06	1.40966e-05	5.1266e-06	2.6282e-11	5.1266e-06
70.	22080	8.24019e-06	1.27405e-05	4.50028e-06	2.02525e-11	4.50028e-06
71.	22400	7.33556e-06	1.15131e-05	4.17752e-06	1.74517e-11	4.17752e-06
72.	22720	6.46054e-06	1.04025e-05	3.94195e-06	1.5539e-11	3.94195e-06
73.	23040	5.85082e-06	9.39785e-06	3.54703e-06	1.25814e-11	3.54703e-06
74.	23360	5.31605e-06	8.48928e-06	3.17323e-06	1.00694e-11	3.17323e-06
75.	23680	4.61436e-06	7.66776e-06	3.0534e-06	9.32323e-12	3.0534e-06
76.	24000	4.30718e-06	6.9251e-06	2.61791e-06	6.85347e-12	2.61791e-06
77.	24320	3.94537e-06	6.25384e-06	2.30847e-06	5.32905e-12	2.30847e-06
78.	24640	3.38345e-06	5.64723e-06	2.26378e-06	5.1247e-12	2.26378e-06
79.	24960	3.11523e-06	5.09911e-06	1.98388e-06	3.93577e-12	1.98388e-06
80.	25280	2.91766e-06	4.6039e-06	1.68625e-06	2.84342e-12	1.68625e-06
81.	25600	2.44114e-06	4.15656e-06	1.71542e-06	2.94267e-12	1.71542e-06
82.	25920	2.19371e-06	3.7525e-06	1.55879e-06	2.42981e-12	1.55879e-06
83.	26240	1.98114e-06	3.38756e-06	1.40642e-06	1.97803e-12	1.40642e-06
84.	26560	1.77133e-06	3.05799e-06	1.28666e-06	1.6555e-12	1.28666e-06
85.	26880	1.68942e-06	2.76039e-06	1.07097e-06	1.14697e-12	1.07097e-06
86.	27200	1.42723e-06	2.49166e-06	1.06443e-06	1.13301e-12	1.06443e-06
87.	27520	1.35382e-06	2.24903e-06	8.95202e-07	8.01386e-13	8.95202e-07
88.	27840	1.21022e-06	2.02996e-06	8.19743e-07	6.71978e-13	8.19743e-07
89.	28160	8.6915e-07	1.83219e-06	9.63044e-07	9.27455e-13	9.63044e-07
90.	28480	6.96183e-07	1.65366e-06	9.57474e-07	9.16757e-13	9.57474e-07
91.	28800	7.01346e-07	1.49249e-06	7.91139e-07	6.25902e-13	7.91139e-07
92.	29120	6.37539e-07	1.347e-06	7.09461e-07	5.03334e-13	7.09461e-07
93.	29440	6.14088e-07	1.21568e-06	6.01587e-07	3.61907e-13	6.01587e-07
94.	29760	6.12965e-07	1.09714e-06	4.84173e-07	2.34424e-13	4.84173e-07
95.	30080	6.08967e-07	9.90146e-07	3.81179e-07	1.45297e-13	3.81179e-07
96.	30400	3.21673e-07	8.93577e-07	5.71904e-07	3.27074e-13	5.71904e-07
97.	30720	3.47213e-07	8.06419e-07	4.59206e-07	2.1087e-13	4.59206e-07
98.	31040	3.71984e-07	7.27755e-07	3.55772e-07	1.26574e-13	3.55772e-07
99.	31360	1.95201e-07	6.56759e-07	4.61557e-07	2.13035e-13	4.61557e-07
100.	31680	2.95713e-07	5.92684e-07	2.96971e-07	8.81918e-14	2.96971e-07
101.	32000	1.17298e-07	5.34856e-07	4.17558e-07	1.74355e-13	4.17558e-07
102.	32320	2.07877e-07	4.82668e-07	2.74792e-07	7.55104e-14	2.74792e-07
103.	32640	1.38826e-07	4.3557e-07	2.96744e-07	8.80569e-14	2.96744e-07
104.	32960	1.99023e-07	3.93066e-07	1.94043e-07	3.76527e-14	1.94043e-07
105.	33280	2.60828e-07	3.54707e-07	9.38794e-08	8.81335e-15	9.38794e-08
106.	33600	2.90994e-07	3.20091e-07	2.90967e-08	8.46621e-16	2.90967e-08
107.	33920	1.95223e-07	2.88852e-07	9.36291e-08	8.76642e-15	9.36291e-08
Objective Value				2.46288e-08
Root Mean Square				1.51715e-05
Weight				1

File Name:	//bonnie/chianeselab/Research/2013 - Polar Bonds/Paper 9 - Ruimine hydrogenation mechanism/Kinetics analysis for pub/copasi_input_trim_first_300_seconds.txt
Experiment:	Experiment_15
Mean:	1.52498e-05
Objective Value:	7.96388e-08
Root Mean Square:	2.05818e-05
Row	Time	[Ru-imine](Data)	[Ru-imine](Fit)	[Ru-imine](Weighted Error)	Objective Value	Root Mean Square

1.	0	0.000724501	0.000724501	0	0	0
2.	160	0.000723131	0.000723987	8.56044e-07	7.32812e-13	8.56044e-07
3.	320	0.000721611	0.000723426	1.81513e-06	3.29468e-12	1.81513e-06
4.	480	0.000720263	0.000722814	2.55134e-06	6.50932e-12	2.55134e-06
5.	640	0.000718525	0.000722148	3.62237e-06	1.31216e-11	3.62237e-06
6.	800	0.000715537	0.000721421	5.88456e-06	3.46281e-11	5.88456e-06
7.	960	0.000711139	0.00072063	9.49066e-06	9.00727e-11	9.49066e-06
8.	1120	0.000708413	0.000719768	1.13557e-05	1.28952e-10	1.13557e-05
9.	1280	0.000706179	0.00071883	1.26513e-05	1.60054e-10	1.26513e-05
10.	1440	0.000703595	0.000717809	1.4214e-05	2.02039e-10	1.4214e-05
11.	1600	0.000701229	0.000716699	1.54701e-05	2.39323e-10	1.54701e-05
12.	1760	0.000698973	0.000715491	1.65177e-05	2.72834e-10	1.65177e-05
13.	1920	0.00069635	0.000714178	1.78277e-05	3.17827e-10	1.78277e-05
14.	2080	0.000694011	0.000712751	1.874e-05	3.51189e-10	1.874e-05
15.	2240	0.000691399	0.000711202	1.98028e-05	3.92152e-10	1.98028e-05
16.	2400	0.000688682	0.000709521	2.08391e-05	4.34266e-10	2.08391e-05
17.	2560	0.0006858	0.000707697	2.18965e-05	4.79458e-10	2.18965e-05
18.	2720	0.000682486	0.00070572	2.32332e-05	5.39782e-10	2.32332e-05
19.	2880	0.000679281	0.000703578	2.42964e-05	5.90317e-10	2.42964e-05
20.	3040	0.000676097	0.000701259	2.51623e-05	6.33143e-10	2.51623e-05
21.	3200	0.000672407	0.000698751	2.6344e-05	6.94007e-10	2.6344e-05
22.	3360	0.000668757	0.000696041	2.72844e-05	7.44439e-10	2.72844e-05
23.	3520	0.000665324	0.000693116	2.7791e-05	7.72342e-10	2.7791e-05
24.	3680	0.00066109	0.00068996	2.88693e-05	8.33434e-10	2.88693e-05
25.	3840	0.000657104	0.00068656	2.94559e-05	8.67653e-10	2.94559e-05
26.	4000	0.000652397	0.0006829	3.05036e-05	9.30468e-10	3.05036e-05
27.	4160	0.000647818	0.000678967	3.1149e-05	9.70263e-10	3.1149e-05
28.	4320	0.000642974	0.000674745	3.17715e-05	1.00943e-09	3.17715e-05
29.	4480	0.000638089	0.000670219	3.21302e-05	1.03235e-09	3.21302e-05
30.	4640	0.000632696	0.000665375	3.26793e-05	1.06794e-09	3.26793e-05
31.	4800	0.000627022	0.000660197	3.31752e-05	1.1006e-09	3.31752e-05
32.	4960	0.000621202	0.000654674	3.34713e-05	1.12033e-09	3.34713e-05
33.	5120	0.000614852	0.00064879	3.39385e-05	1.15182e-09	3.39385e-05
34.	5280	0.000608248	0.000642536	3.42873e-05	1.17562e-09	3.42873e-05
35.	5440	0.000601387	0.000635899	3.45122e-05	1.19109e-09	3.45122e-05
36.	5600	0.000593509	0.000628872	3.53632e-05	1.25056e-09	3.53632e-05
37.	5760	0.000586013	0.000621447	3.54337e-05	1.25555e-09	3.54337e-05
38.	5920	0.000577831	0.000613618	3.57869e-05	1.2807e-09	3.57869e-05
39.	6080	0.000569556	0.000605384	3.5828e-05	1.28365e-09	3.5828e-05
40.	6240	0.000560749	0.000596742	3.59933e-05	1.29552e-09	3.59933e-05
41.	6400	0.000551716	0.000587696	3.59807e-05	1.29461e-09	3.59807e-05
42.	6560	0.000541971	0.000578251	3.62796e-05	1.31621e-09	3.62796e-05
43.	6720	0.000532307	0.000568414	3.61069e-05	1.30371e-09	3.61069e-05
44.	6880	0.000522177	0.000558196	3.60182e-05	1.29731e-09	3.60182e-05
45.	7040	0.000511594	0.000547611	3.60172e-05	1.29724e-09	3.60172e-05
46.	7200	0.000500594	0.000536676	3.6082e-05	1.30191e-09	3.6082e-05
47.	7360	0.000488737	0.000525411	3.66736e-05	1.34495e-09	3.66736e-05
48.	7520	0.00047674	0.000513838	3.70982e-05	1.37628e-09	3.70982e-05
49.	7680	0.000464478	0.000501983	3.75046e-05	1.4066e-09	3.75046e-05
50.	7840	0.00045234	0.000489873	3.75328e-05	1.40871e-09	3.75328e-05
51.	8000	0.000440225	0.000477537	3.73112e-05	1.39213e-09	3.73112e-05
52.	8160	0.000427895	0.000465006	3.71113e-05	1.37725e-09	3.71113e-05
53.	8320	0.00041543	0.000452313	3.68837e-05	1.36041e-09	3.68837e-05
54.	8480	0.000403474	0.000439492	3.60176e-05	1.29727e-09	3.60176e-05
55.	8640	0.000390727	0.000426576	3.58489e-05	1.28514e-09	3.58489e-05
56.	8800	0.00037793	0.0004136	3.56695e-05	1.27231e-09	3.56695e-05
57.	8960	0.000365158	0.000400597	3.54396e-05	1.25597e-09	3.54396e-05
58.	9120	0.000352466	0.000387603	3.51367e-05	1.23459e-09	3.51367e-05
59.	9280	0.000339674	0.000374648	3.49741e-05	1.22319e-09	3.49741e-05
60.	9440	0.000327082	0.000361765	3.46828e-05	1.2029e-09	3.46828e-05
61.	9600	0.000314236	0.000348985	3.47489e-05	1.20749e-09	3.47489e-05
62.	9760	0.000301973	0.000336335	3.43625e-05	1.18078e-09	3.43625e-05
63.	9920	0.000289849	0.000323843	3.39945e-05	1.15563e-09	3.39945e-05
64.	10080	0.000277924	0.000311534	3.36095e-05	1.1296e-09	3.36095e-05
65.	10240	0.000266337	0.00029943	3.30922e-05	1.0951e-09	3.30922e-05
66.	10400	0.000254578	0.000287551	3.2973e-05	1.08722e-09	3.2973e-05
67.	10560	0.000242988	0.000275918	3.29295e-05	1.08435e-09	3.29295e-05
68.	10720	0.000231905	0.000264545	3.26397e-05	1.06535e-09	3.26397e-05
69.	10880	0.000221354	0.000253446	3.20919e-05	1.02989e-09	3.20919e-05
70.	11040	0.000211127	0.000242635	3.15075e-05	9.92721e-10	3.15075e-05
71.	11200	0.0002013	0.00023212	3.08197e-05	9.49856e-10	3.08197e-05
72.	11360	0.000191955	0.000221909	2.99548e-05	8.9729e-10	2.99548e-05
73.	11520	0.00018258	0.00021201	2.943e-05	8.66128e-10	2.943e-05
74.	11680	0.000173559	0.000202425	2.88658e-05	8.33232e-10	2.88658e-05
75.	11840	0.000164928	0.000193157	2.82294e-05	7.96901e-10	2.82294e-05
76.	12000	0.000156605	0.000184208	2.76034e-05	7.61948e-10	2.76034e-05
77.	12160	0.000148713	0.000175578	2.6865e-05	7.21727e-10	2.6865e-05
78.	12320	0.000140699	0.000167264	2.65645e-05	7.05674e-10	2.65645e-05
79.	12480	0.000133257	0.000159264	2.60073e-05	6.76377e-10	2.60073e-05
80.	12640	0.000126216	0.000151575	2.53584e-05	6.43047e-10	2.53584e-05
81.	12800	0.000119356	0.000144191	2.48346e-05	6.16757e-10	2.48346e-05
82.	12960	0.000113256	0.000137108	2.38514e-05	5.68892e-10	2.38514e-05
83.	13120	0.000107394	0.000130319	2.29248e-05	5.25547e-10	2.29248e-05
84.	13280	0.000101377	0.000123818	2.24408e-05	5.0359e-10	2.24408e-05
85.	13440	9.59495e-05	0.000117597	2.16476e-05	4.6862e-10	2.16476e-05
86.	13600	9.06788e-05	0.00011165	2.09708e-05	4.39773e-10	2.09708e-05
87.	13760	8.55236e-05	0.000105967	2.04436e-05	4.1794e-10	2.04436e-05
88.	13920	8.10081e-05	0.000100542	1.95338e-05	3.81571e-10	1.95338e-05
89.	14080	7.65338e-05	9.53655e-05	1.88317e-05	3.54635e-10	1.88317e-05
90.	14240	7.21681e-05	9.04297e-05	1.82616e-05	3.33485e-10	1.82616e-05
91.	14400	6.79888e-05	8.57259e-05	1.77371e-05	3.14604e-10	1.77371e-05
92.	14560	6.41993e-05	8.12458e-05	1.70466e-05	2.90586e-10	1.70466e-05
93.	14720	6.03913e-05	7.6981e-05	1.65898e-05	2.7522e-10	1.65898e-05
94.	14880	5.70877e-05	7.29232e-05	1.58355e-05	2.50763e-10	1.58355e-05
95.	15040	5.36598e-05	6.9064e-05	1.54042e-05	2.37291e-10	1.54042e-05
96.	15200	5.05148e-05	6.53955e-05	1.48807e-05	2.21436e-10	1.48807e-05
97.	15360	4.75731e-05	6.19097e-05	1.43366e-05	2.05539e-10	1.43366e-05
98.	15520	4.47709e-05	5.85987e-05	1.38278e-05	1.91208e-10	1.38278e-05
99.	15680	4.21884e-05	5.5455e-05	1.32667e-05	1.76005e-10	1.32667e-05
100.	15840	3.97957e-05	5.24712e-05	1.26756e-05	1.6067e-10	1.26756e-05
101.	16000	3.74711e-05	4.96401e-05	1.2169e-05	1.48085e-10	1.2169e-05
102.	16160	3.53463e-05	4.69547e-05	1.16084e-05	1.34755e-10	1.16084e-05
103.	16320	3.33349e-05	4.44083e-05	1.10734e-05	1.22621e-10	1.10734e-05
104.	16480	3.1339e-05	4.19944e-05	1.06555e-05	1.13539e-10	1.06555e-05
105.	16640	2.94743e-05	3.97067e-05	1.02324e-05	1.04703e-10	1.02324e-05
106.	16800	2.78057e-05	3.75391e-05	9.73349e-06	9.47409e-11	9.73349e-06
107.	16960	2.6e-05	3.54859e-05	9.48594e-06	8.9983e-11	9.48594e-06
108.	17120	2.45274e-05	3.35414e-05	9.01397e-06	8.12517e-11	9.01397e-06
109.	17280	2.30841e-05	3.17002e-05	8.61607e-06	7.42367e-11	8.61607e-06
110.	17440	2.17561e-05	2.99572e-05	8.2011e-06	6.72581e-11	8.2011e-06
111.	17600	2.05164e-05	2.83075e-05	7.79109e-06	6.07011e-11	7.79109e-06
112.	17760	1.93631e-05	2.67464e-05	7.38331e-06	5.45133e-11	7.38331e-06
113.	17920	1.81192e-05	2.52693e-05	7.15013e-06	5.11244e-11	7.15013e-06
114.	18080	1.70382e-05	2.3872e-05	6.83382e-06	4.67011e-11	6.83382e-06
115.	18240	1.60477e-05	2.25504e-05	6.50264e-06	4.22844e-11	6.50264e-06
116.	18400	1.52528e-05	2.13004e-05	6.04762e-06	3.65738e-11	6.04762e-06
117.	18560	1.45329e-05	2.01185e-05	5.58564e-06	3.11994e-11	5.58564e-06
118.	18720	1.35632e-05	1.9001e-05	5.43783e-06	2.957e-11	5.43783e-06
119.	18880	1.2804e-05	1.79446e-05	5.14051e-06	2.64248e-11	5.14051e-06
120.	19040	1.19958e-05	1.69459e-05	4.95008e-06	2.45033e-11	4.95008e-06
121.	19200	1.12891e-05	1.60021e-05	4.71297e-06	2.22121e-11	4.71297e-06
122.	19360	1.056e-05	1.511e-05	4.55e-06	2.07025e-11	4.55e-06
123.	19520	9.89636e-06	1.42671e-05	4.37073e-06	1.91033e-11	4.37073e-06
124.	19680	9.29951e-06	1.34706e-05	4.17108e-06	1.73979e-11	4.17108e-06
125.	19840	8.86546e-06	1.2718e-05	3.85259e-06	1.48424e-11	3.85259e-06
126.	20000	8.37653e-06	1.20071e-05	3.63056e-06	1.31809e-11	3.63056e-06
127.	20160	7.92024e-06	1.13355e-05	3.41522e-06	1.16637e-11	3.41522e-06
128.	20320	7.4104e-06	1.0701e-05	3.29063e-06	1.08283e-11	3.29063e-06
129.	20480	6.97097e-06	1.01018e-05	3.13082e-06	9.80206e-12	3.13082e-06
130.	20640	6.54652e-06	9.53582e-06	2.9893e-06	8.93593e-12	2.9893e-06
131.	20800	6.15961e-06	9.0013e-06	2.84169e-06	8.07522e-12	2.84169e-06
132.	20960	5.92196e-06	8.49652e-06	2.57456e-06	6.62836e-12	2.57456e-06
133.	21120	5.74853e-06	8.01983e-06	2.2713e-06	5.15882e-12	2.2713e-06
134.	21280	5.2254e-06	7.56971e-06	2.34431e-06	5.4958e-12	2.34431e-06
135.	21440	4.94051e-06	7.14469e-06	2.20417e-06	4.85837e-12	2.20417e-06
136.	21600	4.59988e-06	6.74338e-06	2.1435e-06	4.59459e-12	2.1435e-06
137.	21760	4.34575e-06	6.36449e-06	2.01875e-06	4.07533e-12	2.01875e-06
138.	21920	4.1673e-06	6.00677e-06	1.83947e-06	3.38366e-12	1.83947e-06
139.	22080	3.86999e-06	5.66906e-06	1.79907e-06	3.23664e-12	1.79907e-06
140.	22240	3.62787e-06	5.35024e-06	1.72237e-06	2.96657e-12	1.72237e-06
141.	22400	3.50481e-06	5.04927e-06	1.54446e-06	2.38536e-12	1.54446e-06
142.	22560	3.25458e-06	4.76516e-06	1.51057e-06	2.28183e-12	1.51057e-06
143.	22720	3.02586e-06	4.49697e-06	1.47111e-06	2.16415e-12	1.47111e-06
144.	22880	2.89802e-06	4.24382e-06	1.34579e-06	1.81116e-12	1.34579e-06
145.	23040	2.6213e-06	4.00486e-06	1.38356e-06	1.91424e-12	1.38356e-06
146.	23200	2.62388e-06	3.77932e-06	1.15544e-06	1.33504e-12	1.15544e-06
147.	23360	2.52294e-06	3.56644e-06	1.04349e-06	1.08888e-12	1.04349e-06
148.	23520	2.28436e-06	3.36551e-06	1.08115e-06	1.16888e-12	1.08115e-06
149.	23680	2.17666e-06	3.17587e-06	9.99212e-07	9.98424e-13	9.99212e-07
150.	23840	2.01381e-06	2.99689e-06	9.83081e-07	9.66448e-13	9.83081e-07
151.	24000	1.91525e-06	2.82797e-06	9.12715e-07	8.33048e-13	9.12715e-07
152.	24160	1.8066e-06	2.66854e-06	8.61943e-07	7.42945e-13	8.61943e-07
153.	24320	1.63978e-06	2.51809e-06	8.78304e-07	7.71418e-13	8.78304e-07
154.	24480	1.61173e-06	2.3761e-06	7.64369e-07	5.8426e-13	7.64369e-07
155.	24640	1.53933e-06	2.2421e-06	7.02764e-07	4.93877e-13	7.02764e-07
156.	24800	1.30849e-06	2.11564e-06	8.0715e-07	6.51492e-13	8.0715e-07
157.	24960	1.28082e-06	1.99631e-06	7.15489e-07	5.11925e-13	7.15489e-07
158.	25120	1.12642e-06	1.88369e-06	7.57272e-07	5.73462e-13	7.57272e-07
159.	25280	1.13624e-06	1.77742e-06	6.41177e-07	4.11108e-13	6.41177e-07
160.	25440	1.00842e-06	1.67713e-06	6.6871e-07	4.47173e-13	6.6871e-07
161.	25600	9.58131e-07	1.58249e-06	6.24363e-07	3.89829e-13	6.24363e-07
162.	25760	8.94514e-07	1.49319e-06	5.98677e-07	3.58414e-13	5.98677e-07
163.	25920	7.44049e-07	1.40892e-06	6.64872e-07	4.42054e-13	6.64872e-07
164.	26080	7.55746e-07	1.3294e-06	5.73655e-07	3.2908e-13	5.73655e-07
165.	26240	6.65236e-07	1.25436e-06	5.89128e-07	3.47072e-13	5.89128e-07
166.	26400	6.74112e-07	1.18356e-06	5.09447e-07	2.59537e-13	5.09447e-07
167.	26560	7.11511e-07	1.11675e-06	4.05235e-07	1.64216e-13	4.05235e-07
168.	26720	5.21994e-07	1.0537e-06	5.31709e-07	2.82714e-13	5.31709e-07
169.	26880	6.29895e-07	9.94214e-07	3.64319e-07	1.32729e-13	3.64319e-07
170.	27040	5.12017e-07	9.38081e-07	4.26064e-07	1.8153e-13	4.26064e-07
171.	27200	4.71273e-07	8.85115e-07	4.13843e-07	1.71266e-13	4.13843e-07
172.	27360	4.375e-07	8.35138e-07	3.97637e-07	1.58115e-13	3.97637e-07
173.	27520	4.59513e-07	7.8798e-07	3.28467e-07	1.0789e-13	3.28467e-07
174.	27680	4.961e-07	7.43483e-07	2.47384e-07	6.11987e-14	2.47384e-07
175.	27840	3.13946e-07	7.01498e-07	3.87553e-07	1.50197e-13	3.87553e-07
176.	28000	3.44559e-07	6.61883e-07	3.17324e-07	1.00694e-13	3.17324e-07
177.	28160	4.23681e-07	6.24503e-07	2.00822e-07	4.03296e-14	2.00822e-07
178.	28320	2.48277e-07	5.89233e-07	3.40956e-07	1.16251e-13	3.40956e-07
179.	28480	2.41835e-07	5.55954e-07	3.14119e-07	9.86709e-14	3.14119e-07
180.	28640	3.59321e-07	5.24554e-07	1.65233e-07	2.7302e-14	1.65233e-07
181.	28800	2.40618e-07	4.94927e-07	2.54309e-07	6.46729e-14	2.54309e-07
182.	28960	2.38049e-07	4.66972e-07	2.28923e-07	5.24058e-14	2.28923e-07
183.	29120	2.81313e-07	4.40596e-07	1.59283e-07	2.53712e-14	1.59283e-07
184.	29280	2.30487e-07	4.15709e-07	1.85222e-07	3.43072e-14	1.85222e-07
185.	29440	2.45897e-07	3.92227e-07	1.46331e-07	2.14126e-14	1.46331e-07
186.	29600	1.83741e-07	3.70072e-07	1.86331e-07	3.47192e-14	1.86331e-07
187.	29760	1.86694e-07	3.49167e-07	1.62473e-07	2.63975e-14	1.62473e-07
188.	29920	1.59157e-07	3.29443e-07	1.70287e-07	2.89975e-14	1.70287e-07
Objective Value				7.96388e-08
Root Mean Square				2.05818e-05
Weight				1

File Name:	//bonnie/chianeselab/Research/2013 - Polar Bonds/Paper 9 - Ruimine hydrogenation mechanism/Kinetics analysis for pub/copasi_input_trim_first_300_seconds.txt
Experiment:	Experiment_16
Mean:	-7.77365e-06
Objective Value:	4.93371e-08
Root Mean Square:	2.00278e-05
Row	Time	[Ru-imine](Data)	[Ru-imine](Fit)	[Ru-imine](Weighted Error)	Objective Value	Root Mean Square

1.	0	0.000234972	0.000234972	0	0	0
2.	1280	0.000233459	0.000234295	8.36248e-07	6.9931e-13	8.36248e-07
3.	2560	0.000231018	0.000233538	2.51946e-06	6.34767e-12	2.51946e-06
4.	3840	0.000228301	0.000232691	4.38998e-06	1.92719e-11	4.38998e-06
5.	5120	0.000225157	0.000231746	6.58926e-06	4.34184e-11	6.58926e-06
6.	6400	0.000222568	0.000230691	8.12304e-06	6.59839e-11	8.12304e-06
7.	7680	0.00021995	0.000229516	9.56583e-06	9.15051e-11	9.56583e-06
8.	8960	0.000217223	0.000228207	1.09838e-05	1.20644e-10	1.09838e-05
9.	10240	0.000214694	0.000226753	1.20592e-05	1.45425e-10	1.20592e-05
10.	11520	0.000211992	0.00022514	1.3148e-05	1.72869e-10	1.3148e-05
11.	12800	0.000209204	0.000223352	1.41485e-05	2.00179e-10	1.41485e-05
12.	14080	0.000206389	0.000221377	1.49878e-05	2.24633e-10	1.49878e-05
13.	15360	0.000203503	0.000219197	1.5694e-05	2.463e-10	1.5694e-05
14.	16640	0.000200484	0.000216798	1.63146e-05	2.66165e-10	1.63146e-05
15.	17920	0.000197333	0.000214165	1.68318e-05	2.83309e-10	1.68318e-05
16.	19200	0.000194219	0.000211283	1.70639e-05	2.91177e-10	1.70639e-05
17.	20480	0.000190929	0.000208137	1.72079e-05	2.96112e-10	1.72079e-05
18.	21760	0.000187754	0.000204716	1.69625e-05	2.87728e-10	1.69625e-05
19.	23040	0.000184304	0.000201009	1.6705e-05	2.79056e-10	1.6705e-05
20.	24320	0.00018095	0.000197007	1.60567e-05	2.57818e-10	1.60567e-05
21.	25600	0.000177737	0.000192705	1.49685e-05	2.24056e-10	1.49685e-05
22.	26880	0.000174439	0.000188102	1.36625e-05	1.86664e-10	1.36625e-05
23.	28160	0.000171162	0.000183198	1.20364e-05	1.44875e-10	1.20364e-05
24.	29440	0.000167835	0.000178002	1.01675e-05	1.03377e-10	1.01675e-05
25.	30720	0.000164434	0.000172524	8.09005e-06	6.54489e-11	8.09005e-06
26.	32000	0.000161255	0.000166782	5.52681e-06	3.05456e-11	5.52681e-06
27.	33280	0.000158198	0.000160796	2.59771e-06	6.74812e-12	2.59771e-06
28.	34560	0.000155086	0.000154593	-4.93327e-07	2.43372e-13	4.93327e-07
29.	35840	0.000152296	0.000148205	-4.09101e-06	1.67364e-11	4.09101e-06
30.	37120	0.000149475	0.000141666	-7.80893e-06	6.09794e-11	7.80893e-06
31.	38400	0.000146502	0.000135016	-1.14857e-05	1.31922e-10	1.14857e-05
32.	39680	0.00014336	0.000128296	-1.50638e-05	2.26918e-10	1.50638e-05
33.	40960	0.000140534	0.000121546	-1.89878e-05	3.60538e-10	1.89878e-05
34.	42240	0.000137505	0.000114811	-2.2694e-05	5.15019e-10	2.2694e-05
35.	43520	0.000134353	0.000108131	-2.6222e-05	6.87595e-10	2.6222e-05
36.	44800	0.00013127	0.000101548	-2.97226e-05	8.83431e-10	2.97226e-05
37.	46080	0.000128081	9.50968e-05	-3.29843e-05	1.08796e-09	3.29843e-05
38.	47360	0.000124894	8.88131e-05	-3.6081e-05	1.30184e-09	3.6081e-05
39.	48640	0.000120955	8.27263e-05	-3.82283e-05	1.4614e-09	3.82283e-05
40.	49920	0.000117689	7.68619e-05	-4.0827e-05	1.66685e-09	4.0827e-05
41.	51200	0.000114178	7.12407e-05	-4.29377e-05	1.84365e-09	4.29377e-05
42.	52480	0.000110453	6.58789e-05	-4.45738e-05	1.98682e-09	4.45738e-05
43.	53760	0.000106833	6.07882e-05	-4.6045e-05	2.12014e-09	4.6045e-05
44.	55040	0.000103268	5.59758e-05	-4.72925e-05	2.23658e-09	4.72925e-05
45.	56320	9.95069e-05	5.14452e-05	-4.80617e-05	2.30993e-09	4.80617e-05
46.	57600	9.55074e-05	4.71961e-05	-4.83113e-05	2.33398e-09	4.83113e-05
47.	58880	9.16533e-05	4.32252e-05	-4.84281e-05	2.34528e-09	4.84281e-05
48.	60160	8.78206e-05	3.95266e-05	-4.8294e-05	2.33231e-09	4.8294e-05
49.	61440	8.40639e-05	3.60922e-05	-4.79717e-05	2.30129e-09	4.79717e-05
50.	62720	8.01402e-05	3.29121e-05	-4.72281e-05	2.23049e-09	4.72281e-05
51.	64000	7.60795e-05	2.99751e-05	-4.61043e-05	2.12561e-09	4.61043e-05
52.	65280	7.20138e-05	2.72693e-05	-4.47445e-05	2.00207e-09	4.47445e-05
53.	66560	6.78801e-05	2.47819e-05	-4.30982e-05	1.85745e-09	4.30982e-05
54.	67840	6.37285e-05	2.24999e-05	-4.12286e-05	1.6998e-09	4.12286e-05
55.	69120	5.93373e-05	2.04102e-05	-3.8927e-05	1.51532e-09	3.8927e-05
56.	70400	5.48241e-05	1.84999e-05	-3.63243e-05	1.31945e-09	3.63243e-05
57.	71680	5.00032e-05	1.67561e-05	-3.32471e-05	1.10537e-09	3.32471e-05
58.	72960	4.49896e-05	1.51667e-05	-2.98229e-05	8.89405e-10	2.98229e-05
59.	74240	3.99851e-05	1.37197e-05	-2.62654e-05	6.8987e-10	2.62654e-05
60.	75520	3.50434e-05	1.24041e-05	-2.26393e-05	5.12539e-10	2.26393e-05
61.	76800	3.0057e-05	1.1209e-05	-1.8848e-05	3.55248e-10	1.8848e-05
62.	78080	2.53924e-05	1.01245e-05	-1.52679e-05	2.33108e-10	1.52679e-05
63.	79360	2.10767e-05	9.14121e-06	-1.19355e-05	1.42456e-10	1.19355e-05
64.	80640	1.75459e-05	8.25036e-06	-9.29553e-06	8.64069e-11	9.29553e-06
65.	81920	1.49503e-05	7.44384e-06	-7.50648e-06	5.63473e-11	7.50648e-06
66.	83200	1.3301e-05	6.71413e-06	-6.58686e-06	4.33867e-11	6.58686e-06
67.	84480	1.21441e-05	6.0543e-06	-6.08976e-06	3.70851e-11	6.08976e-06
68.	85760	1.11853e-05	5.45797e-06	-5.72738e-06	3.28029e-11	5.72738e-06
69.	87040	9.88946e-06	4.91928e-06	-4.97018e-06	2.47027e-11	4.97018e-06
70.	88320	8.68778e-06	4.43286e-06	-4.25492e-06	1.81043e-11	4.25492e-06
71.	89600	7.54948e-06	3.99382e-06	-3.55566e-06	1.26427e-11	3.55566e-06
72.	90880	7.0404e-06	3.59767e-06	-3.44273e-06	1.18524e-11	3.44273e-06
73.	92160	6.48557e-06	3.24034e-06	-3.24523e-06	1.05315e-11	3.24523e-06
74.	93440	5.98333e-06	2.91811e-06	-3.06522e-06	9.39557e-12	3.06522e-06
75.	94720	5.37095e-06	2.6276e-06	-2.74334e-06	7.52594e-12	2.74334e-06
76.	96000	4.72575e-06	2.36577e-06	-2.35999e-06	5.56954e-12	2.35999e-06
77.	97280	4.2287e-06	2.12981e-06	-2.09889e-06	4.40534e-12	2.09889e-06
78.	98560	4.229e-06	1.91722e-06	-2.31178e-06	5.34432e-12	2.31178e-06
79.	99840	3.66941e-06	1.72572e-06	-1.94369e-06	3.77794e-12	1.94369e-06
80.	101120	3.03742e-06	1.55323e-06	-1.48418e-06	2.2028e-12	1.48418e-06
81.	102400	2.77731e-06	1.3979e-06	-1.37942e-06	1.9028e-12	1.37942e-06
82.	103680	2.58085e-06	1.25802e-06	-1.32282e-06	1.74986e-12	1.32282e-06
83.	104960	2.54811e-06	1.13208e-06	-1.41603e-06	2.00514e-12	1.41603e-06
84.	106240	2.21111e-06	1.01871e-06	-1.19241e-06	1.42183e-12	1.19241e-06
85.	107520	1.91122e-06	9.16647e-07	-9.94573e-07	9.89175e-13	9.94573e-07
86.	108800	1.74712e-06	8.2478e-07	-9.22337e-07	8.50706e-13	9.22337e-07
87.	110080	1.4324e-06	7.42095e-07	-6.90301e-07	4.76516e-13	6.90301e-07
88.	111360	1.05036e-06	6.67679e-07	-3.82682e-07	1.46446e-13	3.82682e-07
89.	112640	9.59924e-07	6.00708e-07	-3.59215e-07	1.29035e-13	3.59215e-07
90.	113920	7.31431e-07	5.40442e-07	-1.90988e-07	3.64766e-14	1.90988e-07
91.	115200	7.06766e-07	4.86211e-07	-2.20555e-07	4.86444e-14	2.20555e-07
92.	116480	6.06734e-07	4.37414e-07	-1.6932e-07	2.86691e-14	1.6932e-07
93.	117760	9.2065e-07	3.93507e-07	-5.27143e-07	2.77879e-13	5.27143e-07
94.	119040	6.50052e-07	3.54002e-07	-2.9605e-07	8.76457e-14	2.9605e-07
95.	120320	5.92636e-07	3.18458e-07	-2.74178e-07	7.51737e-14	2.74178e-07
96.	121600	4.5604e-07	2.86479e-07	-1.69561e-07	2.87508e-14	1.69561e-07
97.	122880	3.85428e-07	2.57709e-07	-1.27719e-07	1.63123e-14	1.27719e-07
98.	124160	3.38204e-07	2.31826e-07	-1.06378e-07	1.13163e-14	1.06378e-07
99.	125440	2.77359e-07	2.0854e-07	-6.88187e-08	4.73602e-15	6.88187e-08
100.	126720	1.96778e-07	1.87592e-07	-9.18556e-09	8.43746e-17	9.18556e-09
101.	128000	2.42173e-07	1.68747e-07	-7.34259e-08	5.39137e-15	7.34259e-08
102.	129280	1.95983e-07	1.51794e-07	-4.41885e-08	1.95263e-15	4.41885e-08
103.	130560	5.82721e-07	1.36544e-07	-4.46177e-07	1.99074e-13	4.46177e-07
104.	131840	5.09359e-07	1.22825e-07	-3.86534e-07	1.49409e-13	3.86534e-07
105.	133120	7.23236e-07	1.10485e-07	-6.12751e-07	3.75464e-13	6.12751e-07
106.	134400	7.25599e-07	9.93834e-08	-6.26216e-07	3.92146e-13	6.26216e-07
107.	135680	6.48985e-07	8.93975e-08	-5.59588e-07	3.13138e-13	5.59588e-07
108.	136960	6.95398e-07	8.04148e-08	-6.14983e-07	3.78204e-13	6.14983e-07
109.	138240	5.77364e-07	7.23345e-08	-5.0503e-07	2.55055e-13	5.0503e-07
110.	139520	3.76502e-07	6.50662e-08	-3.11436e-07	9.69921e-14	3.11436e-07
111.	140800	4.77461e-07	5.85282e-08	-4.18933e-07	1.75505e-13	4.18933e-07
112.	142080	4.91641e-07	5.26471e-08	-4.38994e-07	1.92716e-13	4.38994e-07
113.	143360	7.29922e-07	4.73571e-08	-6.82565e-07	4.65896e-13	6.82565e-07
114.	144640	5.54329e-07	4.25987e-08	-5.1173e-07	2.61868e-13	5.1173e-07
115.	145920	4.29448e-07	3.83185e-08	-3.91129e-07	1.52982e-13	3.91129e-07
116.	147200	5.25454e-07	3.44685e-08	-4.90986e-07	2.41067e-13	4.90986e-07
117.	148480	4.75926e-07	3.10054e-08	-4.4492e-07	1.97954e-13	4.4492e-07
118.	149760	6.67563e-07	2.78904e-08	-6.39672e-07	4.09181e-13	6.39672e-07
119.	151040	3.59625e-07	2.50884e-08	-3.34537e-07	1.11915e-13	3.34537e-07
120.	152320	6.00394e-07	2.25681e-08	-5.77825e-07	3.33882e-13	5.77825e-07
121.	153600	2.02504e-07	2.03011e-08	-1.82203e-07	3.3198e-14	1.82203e-07
122.	154880	2.06419e-07	1.8262e-08	-1.88157e-07	3.54031e-14	1.88157e-07
123.	156160	1.41509e-07	1.64278e-08	-1.25081e-07	1.56454e-14	1.25081e-07
Objective Value				4.93371e-08
Root Mean Square				2.00278e-05
Weight				1

File Name:	//bonnie/chianeselab/Research/2013 - Polar Bonds/Paper 9 - Ruimine hydrogenation mechanism/Kinetics analysis for pub/copasi_input_trim_first_300_seconds.txt
Experiment:	Experiment_17
Mean:	-3.7238e-06
Objective Value:	7.53745e-09
Root Mean Square:	7.4174e-06
Row	Time	[Ru-imine](Data)	[Ru-imine](Fit)	[Ru-imine](Weighted Error)	Objective Value	Root Mean Square

1.	0	0.000257388	0.000257388	0	0	0
2.	320	0.000256973	0.000256839	-1.33503e-07	1.78231e-14	1.33503e-07
3.	640	0.000256207	0.000256237	2.97532e-08	8.85253e-16	2.97532e-08
4.	960	0.000255271	0.000255578	3.06803e-07	9.41281e-14	3.06803e-07
5.	1280	0.000254196	0.000254855	6.58953e-07	4.34219e-13	6.58953e-07
6.	1600	0.000253007	0.000254064	1.05684e-06	1.11691e-12	1.05684e-06
7.	1920	0.000251513	0.0002532	1.68623e-06	2.84337e-12	1.68623e-06
8.	2240	0.000249424	0.000252254	2.83082e-06	8.01353e-12	2.83082e-06
9.	2560	0.00024788	0.000251222	3.34293e-06	1.11752e-11	3.34293e-06
10.	2880	0.000246145	0.000250097	3.95132e-06	1.56129e-11	3.95132e-06
11.	3200	0.000244545	0.00024887	4.32509e-06	1.87064e-11	4.32509e-06
12.	3520	0.00024264	0.000247534	4.89393e-06	2.39506e-11	4.89393e-06
13.	3840	0.000240973	0.000246082	5.10863e-06	2.60981e-11	5.10863e-06
14.	4160	0.000239053	0.000244505	5.45173e-06	2.97213e-11	5.45173e-06
15.	4480	0.000236899	0.000242794	5.89528e-06	3.47544e-11	5.89528e-06
16.	4800	0.000234721	0.000240943	6.22192e-06	3.87123e-11	6.22192e-06
17.	5120	0.000232314	0.000238941	6.62618e-06	4.39062e-11	6.62618e-06
18.	5440	0.000230183	0.00023678	6.59663e-06	4.35156e-11	6.59663e-06
19.	5760	0.000227727	0.000234453	6.72589e-06	4.52377e-11	6.72589e-06
20.	6080	0.000225193	0.000231951	6.7581e-06	4.56719e-11	6.7581e-06
21.	6400	0.000222783	0.000229268	6.48459e-06	4.20499e-11	6.48459e-06
22.	6720	0.000219982	0.000226395	6.41338e-06	4.11314e-11	6.41338e-06
23.	7040	0.000217107	0.000223329	6.2214e-06	3.87058e-11	6.2214e-06
24.	7360	0.000214177	0.000220063	5.88604e-06	3.46455e-11	5.88604e-06
25.	7680	0.000211226	0.000216594	5.36834e-06	2.88191e-11	5.36834e-06
26.	8000	0.000207867	0.00021292	5.05307e-06	2.55335e-11	5.05307e-06
27.	8320	0.000204559	0.000209041	4.48249e-06	2.00928e-11	4.48249e-06
28.	8640	0.000201028	0.000204957	3.92916e-06	1.54383e-11	3.92916e-06
29.	8960	0.000197521	0.000200673	3.15212e-06	9.93589e-12	3.15212e-06
30.	9280	0.000193769	0.000196192	2.42381e-06	5.87487e-12	2.42381e-06
31.	9600	0.000189796	0.000191523	1.72693e-06	2.9823e-12	1.72693e-06
32.	9920	0.000185915	0.000186675	7.60163e-07	5.77848e-13	7.60163e-07
33.	10240	0.000181765	0.000181659	-1.05584e-07	1.11479e-14	1.05584e-07
34.	10560	0.000177596	0.00017649	-1.10632e-06	1.22395e-12	1.10632e-06
35.	10880	0.000173081	0.000171182	-1.8993e-06	3.60734e-12	1.8993e-06
36.	11200	0.000168638	0.000165753	-2.88494e-06	8.32285e-12	2.88494e-06
37.	11520	0.000164026	0.000160222	-3.80398e-06	1.44703e-11	3.80398e-06
38.	11840	0.000159534	0.000154609	-4.92475e-06	2.42532e-11	4.92475e-06
39.	12160	0.000154882	0.000148935	-5.9464e-06	3.53596e-11	5.9464e-06
40.	12480	0.000150099	0.000143222	-6.87662e-06	4.72879e-11	6.87662e-06
41.	12800	0.000145428	0.000137492	-7.93595e-06	6.29793e-11	7.93595e-06
42.	13120	0.000140634	0.000131766	-8.86847e-06	7.86498e-11	8.86847e-06
43.	13440	0.000135872	0.000126066	-9.80667e-06	9.61707e-11	9.80667e-06
44.	13760	0.000130982	0.000120413	-1.05689e-05	1.11701e-10	1.05689e-05
45.	14080	0.000126195	0.000114827	-1.13678e-05	1.29228e-10	1.13678e-05
46.	14400	0.000121462	0.000109327	-1.21357e-05	1.47276e-10	1.21357e-05
47.	14720	0.000116697	0.000103929	-1.27685e-05	1.63035e-10	1.27685e-05
48.	15040	0.000111992	9.86494e-05	-1.33423e-05	1.78018e-10	1.33423e-05
49.	15360	0.000107414	9.35021e-05	-1.39115e-05	1.93529e-10	1.39115e-05
50.	15680	0.000102897	8.84993e-05	-1.43974e-05	2.07286e-10	1.43974e-05
51.	16000	9.84807e-05	8.3651e-05	-1.48297e-05	2.19919e-10	1.48297e-05
52.	16320	9.39984e-05	7.8966e-05	-1.50325e-05	2.25975e-10	1.50325e-05
53.	16640	8.96886e-05	7.44508e-05	-1.52378e-05	2.32191e-10	1.52378e-05
54.	16960	8.54569e-05	7.01106e-05	-1.53463e-05	2.35508e-10	1.53463e-05
55.	17280	8.13472e-05	6.59489e-05	-1.53983e-05	2.37107e-10	1.53983e-05
56.	17600	7.73705e-05	6.19675e-05	-1.5403e-05	2.37254e-10	1.5403e-05
57.	17920	7.35127e-05	5.8167e-05	-1.53456e-05	2.35489e-10	1.53456e-05
58.	18240	6.98398e-05	5.45468e-05	-1.5293e-05	2.33875e-10	1.5293e-05
59.	18560	6.6216e-05	5.1105e-05	-1.51109e-05	2.28341e-10	1.51109e-05
60.	18880	6.27667e-05	4.78391e-05	-1.49277e-05	2.22835e-10	1.49277e-05
61.	19200	5.94471e-05	4.47453e-05	-1.47018e-05	2.16143e-10	1.47018e-05
62.	19520	5.62409e-05	4.18194e-05	-1.44216e-05	2.07981e-10	1.44216e-05
63.	19840	5.31937e-05	3.90566e-05	-1.41371e-05	1.99859e-10	1.41371e-05
64.	20160	5.02014e-05	3.64515e-05	-1.37499e-05	1.89059e-10	1.37499e-05
65.	20480	4.74699e-05	3.39985e-05	-1.34714e-05	1.8148e-10	1.34714e-05
66.	20800	4.48072e-05	3.16917e-05	-1.31156e-05	1.72018e-10	1.31156e-05
67.	21120	4.22664e-05	2.95248e-05	-1.27416e-05	1.62348e-10	1.27416e-05
68.	21440	3.98399e-05	2.74917e-05	-1.23482e-05	1.52477e-10	1.23482e-05
69.	21760	3.74311e-05	2.55861e-05	-1.1845e-05	1.40304e-10	1.1845e-05
70.	22080	3.53515e-05	2.38017e-05	-1.15498e-05	1.33398e-10	1.15498e-05
71.	22400	3.32423e-05	2.21323e-05	-1.111e-05	1.23431e-10	1.111e-05
72.	22720	3.11038e-05	2.05718e-05	-1.05319e-05	1.10921e-10	1.05319e-05
73.	23040	2.92325e-05	1.91143e-05	-1.01182e-05	1.02379e-10	1.01182e-05
74.	23360	2.74354e-05	1.77538e-05	-9.68154e-06	9.37322e-11	9.68154e-06
75.	23680	2.58381e-05	1.64849e-05	-9.35313e-06	8.74811e-11	9.35313e-06
76.	24000	2.42351e-05	1.53021e-05	-8.93295e-06	7.97975e-11	8.93295e-06
77.	24320	2.26943e-05	1.42003e-05	-8.494e-06	7.2148e-11	8.494e-06
78.	24640	2.12811e-05	1.31743e-05	-8.10675e-06	6.57193e-11	8.10675e-06
79.	24960	2.00672e-05	1.22195e-05	-7.84763e-06	6.15853e-11	7.84763e-06
80.	25280	1.88353e-05	1.13314e-05	-7.50386e-06	5.63079e-11	7.50386e-06
81.	25600	1.75816e-05	1.05057e-05	-7.07585e-06	5.00677e-11	7.07585e-06
82.	25920	1.64364e-05	9.73825e-06	-6.69815e-06	4.48652e-11	6.69815e-06
83.	26240	1.53891e-05	9.02525e-06	-6.36386e-06	4.04988e-11	6.36386e-06
84.	26560	1.44364e-05	8.36306e-06	-6.07336e-06	3.68857e-11	6.07336e-06
85.	26880	1.35424e-05	7.74826e-06	-5.79412e-06	3.35718e-11	5.79412e-06
86.	27200	1.25954e-05	7.17764e-06	-5.41777e-06	2.93523e-11	5.41777e-06
87.	27520	1.1706e-05	6.64816e-06	-5.0578e-06	2.55814e-11	5.0578e-06
88.	27840	1.108e-05	6.15698e-06	-4.92301e-06	2.4236e-11	4.92301e-06
89.	28160	1.02916e-05	5.70144e-06	-4.59015e-06	2.10695e-11	4.59015e-06
90.	28480	9.60581e-06	5.27905e-06	-4.32675e-06	1.87208e-11	4.32675e-06
91.	28800	8.97812e-06	4.88748e-06	-4.09064e-06	1.67334e-11	4.09064e-06
92.	29120	8.43821e-06	4.52454e-06	-3.91367e-06	1.53168e-11	3.91367e-06
93.	29440	7.75732e-06	4.1882e-06	-3.56912e-06	1.27386e-11	3.56912e-06
94.	29760	7.28299e-06	3.87656e-06	-3.40643e-06	1.16038e-11	3.40643e-06
95.	30080	6.8044e-06	3.58786e-06	-3.21655e-06	1.03462e-11	3.21655e-06
96.	30400	6.34161e-06	3.32043e-06	-3.02118e-06	9.12752e-12	3.02118e-06
97.	30720	5.8782e-06	3.07275e-06	-2.80545e-06	7.87055e-12	2.80545e-06
98.	31040	5.596e-06	2.84338e-06	-2.75262e-06	7.57694e-12	2.75262e-06
99.	31360	5.13221e-06	2.63099e-06	-2.50122e-06	6.2561e-12	2.50122e-06
100.	31680	4.76292e-06	2.43436e-06	-2.32856e-06	5.4222e-12	2.32856e-06
101.	32000	4.44463e-06	2.25231e-06	-2.19232e-06	4.80625e-12	2.19232e-06
102.	32320	4.08139e-06	2.08379e-06	-1.9976e-06	3.9904e-12	1.9976e-06
103.	32640	3.80048e-06	1.92781e-06	-1.87267e-06	3.5069e-12	1.87267e-06
104.	32960	3.51323e-06	1.78344e-06	-1.7298e-06	2.9922e-12	1.7298e-06
105.	33280	3.25846e-06	1.64982e-06	-1.60864e-06	2.58772e-12	1.60864e-06
106.	33600	3.05901e-06	1.52617e-06	-1.53284e-06	2.34959e-12	1.53284e-06
107.	33920	2.82166e-06	1.41175e-06	-1.40992e-06	1.98787e-12	1.40992e-06
108.	34240	2.66978e-06	1.30587e-06	-1.36391e-06	1.86025e-12	1.36391e-06
109.	34560	2.44056e-06	1.2079e-06	-1.23266e-06	1.51945e-12	1.23266e-06
110.	34880	2.30279e-06	1.11725e-06	-1.18554e-06	1.4055e-12	1.18554e-06
111.	35200	2.1497e-06	1.03339e-06	-1.11631e-06	1.24614e-12	1.11631e-06
112.	35520	1.98482e-06	9.55805e-07	-1.02901e-06	1.05887e-12	1.02901e-06
113.	35840	1.78999e-06	8.84029e-07	-9.05958e-07	8.20761e-13	9.05958e-07
114.	36160	1.6271e-06	8.17628e-07	-8.09473e-07	6.55246e-13	8.09473e-07
115.	36480	1.45421e-06	7.56204e-07	-6.98011e-07	4.87219e-13	6.98011e-07
116.	36800	1.37252e-06	6.99385e-07	-6.73136e-07	4.53113e-13	6.73136e-07
117.	37120	1.3548e-06	6.46826e-07	-7.07975e-07	5.01228e-13	7.07975e-07
118.	37440	1.19836e-06	5.98211e-07	-6.00144e-07	3.60173e-13	6.00144e-07
119.	37760	1.08039e-06	5.53242e-07	-5.27152e-07	2.7789e-13	5.27152e-07
120.	38080	1.127e-06	5.11648e-07	-6.15347e-07	3.78652e-13	6.15347e-07
121.	38400	9.90278e-07	4.73177e-07	-5.17101e-07	2.67393e-13	5.17101e-07
122.	38720	8.8857e-07	4.37595e-07	-4.50975e-07	2.03379e-13	4.50975e-07
123.	39040	8.49262e-07	4.04685e-07	-4.44577e-07	1.97648e-13	4.44577e-07
124.	39360	7.61365e-07	3.74248e-07	-3.87117e-07	1.4986e-13	3.87117e-07
125.	39680	6.86545e-07	3.46097e-07	-3.40448e-07	1.15905e-13	3.40448e-07
126.	40000	6.40908e-07	3.20062e-07	-3.20846e-07	1.02942e-13	3.20846e-07
127.	40320	5.84038e-07	2.95983e-07	-2.88055e-07	8.29756e-14	2.88055e-07
128.	40640	5.66983e-07	2.73715e-07	-2.93268e-07	8.60064e-14	2.93268e-07
129.	40960	5.59448e-07	2.5312e-07	-3.06328e-07	9.38368e-14	3.06328e-07
130.	41280	4.50044e-07	2.34074e-07	-2.1597e-07	4.66428e-14	2.1597e-07
131.	41600	4.77822e-07	2.16461e-07	-2.61362e-07	6.83099e-14	2.61362e-07
132.	41920	4.20889e-07	2.00172e-07	-2.20717e-07	4.87159e-14	2.20717e-07
133.	42240	3.8226e-07	1.85108e-07	-1.97152e-07	3.88689e-14	1.97152e-07
134.	42560	1.63196e-07	1.71177e-07	7.98106e-09	6.36973e-17	7.98106e-09
135.	42880	2.61674e-07	1.58294e-07	-1.0338e-07	1.06875e-14	1.0338e-07
136.	43200	1.11545e-07	1.4638e-07	3.48344e-08	1.21344e-15	3.48344e-08
137.	43520	1.54586e-07	1.35362e-07	-1.92233e-08	3.69534e-16	1.92233e-08
Objective Value				7.53745e-09
Root Mean Square				7.4174e-06
Weight				1

File Name:	//bonnie/chianeselab/Research/2013 - Polar Bonds/Paper 9 - Ruimine hydrogenation mechanism/Kinetics analysis for pub/copasi_input_trim_first_300_seconds.txt
Experiment:	Experiment_18
Mean:	-6.06079e-06
Objective Value:	1.39283e-08
Root Mean Square:	9.83485e-06
Row	Time	[Ru-imine](Data)	[Ru-imine](Fit)	[Ru-imine](Weighted Error)	Objective Value	Root Mean Square

1.	0	0.000239347	0.000239347	0	0	0
2.	320	0.000239281	0.000238677	-6.03485e-07	3.64194e-13	6.03485e-07
3.	640	0.000238532	0.00023793	-6.02061e-07	3.62478e-13	6.02061e-07
4.	960	0.00023742	0.000237095	-3.24789e-07	1.05488e-13	3.24789e-07
5.	1280	0.000236477	0.000236164	-3.12614e-07	9.77278e-14	3.12614e-07
6.	1600	0.000235033	0.000235128	9.47823e-08	8.98368e-15	9.47823e-08
7.	1920	0.000233222	0.000233975	7.53078e-07	5.67126e-13	7.53078e-07
8.	2240	0.000231797	0.000232694	8.97443e-07	8.05403e-13	8.97443e-07
9.	2560	0.000230277	0.000231273	9.96168e-07	9.9235e-13	9.96168e-07
10.	2880	0.000228599	0.0002297	1.10073e-06	1.2116e-12	1.10073e-06
11.	3200	0.000226683	0.000227961	1.27898e-06	1.63579e-12	1.27898e-06
12.	3520	0.000224562	0.000226044	1.48109e-06	2.19363e-12	1.48109e-06
13.	3840	0.000222476	0.000223933	1.45711e-06	2.12317e-12	1.45711e-06
14.	4160	0.000220287	0.000221615	1.32841e-06	1.76467e-12	1.32841e-06
15.	4480	0.000217814	0.000219078	1.26391e-06	1.59746e-12	1.26391e-06
16.	4800	0.000215243	0.000216307	1.064e-06	1.13211e-12	1.064e-06
17.	5120	0.000212387	0.000213292	9.05132e-07	8.19263e-13	9.05132e-07
18.	5440	0.000209576	0.000210021	4.44546e-07	1.97621e-13	4.44546e-07
19.	5760	0.000206543	0.000206485	-5.79306e-08	3.35595e-15	5.79306e-08
20.	6080	0.00020355	0.000202679	-8.70981e-07	7.58608e-13	8.70981e-07
21.	6400	0.000200173	0.000198597	-1.57634e-06	2.48484e-12	1.57634e-06
22.	6720	0.00019667	0.000194239	-2.43087e-06	5.90912e-12	2.43087e-06
23.	7040	0.000192811	0.000189608	-3.20328e-06	1.0261e-11	3.20328e-06
24.	7360	0.000188864	0.000184709	-4.15428e-06	1.7258e-11	4.15428e-06
25.	7680	0.000184784	0.000179555	-5.2288e-06	2.73403e-11	5.2288e-06
26.	8000	0.000180463	0.000174158	-6.30476e-06	3.97501e-11	6.30476e-06
27.	8320	0.000176085	0.000168538	-7.54708e-06	5.69584e-11	7.54708e-06
28.	8640	0.000171468	0.000162718	-8.75082e-06	7.65769e-11	8.75082e-06
29.	8960	0.000166705	0.000156723	-9.98265e-06	9.96533e-11	9.98265e-06
30.	9280	0.000161873	0.000150583	-1.12908e-05	1.27483e-10	1.12908e-05
31.	9600	0.00015686	0.00014433	-1.25303e-05	1.57009e-10	1.25303e-05
32.	9920	0.000151852	0.000137997	-1.38551e-05	1.91963e-10	1.38551e-05
33.	10240	0.00014679	0.00013162	-1.51697e-05	2.3012e-10	1.51697e-05
34.	10560	0.000141818	0.000125233	-1.65843e-05	2.75038e-10	1.65843e-05
35.	10880	0.000136538	0.000118872	-1.76657e-05	3.12077e-10	1.76657e-05
36.	11200	0.000131298	0.000112569	-1.87283e-05	3.50749e-10	1.87283e-05
37.	11520	0.000126062	0.000106357	-1.97047e-05	3.88274e-10	1.97047e-05
38.	11840	0.000120853	0.000100265	-2.0588e-05	4.23866e-10	2.0588e-05
39.	12160	0.000115637	9.43182e-05	-2.13193e-05	4.54512e-10	2.13193e-05
40.	12480	0.000110494	8.8541e-05	-2.19534e-05	4.8195e-10	2.19534e-05
41.	12800	0.000105439	8.29531e-05	-2.24862e-05	5.05631e-10	2.24862e-05
42.	13120	0.000100421	7.75708e-05	-2.28504e-05	5.22143e-10	2.28504e-05
43.	13440	9.54437e-05	7.24071e-05	-2.30367e-05	5.30688e-10	2.30367e-05
44.	13760	9.07773e-05	6.74718e-05	-2.33055e-05	5.43147e-10	2.33055e-05
45.	14080	8.58659e-05	6.27715e-05	-2.30945e-05	5.33354e-10	2.30945e-05
46.	14400	8.11849e-05	5.83099e-05	-2.2875e-05	5.23268e-10	2.2875e-05
47.	14720	7.66379e-05	5.4088e-05	-2.25499e-05	5.08497e-10	2.25499e-05
48.	15040	7.23397e-05	5.01047e-05	-2.2235e-05	4.94394e-10	2.2235e-05
49.	15360	6.81619e-05	4.63566e-05	-2.18053e-05	4.75473e-10	2.18053e-05
50.	15680	6.40656e-05	4.28387e-05	-2.12269e-05	4.5058e-10	2.12269e-05
51.	16000	6.02942e-05	3.95447e-05	-2.07495e-05	4.3054e-10	2.07495e-05
52.	16320	5.66479e-05	3.64671e-05	-2.01808e-05	4.07266e-10	2.01808e-05
53.	16640	5.32454e-05	3.35974e-05	-1.9648e-05	3.86044e-10	1.9648e-05
54.	16960	5.00224e-05	3.09266e-05	-1.90958e-05	3.64651e-10	1.90958e-05
55.	17280	4.68165e-05	2.84452e-05	-1.83713e-05	3.37506e-10	1.83713e-05
56.	17600	4.38455e-05	2.61434e-05	-1.77021e-05	3.13364e-10	1.77021e-05
57.	17920	4.08169e-05	2.40113e-05	-1.68056e-05	2.82427e-10	1.68056e-05
58.	18240	3.82718e-05	2.20392e-05	-1.62325e-05	2.63495e-10	1.62325e-05
59.	18560	3.57442e-05	2.02173e-05	-1.55269e-05	2.41086e-10	1.55269e-05
60.	18880	3.33523e-05	1.8536e-05	-1.48163e-05	2.19524e-10	1.48163e-05
61.	19200	3.10904e-05	1.69861e-05	-1.41042e-05	1.9893e-10	1.41042e-05
62.	19520	2.90653e-05	1.55588e-05	-1.35065e-05	1.82426e-10	1.35065e-05
63.	19840	2.71293e-05	1.42455e-05	-1.28838e-05	1.65991e-10	1.28838e-05
64.	20160	2.53235e-05	1.3038e-05	-1.22855e-05	1.50933e-10	1.22855e-05
65.	20480	2.34818e-05	1.19288e-05	-1.1553e-05	1.33473e-10	1.1553e-05
66.	20800	2.16642e-05	1.09103e-05	-1.07538e-05	1.15645e-10	1.07538e-05
67.	21120	2.03283e-05	9.97594e-06	-1.03523e-05	1.07171e-10	1.03523e-05
68.	21440	1.87255e-05	9.11911e-06	-9.60638e-06	9.22826e-11	9.60638e-06
69.	21760	1.74662e-05	8.33381e-06	-9.1324e-06	8.34007e-11	9.1324e-06
70.	22080	1.63122e-05	7.61442e-06	-8.69779e-06	7.56515e-11	8.69779e-06
71.	22400	1.51393e-05	6.9557e-06	-8.18365e-06	6.69722e-11	8.18365e-06
72.	22720	1.40041e-05	6.35276e-06	-7.65134e-06	5.85431e-11	7.65134e-06
73.	23040	1.29582e-05	5.80108e-06	-7.15715e-06	5.12248e-11	7.15715e-06
74.	23360	1.20257e-05	5.29648e-06	-6.7292e-06	4.52821e-11	6.7292e-06
75.	23680	1.1152e-05	4.83507e-06	-6.31693e-06	3.99036e-11	6.31693e-06
76.	24000	1.03915e-05	4.41328e-06	-5.97826e-06	3.57396e-11	5.97826e-06
77.	24320	9.5331e-06	4.0278e-06	-5.5053e-06	3.03083e-11	5.5053e-06
78.	24640	8.84045e-06	3.67559e-06	-5.16486e-06	2.66758e-11	5.16486e-06
79.	24960	8.18364e-06	3.35384e-06	-4.8298e-06	2.33269e-11	4.8298e-06
80.	25280	7.68618e-06	3.05998e-06	-4.6262e-06	2.14018e-11	4.6262e-06
81.	25600	7.08394e-06	2.79163e-06	-4.29231e-06	1.8424e-11	4.29231e-06
82.	25920	6.5126e-06	2.54662e-06	-3.96599e-06	1.5729e-11	3.96599e-06
83.	26240	5.96998e-06	2.32295e-06	-3.64703e-06	1.33008e-11	3.64703e-06
84.	26560	5.68102e-06	2.11879e-06	-3.56223e-06	1.26895e-11	3.56223e-06
85.	26880	5.21987e-06	1.93247e-06	-3.28741e-06	1.0807e-11	3.28741e-06
86.	27200	4.81098e-06	1.76244e-06	-3.04854e-06	9.2936e-12	3.04854e-06
87.	27520	4.47983e-06	1.60729e-06	-2.87254e-06	8.25148e-12	2.87254e-06
88.	27840	4.17462e-06	1.46573e-06	-2.70889e-06	7.33809e-12	2.70889e-06
89.	28160	3.85668e-06	1.33659e-06	-2.52009e-06	6.35087e-12	2.52009e-06
90.	28480	3.60351e-06	1.21878e-06	-2.38473e-06	5.68694e-12	2.38473e-06
91.	28800	3.31701e-06	1.11131e-06	-2.20569e-06	4.86508e-12	2.20569e-06
92.	29120	2.98833e-06	1.0133e-06	-1.97503e-06	3.90076e-12	1.97503e-06
93.	29440	2.72935e-06	9.23898e-07	-1.80545e-06	3.25967e-12	1.80545e-06
94.	29760	2.56766e-06	8.42366e-07	-1.7253e-06	2.97665e-12	1.7253e-06
95.	30080	2.39584e-06	7.68011e-07	-1.62783e-06	2.64983e-12	1.62783e-06
96.	30400	2.21172e-06	7.00204e-07	-1.51151e-06	2.28467e-12	1.51151e-06
97.	30720	2.07729e-06	6.38371e-07	-1.43892e-06	2.07048e-12	1.43892e-06
98.	31040	1.86921e-06	5.81988e-07	-1.28722e-06	1.65694e-12	1.28722e-06
99.	31360	1.79521e-06	5.30578e-07	-1.26463e-06	1.5993e-12	1.26463e-06
100.	31680	1.61938e-06	4.83701e-07	-1.13568e-06	1.28976e-12	1.13568e-06
101.	32000	1.55555e-06	4.4096e-07	-1.11459e-06	1.24232e-12	1.11459e-06
102.	32320	1.40581e-06	4.01991e-07	-1.00382e-06	1.00765e-12	1.00382e-06
103.	32640	1.29056e-06	3.66461e-07	-9.24095e-07	8.53951e-13	9.24095e-07
104.	32960	1.27926e-06	3.34069e-07	-9.45191e-07	8.93387e-13	9.45191e-07
105.	33280	1.2875e-06	3.04537e-07	-9.8296e-07	9.66211e-13	9.8296e-07
106.	33600	1.04666e-06	2.77613e-07	-7.69048e-07	5.91435e-13	7.69048e-07
107.	33920	1.01616e-06	2.53068e-07	-7.6309e-07	5.82307e-13	7.6309e-07
108.	34240	7.78454e-07	2.30691e-07	-5.47762e-07	3.00044e-13	5.47762e-07
109.	34560	7.90737e-07	2.10292e-07	-5.80445e-07	3.36916e-13	5.80445e-07
110.	34880	7.24482e-07	1.91696e-07	-5.32786e-07	2.83861e-13	5.32786e-07
111.	35200	6.36644e-07	1.74743e-07	-4.61901e-07	2.13352e-13	4.61901e-07
112.	35520	5.88497e-07	1.59288e-07	-4.29209e-07	1.8422e-13	4.29209e-07
113.	35840	5.08879e-07	1.452e-07	-3.63679e-07	1.32262e-13	3.63679e-07
114.	36160	5.85747e-07	1.32357e-07	-4.5339e-07	2.05563e-13	4.5339e-07
115.	36480	4.86461e-07	1.2065e-07	-3.65811e-07	1.33818e-13	3.65811e-07
116.	36800	3.9851e-07	1.09978e-07	-2.88532e-07	8.32506e-14	2.88532e-07
117.	37120	4.04667e-07	1.0025e-07	-3.04418e-07	9.267e-14	3.04418e-07
118.	37440	3.52114e-07	9.13816e-08	-2.60732e-07	6.79814e-14	2.60732e-07
119.	37760	4.16317e-07	8.32979e-08	-3.33019e-07	1.10901e-13	3.33019e-07
120.	38080	3.75517e-07	7.5929e-08	-2.99588e-07	8.9753e-14	2.99588e-07
121.	38400	3.50359e-07	6.92119e-08	-2.81147e-07	7.90436e-14	2.81147e-07
122.	38720	4.49602e-07	6.3089e-08	-3.86513e-07	1.49392e-13	3.86513e-07
123.	39040	4.57936e-07	5.75076e-08	-4.00428e-07	1.60343e-13	4.00428e-07
124.	39360	2.20717e-07	5.24199e-08	-1.68297e-07	2.8324e-14	1.68297e-07
125.	39680	2.89859e-07	4.77823e-08	-2.42077e-07	5.86012e-14	2.42077e-07
126.	40000	3.28907e-07	4.35549e-08	-2.85352e-07	8.14259e-14	2.85352e-07
127.	40320	1.95644e-07	3.97014e-08	-1.55942e-07	2.4318e-14	1.55942e-07
128.	40640	2.77133e-07	3.61889e-08	-2.40944e-07	5.80542e-14	2.40944e-07
129.	40960	2.10355e-07	3.29871e-08	-1.77368e-07	3.14595e-14	1.77368e-07
130.	41280	3.1019e-07	3.00686e-08	-2.80122e-07	7.84681e-14	2.80122e-07
131.	41600	3.38176e-07	2.74083e-08	-3.10768e-07	9.65768e-14	3.10768e-07
132.	41920	2.90922e-07	2.49833e-08	-2.65939e-07	7.07236e-14	2.65939e-07
133.	42240	1.12019e-07	2.27729e-08	-8.92456e-08	7.96478e-15	8.92456e-08
134.	42560	5.90134e-08	2.0758e-08	-3.82554e-08	1.46348e-15	3.82554e-08
135.	42880	1.99436e-07	1.89214e-08	-1.80515e-07	3.25856e-14	1.80515e-07
136.	43200	1.58776e-07	1.72473e-08	-1.41529e-07	2.00305e-14	1.41529e-07
137.	43520	1.34605e-07	1.57213e-08	-1.18883e-07	1.41333e-14	1.18883e-07
138.	43840	1.44496e-07	1.43304e-08	-1.30165e-07	1.6943e-14	1.30165e-07
139.	44160	1.78118e-07	1.30625e-08	-1.65056e-07	2.72434e-14	1.65056e-07
140.	44480	1.30561e-07	1.19068e-08	-1.18654e-07	1.40787e-14	1.18654e-07
141.	44800	2.25022e-07	1.08533e-08	-2.14168e-07	4.58681e-14	2.14168e-07
142.	45120	1.56004e-07	9.89307e-09	-1.46111e-07	2.13485e-14	1.46111e-07
143.	45440	1.52577e-07	9.01779e-09	-1.4356e-07	2.06093e-14	1.4356e-07
144.	45760	2.0273e-07	8.21995e-09	-1.9451e-07	3.78343e-14	1.9451e-07
Objective Value				1.39283e-08
Root Mean Square				9.83485e-06
Weight				1

Fisher Information Matrix:
  Matrix(3x3)
	6.38359e-06	4.70919e-06	1.89924e-05
	4.70919e-06	1.45769e-05	4.72296e-05
	1.89924e-05	4.72296e-05	0.000168994

FIM Eigenvalues:
  Matrix(3x1)
	1.15549e-06
	4.35679e-06
	0.000184442

FIM Eigenvectors corresponding to Eigenvalues:
  Matrix(3x3)
	0.193621	0.938466	-0.285993
	0.974982	-0.216503	-0.0503646
	0.109184	0.269086	0.956907

Fisher Information Matrix (scaled):
  Matrix(3x3)
	0.00195624	0.00205649	0.00590423
	0.00205649	0.00907127	0.0209229
	0.00590423	0.0209229	0.0532946

FIM Eigenvalues (scaled):
  Matrix(3x1)
	0.000632185
	0.00141851
	0.0622714

FIM Eigenvectors (scaled) corresponding to Eigenvalues:
  Matrix(3x3)
	0.370568	0.848173	-0.378527
	0.923075	-0.381509	0.0488127
	0.10301	0.367497	0.924302

Correlation Matrix:
  Matrix(3x3)
	1	0.24747	-0.42381
	0.24747	1	-0.939967
	-0.42381	-0.939967	1
