# Supplementary material for: Autocatalytic Activation of a Ruthenium-PNN-Pincer Hydrogenation Catalyst
Source: ACS Catal. 2024 Oct 23;14(21):16497–507. doi: 10.1021/acscatal.4c04475 (PMC11536344; doi:10.1021/acscatal.4c04475)
Supplement: Supplementary file 4 — cs4c04475_si_004.zip [file cs4c04475_si_004.zip › microkinetic_model_all_data.cps]

<?xml version="1.0" encoding="UTF-8"?>
<!-- generated with COPASI 4.42 (Build 284) (http://www.copasi.org) at 2024-10-03T18:00:25Z -->
<?oxygen RNGSchema="http://www.copasi.org/static/schema/CopasiML.rng" type="xml"?>
<COPASI xmlns="http://www.copasi.org/static/schema" versionMajor="4" versionMinor="42" versionDevel="284" copasiSourcesModified="0">
  <ListOfFunctions>
    <Function key="Function_14" name="Mass action (reversible)" type="MassAction" reversible="true">
      <MiriamAnnotation>
<rdf:RDF xmlns:CopasiMT="http://www.copasi.org/RDF/MiriamTerms#" xmlns:dcterms="http://purl.org/dc/terms/" xmlns:rdf="http://www.w3.org/1999/02/22-rdf-syntax-ns#">
   <rdf:Description rdf:about="#Function_14">
   <CopasiMT:is rdf:resource="urn:miriam:obo.sbo:SBO:0000042" />
   </rdf:Description>
   </rdf:RDF>
      </MiriamAnnotation>
      <Comment>
        <body xmlns="http://www.w3.org/1999/xhtml">
<b>Mass action rate law for reversible reactions</b>
<p>
Reaction scheme where the products are created from the reactants and the change of a product quantity is proportional to the product of reactant activities. The reaction scheme does include a reverse process that creates the reactants from the products.
</p>
</body>
      </Comment>
      <Expression>
        k1*PRODUCT&lt;substrate_i>-k2*PRODUCT&lt;product_j>
      </Expression>
      <ListOfParameterDescriptions>
        <ParameterDescription key="FunctionParameter_69" name="k1" order="0" role="constant"/>
        <ParameterDescription key="FunctionParameter_68" name="substrate" order="1" role="substrate"/>
        <ParameterDescription key="FunctionParameter_78" name="k2" order="2" role="constant"/>
        <ParameterDescription key="FunctionParameter_79" name="product" order="3" role="product"/>
      </ListOfParameterDescriptions>
    </Function>
  </ListOfFunctions>
  <Model key="Model_1" name="New Model" simulationType="time" timeUnit="s" volumeUnit="l" areaUnit="m²" lengthUnit="m" quantityUnit="mol" type="stochastic" avogadroConstant="6.0221407599999999e+23">
    <MiriamAnnotation>
<rdf:RDF
   xmlns:dcterms="http://purl.org/dc/terms/"
   xmlns:rdf="http://www.w3.org/1999/02/22-rdf-syntax-ns#">
  <rdf:Description rdf:about="#Model_1">
    <dcterms:created>
      <rdf:Description>
        <dcterms:W3CDTF>2024-05-07T17:07:43Z</dcterms:W3CDTF>
      </rdf:Description>
    </dcterms:created>
  </rdf:Description>
</rdf:RDF>

    </MiriamAnnotation>
    <ListOfCompartments>
      <Compartment key="Compartment_0" name="compartment" simulationType="fixed" dimensionality="3" addNoise="false">
        <MiriamAnnotation>
<rdf:RDF xmlns:dcterms="http://purl.org/dc/terms/" xmlns:rdf="http://www.w3.org/1999/02/22-rdf-syntax-ns#">
<rdf:Description rdf:about="#Compartment_0">
</rdf:Description>
</rdf:RDF>
        </MiriamAnnotation>
      </Compartment>
    </ListOfCompartments>
    <ListOfMetabolites>
      <Metabolite key="Metabolite_0" name="PCy3" simulationType="reactions" compartment="Compartment_0" addNoise="false">
        <MiriamAnnotation>
<rdf:RDF xmlns:dcterms="http://purl.org/dc/terms/" xmlns:rdf="http://www.w3.org/1999/02/22-rdf-syntax-ns#">
<rdf:Description rdf:about="#Metabolite_0">
</rdf:Description>
</rdf:RDF>
        </MiriamAnnotation>
      </Metabolite>
      <Metabolite key="Metabolite_1" name="Ru-imine" simulationType="reactions" compartment="Compartment_0" addNoise="false">
        <MiriamAnnotation>
<rdf:RDF xmlns:dcterms="http://purl.org/dc/terms/" xmlns:rdf="http://www.w3.org/1999/02/22-rdf-syntax-ns#">
<rdf:Description rdf:about="#Metabolite_0">
</rdf:Description>
</rdf:RDF>
        </MiriamAnnotation>
      </Metabolite>
      <Metabolite key="Metabolite_2" name="a" simulationType="reactions" compartment="Compartment_0" addNoise="false">
        <MiriamAnnotation>
<rdf:RDF xmlns:dcterms="http://purl.org/dc/terms/" xmlns:rdf="http://www.w3.org/1999/02/22-rdf-syntax-ns#">
<rdf:Description rdf:about="#Metabolite_0">
</rdf:Description>
</rdf:RDF>
        </MiriamAnnotation>
      </Metabolite>
      <Metabolite key="Metabolite_3" name="H2" simulationType="fixed" compartment="Compartment_0" addNoise="false">
        <MiriamAnnotation>
<rdf:RDF xmlns:dcterms="http://purl.org/dc/terms/" xmlns:rdf="http://www.w3.org/1999/02/22-rdf-syntax-ns#">
<rdf:Description rdf:about="#Metabolite_3">
</rdf:Description>
</rdf:RDF>
        </MiriamAnnotation>
      </Metabolite>
      <Metabolite key="Metabolite_4" name="b" simulationType="reactions" compartment="Compartment_0" addNoise="false">
        <MiriamAnnotation>
<rdf:RDF xmlns:dcterms="http://purl.org/dc/terms/" xmlns:rdf="http://www.w3.org/1999/02/22-rdf-syntax-ns#">
<rdf:Description rdf:about="#Metabolite_3">
</rdf:Description>
</rdf:RDF>
        </MiriamAnnotation>
      </Metabolite>
      <Metabolite key="Metabolite_5" name="d" simulationType="reactions" compartment="Compartment_0" addNoise="false">
        <MiriamAnnotation>
<rdf:RDF xmlns:dcterms="http://purl.org/dc/terms/" xmlns:rdf="http://www.w3.org/1999/02/22-rdf-syntax-ns#">
<rdf:Description rdf:about="#Metabolite_5">
</rdf:Description>
</rdf:RDF>
        </MiriamAnnotation>
      </Metabolite>
      <Metabolite key="Metabolite_6" name="Ru-NH" simulationType="reactions" compartment="Compartment_0" addNoise="false">
        <MiriamAnnotation>
<rdf:RDF xmlns:dcterms="http://purl.org/dc/terms/" xmlns:rdf="http://www.w3.org/1999/02/22-rdf-syntax-ns#">
<rdf:Description rdf:about="#Metabolite_6">
</rdf:Description>
</rdf:RDF>
        </MiriamAnnotation>
      </Metabolite>
      <Metabolite key="Metabolite_7" name="g" simulationType="reactions" compartment="Compartment_0" addNoise="false">
        <MiriamAnnotation>
<rdf:RDF xmlns:dcterms="http://purl.org/dc/terms/" xmlns:rdf="http://www.w3.org/1999/02/22-rdf-syntax-ns#">
<rdf:Description rdf:about="#Metabolite_7">
</rdf:Description>
</rdf:RDF>
        </MiriamAnnotation>
      </Metabolite>
      <Metabolite key="Metabolite_8" name="i" simulationType="reactions" compartment="Compartment_0" addNoise="false">
        <MiriamAnnotation>
<rdf:RDF xmlns:dcterms="http://purl.org/dc/terms/" xmlns:rdf="http://www.w3.org/1999/02/22-rdf-syntax-ns#">
<rdf:Description rdf:about="#Metabolite_8">
</rdf:Description>
</rdf:RDF>
        </MiriamAnnotation>
      </Metabolite>
      <Metabolite key="Metabolite_9" name="j" simulationType="reactions" compartment="Compartment_0" addNoise="false">
        <MiriamAnnotation>
<rdf:RDF xmlns:dcterms="http://purl.org/dc/terms/" xmlns:rdf="http://www.w3.org/1999/02/22-rdf-syntax-ns#">
<rdf:Description rdf:about="#Metabolite_8">
</rdf:Description>
</rdf:RDF>
        </MiriamAnnotation>
      </Metabolite>
      <Metabolite key="Metabolite_10" name="l" simulationType="reactions" compartment="Compartment_0" addNoise="false">
        <MiriamAnnotation>
<rdf:RDF xmlns:dcterms="http://purl.org/dc/terms/" xmlns:rdf="http://www.w3.org/1999/02/22-rdf-syntax-ns#">
<rdf:Description rdf:about="#Metabolite_10">
</rdf:Description>
</rdf:RDF>
        </MiriamAnnotation>
      </Metabolite>
      <Metabolite key="Metabolite_11" name="n" simulationType="reactions" compartment="Compartment_0" addNoise="false">
        <MiriamAnnotation>
<rdf:RDF xmlns:dcterms="http://purl.org/dc/terms/" xmlns:rdf="http://www.w3.org/1999/02/22-rdf-syntax-ns#">
<rdf:Description rdf:about="#Metabolite_11">
</rdf:Description>
</rdf:RDF>
        </MiriamAnnotation>
      </Metabolite>
      <Metabolite key="Metabolite_12" name="p" simulationType="reactions" compartment="Compartment_0" addNoise="false">
        <MiriamAnnotation>
<rdf:RDF xmlns:dcterms="http://purl.org/dc/terms/" xmlns:rdf="http://www.w3.org/1999/02/22-rdf-syntax-ns#">
<rdf:Description rdf:about="#Metabolite_12">
</rdf:Description>
</rdf:RDF>
        </MiriamAnnotation>
      </Metabolite>
    </ListOfMetabolites>
    <ListOfModelValues>
      <ModelValue key="ModelValue_0" name="G_Ru-imine" simulationType="fixed" addNoise="false">
        <MiriamAnnotation>
<rdf:RDF xmlns:dcterms="http://purl.org/dc/terms/" xmlns:rdf="http://www.w3.org/1999/02/22-rdf-syntax-ns#">
<rdf:Description rdf:about="#ModelValue_0">
</rdf:Description>
</rdf:RDF>
        </MiriamAnnotation>
      </ModelValue>
      <ModelValue key="ModelValue_1" name="G_a" simulationType="fixed" addNoise="false">
        <MiriamAnnotation>
<rdf:RDF xmlns:dcterms="http://purl.org/dc/terms/" xmlns:rdf="http://www.w3.org/1999/02/22-rdf-syntax-ns#">
<rdf:Description rdf:about="#ModelValue_1">
</rdf:Description>
</rdf:RDF>
        </MiriamAnnotation>
      </ModelValue>
      <ModelValue key="ModelValue_2" name="G_b" simulationType="fixed" addNoise="false">
        <MiriamAnnotation>
<rdf:RDF xmlns:dcterms="http://purl.org/dc/terms/" xmlns:rdf="http://www.w3.org/1999/02/22-rdf-syntax-ns#">
<rdf:Description rdf:about="#ModelValue_2">
</rdf:Description>
</rdf:RDF>
        </MiriamAnnotation>
      </ModelValue>
      <ModelValue key="ModelValue_3" name="G_c-TS" simulationType="fixed" addNoise="false">
        <MiriamAnnotation>
<rdf:RDF xmlns:dcterms="http://purl.org/dc/terms/" xmlns:rdf="http://www.w3.org/1999/02/22-rdf-syntax-ns#">
<rdf:Description rdf:about="#ModelValue_3">
</rdf:Description>
</rdf:RDF>
        </MiriamAnnotation>
      </ModelValue>
      <ModelValue key="ModelValue_4" name="G_d" simulationType="fixed" addNoise="false">
        <MiriamAnnotation>
<rdf:RDF xmlns:dcterms="http://purl.org/dc/terms/" xmlns:rdf="http://www.w3.org/1999/02/22-rdf-syntax-ns#">
<rdf:Description rdf:about="#ModelValue_4">
</rdf:Description>
</rdf:RDF>
        </MiriamAnnotation>
      </ModelValue>
      <ModelValue key="ModelValue_5" name="G_e-TS" simulationType="fixed" addNoise="false">
        <MiriamAnnotation>
<rdf:RDF xmlns:dcterms="http://purl.org/dc/terms/" xmlns:rdf="http://www.w3.org/1999/02/22-rdf-syntax-ns#">
<rdf:Description rdf:about="#ModelValue_5">
</rdf:Description>
</rdf:RDF>
        </MiriamAnnotation>
      </ModelValue>
      <ModelValue key="ModelValue_6" name="G_Ru-NH" simulationType="fixed" addNoise="false">
        <MiriamAnnotation>
<rdf:RDF xmlns:dcterms="http://purl.org/dc/terms/" xmlns:rdf="http://www.w3.org/1999/02/22-rdf-syntax-ns#">
<rdf:Description rdf:about="#ModelValue_6">
</rdf:Description>
</rdf:RDF>
        </MiriamAnnotation>
      </ModelValue>
      <ModelValue key="ModelValue_7" name="G_f-TS" simulationType="fixed" addNoise="false">
        <MiriamAnnotation>
<rdf:RDF xmlns:dcterms="http://purl.org/dc/terms/" xmlns:rdf="http://www.w3.org/1999/02/22-rdf-syntax-ns#">
<rdf:Description rdf:about="#ModelValue_7">
</rdf:Description>
</rdf:RDF>
        </MiriamAnnotation>
      </ModelValue>
      <ModelValue key="ModelValue_8" name="G-g" simulationType="fixed" addNoise="false">
        <MiriamAnnotation>
<rdf:RDF
xmlns:dcterms="http://purl.org/dc/terms/"
xmlns:rdf="http://www.w3.org/1999/02/22-rdf-syntax-ns#">
<rdf:Description rdf:about="#ModelValue_8">
</rdf:Description>
</rdf:RDF>
        </MiriamAnnotation>
      </ModelValue>
      <ModelValue key="ModelValue_9" name="G-h-TS" simulationType="fixed" addNoise="false">
        <MiriamAnnotation>
<rdf:RDF xmlns:dcterms="http://purl.org/dc/terms/" xmlns:rdf="http://www.w3.org/1999/02/22-rdf-syntax-ns#">
<rdf:Description rdf:about="#ModelValue_9">
</rdf:Description>
</rdf:RDF>
        </MiriamAnnotation>
      </ModelValue>
      <ModelValue key="ModelValue_10" name="G-i with j" simulationType="fixed" addNoise="false">
        <MiriamAnnotation>
<rdf:RDF xmlns:dcterms="http://purl.org/dc/terms/" xmlns:rdf="http://www.w3.org/1999/02/22-rdf-syntax-ns#">
<rdf:Description rdf:about="#ModelValue_10">
</rdf:Description>
</rdf:RDF>
        </MiriamAnnotation>
      </ModelValue>
      <ModelValue key="ModelValue_11" name="G-Ru-NH with j" simulationType="fixed" addNoise="false">
        <MiriamAnnotation>
<rdf:RDF xmlns:dcterms="http://purl.org/dc/terms/" xmlns:rdf="http://www.w3.org/1999/02/22-rdf-syntax-ns#">
<rdf:Description rdf:about="#ModelValue_11">
</rdf:Description>
</rdf:RDF>
        </MiriamAnnotation>
      </ModelValue>
      <ModelValue key="ModelValue_12" name="G-k-TS" simulationType="fixed" addNoise="false">
        <MiriamAnnotation>
<rdf:RDF xmlns:dcterms="http://purl.org/dc/terms/" xmlns:rdf="http://www.w3.org/1999/02/22-rdf-syntax-ns#">
<rdf:Description rdf:about="#ModelValue_12">
</rdf:Description>
</rdf:RDF>
        </MiriamAnnotation>
      </ModelValue>
      <ModelValue key="ModelValue_13" name="G-l" simulationType="fixed" addNoise="false">
        <MiriamAnnotation>
<rdf:RDF xmlns:dcterms="http://purl.org/dc/terms/" xmlns:rdf="http://www.w3.org/1999/02/22-rdf-syntax-ns#">
<rdf:Description rdf:about="#ModelValue_13">
</rdf:Description>
</rdf:RDF>
        </MiriamAnnotation>
      </ModelValue>
      <ModelValue key="ModelValue_14" name="G-m-TS" simulationType="fixed" addNoise="false">
        <MiriamAnnotation>
<rdf:RDF xmlns:dcterms="http://purl.org/dc/terms/" xmlns:rdf="http://www.w3.org/1999/02/22-rdf-syntax-ns#">
<rdf:Description rdf:about="#ModelValue_14">
</rdf:Description>
</rdf:RDF>
        </MiriamAnnotation>
      </ModelValue>
      <ModelValue key="ModelValue_15" name="G-n" simulationType="fixed" addNoise="false">
        <MiriamAnnotation>
<rdf:RDF xmlns:dcterms="http://purl.org/dc/terms/" xmlns:rdf="http://www.w3.org/1999/02/22-rdf-syntax-ns#">
<rdf:Description rdf:about="#ModelValue_15">
</rdf:Description>
</rdf:RDF>
        </MiriamAnnotation>
      </ModelValue>
      <ModelValue key="ModelValue_16" name="G-o-TS" simulationType="fixed" addNoise="false">
        <MiriamAnnotation>
<rdf:RDF xmlns:dcterms="http://purl.org/dc/terms/" xmlns:rdf="http://www.w3.org/1999/02/22-rdf-syntax-ns#">
<rdf:Description rdf:about="#ModelValue_16">
</rdf:Description>
</rdf:RDF>
        </MiriamAnnotation>
      </ModelValue>
      <ModelValue key="ModelValue_17" name="G-p" simulationType="fixed" addNoise="false">
        <MiriamAnnotation>
<rdf:RDF xmlns:dcterms="http://purl.org/dc/terms/" xmlns:rdf="http://www.w3.org/1999/02/22-rdf-syntax-ns#">
<rdf:Description rdf:about="#ModelValue_17">
</rdf:Description>
</rdf:RDF>
        </MiriamAnnotation>
      </ModelValue>
      <ModelValue key="ModelValue_18" name="G-q-TS" simulationType="fixed" addNoise="false">
        <MiriamAnnotation>
<rdf:RDF xmlns:dcterms="http://purl.org/dc/terms/" xmlns:rdf="http://www.w3.org/1999/02/22-rdf-syntax-ns#">
<rdf:Description rdf:about="#ModelValue_18">
</rdf:Description>
</rdf:RDF>
        </MiriamAnnotation>
      </ModelValue>
      <ModelValue key="ModelValue_19" name="kf-Ru-imine-a" simulationType="assignment" addNoise="false">
        <MiriamAnnotation>
<rdf:RDF
xmlns:dcterms="http://purl.org/dc/terms/"
xmlns:rdf="http://www.w3.org/1999/02/22-rdf-syntax-ns#">
<rdf:Description rdf:about="#ModelValue_19">
</rdf:Description>
</rdf:RDF>
        </MiriamAnnotation>
        <Expression>
          1.38E-23*298.15/6.63E-34*exp(-(&lt;CN=Root,Model=New Model,Vector=Values[G_a],Reference=Value>-&lt;CN=Root,Model=New Model,Vector=Values[G_Ru-imine],Reference=Value>+3.7)*4180/8.314/298.15)
        </Expression>
      </ModelValue>
      <ModelValue key="ModelValue_20" name="kr-Ru-imine-a" simulationType="assignment" addNoise="false">
        <MiriamAnnotation>
<rdf:RDF
xmlns:dcterms="http://purl.org/dc/terms/"
xmlns:rdf="http://www.w3.org/1999/02/22-rdf-syntax-ns#">
<rdf:Description rdf:about="#ModelValue_20">
</rdf:Description>
</rdf:RDF>
        </MiriamAnnotation>
        <Expression>
          1.38E-23*298.15/6.63E-34*exp(-3.7*4180/8.314/298.15)
        </Expression>
      </ModelValue>
      <ModelValue key="ModelValue_21" name="kf-a-b" simulationType="assignment" addNoise="false">
        <MiriamAnnotation>
<rdf:RDF
xmlns:dcterms="http://purl.org/dc/terms/"
xmlns:rdf="http://www.w3.org/1999/02/22-rdf-syntax-ns#">
<rdf:Description rdf:about="#ModelValue_21">
</rdf:Description>
</rdf:RDF>
        </MiriamAnnotation>
        <Expression>
          1.38E-23*298.15/6.63E-34*exp(-3.7*4180/8.314/298.15)
        </Expression>
      </ModelValue>
      <ModelValue key="ModelValue_22" name="kr-a-b" simulationType="assignment" addNoise="false">
        <MiriamAnnotation>
<rdf:RDF
xmlns:dcterms="http://purl.org/dc/terms/"
xmlns:rdf="http://www.w3.org/1999/02/22-rdf-syntax-ns#">
<rdf:Description rdf:about="#ModelValue_22">
</rdf:Description>
</rdf:RDF>
        </MiriamAnnotation>
        <Expression>
          1.38E-23*298.15/6.63E-34*exp(-(&lt;CN=Root,Model=New Model,Vector=Values[G_a],Reference=Value>-&lt;CN=Root,Model=New Model,Vector=Values[G_b],Reference=Value>+3.7)*4180/8.314/298.15)
        </Expression>
      </ModelValue>
      <ModelValue key="ModelValue_23" name="kf-b-d" simulationType="assignment" addNoise="false">
        <MiriamAnnotation>
<rdf:RDF xmlns:dcterms="http://purl.org/dc/terms/" xmlns:rdf="http://www.w3.org/1999/02/22-rdf-syntax-ns#">
<rdf:Description rdf:about="#ModelValue_23">
</rdf:Description>
</rdf:RDF>
        </MiriamAnnotation>
        <Expression>
          1.38E-23*298.15/6.63E-34*exp(-(&lt;CN=Root,Model=New Model,Vector=Values[G_c-TS],Reference=Value>-&lt;CN=Root,Model=New Model,Vector=Values[G_b],Reference=Value>)*4180/8.314/298.15)
        </Expression>
      </ModelValue>
      <ModelValue key="ModelValue_24" name="kr-b-d" simulationType="assignment" addNoise="false">
        <MiriamAnnotation>
<rdf:RDF xmlns:dcterms="http://purl.org/dc/terms/" xmlns:rdf="http://www.w3.org/1999/02/22-rdf-syntax-ns#">
<rdf:Description rdf:about="#ModelValue_24">
</rdf:Description>
</rdf:RDF>
        </MiriamAnnotation>
        <Expression>
          1.38E-23*298.15/6.63E-34*exp(-(&lt;CN=Root,Model=New Model,Vector=Values[G_c-TS],Reference=Value>-&lt;CN=Root,Model=New Model,Vector=Values[G_d],Reference=Value>)*4180/8.314/298.15)
        </Expression>
      </ModelValue>
      <ModelValue key="ModelValue_25" name="kf-d-Ru-NH" simulationType="assignment" addNoise="false">
        <MiriamAnnotation>
<rdf:RDF xmlns:dcterms="http://purl.org/dc/terms/" xmlns:rdf="http://www.w3.org/1999/02/22-rdf-syntax-ns#">
<rdf:Description rdf:about="#ModelValue_25">
</rdf:Description>
</rdf:RDF>
        </MiriamAnnotation>
        <Expression>
          1.38E-23*298.15/6.63E-34*exp(-(&lt;CN=Root,Model=New Model,Vector=Values[G_e-TS],Reference=Value>-&lt;CN=Root,Model=New Model,Vector=Values[G_d],Reference=Value>)*4180/8.314/298.15)
        </Expression>
      </ModelValue>
      <ModelValue key="ModelValue_26" name="kr-d-Ru-NH" simulationType="assignment" addNoise="false">
        <MiriamAnnotation>
<rdf:RDF xmlns:dcterms="http://purl.org/dc/terms/" xmlns:rdf="http://www.w3.org/1999/02/22-rdf-syntax-ns#">
<rdf:Description rdf:about="#ModelValue_26">
</rdf:Description>
</rdf:RDF>
        </MiriamAnnotation>
        <Expression>
          1.38E-23*298.15/6.63E-34*exp(-(&lt;CN=Root,Model=New Model,Vector=Values[G_e-TS],Reference=Value>-&lt;CN=Root,Model=New Model,Vector=Values[G_Ru-NH],Reference=Value>)*4180/8.314/298.15)
        </Expression>
      </ModelValue>
      <ModelValue key="ModelValue_27" name="kf-b-g" simulationType="assignment" addNoise="false">
        <MiriamAnnotation>
<rdf:RDF xmlns:dcterms="http://purl.org/dc/terms/" xmlns:rdf="http://www.w3.org/1999/02/22-rdf-syntax-ns#">
<rdf:Description rdf:about="#ModelValue_27">
</rdf:Description>
</rdf:RDF>
        </MiriamAnnotation>
        <Expression>
          1.38E-23*298.15/6.63E-34*exp(-(&lt;CN=Root,Model=New Model,Vector=Values[G_f-TS],Reference=Value>-&lt;CN=Root,Model=New Model,Vector=Values[G_b],Reference=Value>)*4180/8.314/298.15)
        </Expression>
      </ModelValue>
      <ModelValue key="ModelValue_28" name="kr-b-g" simulationType="assignment" addNoise="false">
        <MiriamAnnotation>
<rdf:RDF xmlns:dcterms="http://purl.org/dc/terms/" xmlns:rdf="http://www.w3.org/1999/02/22-rdf-syntax-ns#">
<rdf:Description rdf:about="#ModelValue_28">
</rdf:Description>
</rdf:RDF>
        </MiriamAnnotation>
        <Expression>
          1.38E-23*298.15/6.63E-34*exp(-(&lt;CN=Root,Model=New Model,Vector=Values[G_f-TS],Reference=Value>-&lt;CN=Root,Model=New Model,Vector=Values[G-g],Reference=Value>)*4180/8.314/298.15)
        </Expression>
      </ModelValue>
      <ModelValue key="ModelValue_29" name="kf-g-i" simulationType="assignment" addNoise="false">
        <MiriamAnnotation>
<rdf:RDF xmlns:dcterms="http://purl.org/dc/terms/" xmlns:rdf="http://www.w3.org/1999/02/22-rdf-syntax-ns#">
<rdf:Description rdf:about="#ModelValue_29">
</rdf:Description>
</rdf:RDF>
        </MiriamAnnotation>
        <Expression>
          1.38E-23*298.15/6.63E-34*exp(-(&lt;CN=Root,Model=New Model,Vector=Values[G-h-TS],Reference=Value>-&lt;CN=Root,Model=New Model,Vector=Values[G-g],Reference=Value>)*4180/8.314/298.15)
        </Expression>
      </ModelValue>
      <ModelValue key="ModelValue_30" name="kr-g-i" simulationType="assignment" addNoise="false">
        <MiriamAnnotation>
<rdf:RDF xmlns:dcterms="http://purl.org/dc/terms/" xmlns:rdf="http://www.w3.org/1999/02/22-rdf-syntax-ns#">
<rdf:Description rdf:about="#ModelValue_30">
</rdf:Description>
</rdf:RDF>
        </MiriamAnnotation>
        <Expression>
          1.38E-23*298.15/6.63E-34*exp(-(&lt;CN=Root,Model=New Model,Vector=Values[G-h-TS],Reference=Value>-&lt;CN=Root,Model=New Model,Vector=Values[G-i with j],Reference=Value>)*4180/8.314/298.15)
        </Expression>
      </ModelValue>
      <ModelValue key="ModelValue_31" name="kf-i-l" simulationType="assignment" addNoise="false">
        <MiriamAnnotation>
<rdf:RDF xmlns:dcterms="http://purl.org/dc/terms/" xmlns:rdf="http://www.w3.org/1999/02/22-rdf-syntax-ns#">
<rdf:Description rdf:about="#ModelValue_31">
</rdf:Description>
</rdf:RDF>
        </MiriamAnnotation>
        <Expression>
          1.38E-23*298.15/6.63E-34*exp(-(&lt;CN=Root,Model=New Model,Vector=Values[G-k-TS],Reference=Value>-&lt;CN=Root,Model=New Model,Vector=Values[G-i with j],Reference=Value>)*4180/8.314/298.15)
        </Expression>
      </ModelValue>
      <ModelValue key="ModelValue_32" name="kr-i-l" simulationType="assignment" addNoise="false">
        <MiriamAnnotation>
<rdf:RDF xmlns:dcterms="http://purl.org/dc/terms/" xmlns:rdf="http://www.w3.org/1999/02/22-rdf-syntax-ns#">
<rdf:Description rdf:about="#ModelValue_32">
</rdf:Description>
</rdf:RDF>
        </MiriamAnnotation>
        <Expression>
          1.38E-23*298.15/6.63E-34*exp(-(&lt;CN=Root,Model=New Model,Vector=Values[G-k-TS],Reference=Value>-&lt;CN=Root,Model=New Model,Vector=Values[G-l],Reference=Value>)*4180/8.314/298.15)
        </Expression>
      </ModelValue>
      <ModelValue key="ModelValue_33" name="kf-l-n" simulationType="assignment" addNoise="false">
        <MiriamAnnotation>
<rdf:RDF xmlns:dcterms="http://purl.org/dc/terms/" xmlns:rdf="http://www.w3.org/1999/02/22-rdf-syntax-ns#">
<rdf:Description rdf:about="#ModelValue_33">
</rdf:Description>
</rdf:RDF>
        </MiriamAnnotation>
        <Expression>
          1.38E-23*298.15/6.63E-34*exp(-(&lt;CN=Root,Model=New Model,Vector=Values[G-m-TS],Reference=Value>-&lt;CN=Root,Model=New Model,Vector=Values[G-l],Reference=Value>)*4180/8.314/298.15)
        </Expression>
      </ModelValue>
      <ModelValue key="ModelValue_34" name="kr-l-n" simulationType="assignment" addNoise="false">
        <MiriamAnnotation>
<rdf:RDF xmlns:dcterms="http://purl.org/dc/terms/" xmlns:rdf="http://www.w3.org/1999/02/22-rdf-syntax-ns#">
<rdf:Description rdf:about="#ModelValue_34">
</rdf:Description>
</rdf:RDF>
        </MiriamAnnotation>
        <Expression>
          1.38E-23*298.15/6.63E-34*exp(-(&lt;CN=Root,Model=New Model,Vector=Values[G-m-TS],Reference=Value>-&lt;CN=Root,Model=New Model,Vector=Values[G-n],Reference=Value>)*4180/8.314/298.15)
        </Expression>
      </ModelValue>
      <ModelValue key="ModelValue_35" name="kf-n-Ru-NH" simulationType="assignment" addNoise="false">
        <MiriamAnnotation>
<rdf:RDF xmlns:dcterms="http://purl.org/dc/terms/" xmlns:rdf="http://www.w3.org/1999/02/22-rdf-syntax-ns#">
<rdf:Description rdf:about="#ModelValue_35">
</rdf:Description>
</rdf:RDF>
        </MiriamAnnotation>
        <Expression>
          1.38E-23*298.15/6.63E-34*exp(-(&lt;CN=Root,Model=New Model,Vector=Values[G-o-TS],Reference=Value>-&lt;CN=Root,Model=New Model,Vector=Values[G-n],Reference=Value>)*4180/8.314/298.15)
        </Expression>
      </ModelValue>
      <ModelValue key="ModelValue_36" name="kr-n-Ru-NH" simulationType="assignment" addNoise="false">
        <MiriamAnnotation>
<rdf:RDF xmlns:dcterms="http://purl.org/dc/terms/" xmlns:rdf="http://www.w3.org/1999/02/22-rdf-syntax-ns#">
<rdf:Description rdf:about="#ModelValue_36">
</rdf:Description>
</rdf:RDF>
        </MiriamAnnotation>
        <Expression>
          1.38E-23*298.15/6.63E-34*exp(-(&lt;CN=Root,Model=New Model,Vector=Values[G-o-TS],Reference=Value>-&lt;CN=Root,Model=New Model,Vector=Values[G-Ru-NH with j],Reference=Value>)*4180/8.314/298.15)
        </Expression>
      </ModelValue>
      <ModelValue key="ModelValue_37" name="kf-j-p" simulationType="assignment" addNoise="false">
        <MiriamAnnotation>
<rdf:RDF xmlns:dcterms="http://purl.org/dc/terms/" xmlns:rdf="http://www.w3.org/1999/02/22-rdf-syntax-ns#">
<rdf:Description rdf:about="#ModelValue_37">
</rdf:Description>
</rdf:RDF>
        </MiriamAnnotation>
        <Expression>
          1.38E-23*298.15/6.63E-34*exp(-(&lt;CN=Root,Model=New Model,Vector=Values[G-p],Reference=Value>-&lt;CN=Root,Model=New Model,Vector=Values[G-i with j],Reference=Value>+3.7)*4180/8.314/298.15)
        </Expression>
      </ModelValue>
      <ModelValue key="ModelValue_38" name="kr-j-p" simulationType="assignment" addNoise="false">
        <MiriamAnnotation>
<rdf:RDF xmlns:dcterms="http://purl.org/dc/terms/" xmlns:rdf="http://www.w3.org/1999/02/22-rdf-syntax-ns#">
<rdf:Description rdf:about="#ModelValue_38">
</rdf:Description>
</rdf:RDF>
        </MiriamAnnotation>
        <Expression>
          1.38E-23*298.15/6.63E-34*exp(-(&lt;CN=Root,Model=New Model,Vector=Values[G-p],Reference=Value>-&lt;CN=Root,Model=New Model,Vector=Values[G-p],Reference=Value>+3.7)*4180/8.314/298.15)
        </Expression>
      </ModelValue>
      <ModelValue key="ModelValue_39" name="kf-p-Ru-NH" simulationType="assignment" addNoise="false">
        <MiriamAnnotation>
<rdf:RDF xmlns:dcterms="http://purl.org/dc/terms/" xmlns:rdf="http://www.w3.org/1999/02/22-rdf-syntax-ns#">
<rdf:Description rdf:about="#ModelValue_39">
</rdf:Description>
</rdf:RDF>
        </MiriamAnnotation>
        <Expression>
          1.38E-23*298.15/6.63E-34*exp(-(&lt;CN=Root,Model=New Model,Vector=Values[G-q-TS],Reference=Value>-&lt;CN=Root,Model=New Model,Vector=Values[G-p],Reference=Value>)*4180/8.314/298.15)
        </Expression>
      </ModelValue>
      <ModelValue key="ModelValue_40" name="kr-p-Ru-NH" simulationType="assignment" addNoise="false">
        <MiriamAnnotation>
<rdf:RDF xmlns:dcterms="http://purl.org/dc/terms/" xmlns:rdf="http://www.w3.org/1999/02/22-rdf-syntax-ns#">
<rdf:Description rdf:about="#ModelValue_40">
</rdf:Description>
</rdf:RDF>
        </MiriamAnnotation>
        <Expression>
          1.38E-23*298.15/6.63E-34*exp(-(&lt;CN=Root,Model=New Model,Vector=Values[G-q-TS],Reference=Value>-&lt;CN=Root,Model=New Model,Vector=Values[G-Ru-NH with i],Reference=Value>)*4180/8.314/298.15)
        </Expression>
      </ModelValue>
      <ModelValue key="ModelValue_41" name="G-Ru-NH with i" simulationType="fixed" addNoise="false">
        <MiriamAnnotation>
<rdf:RDF xmlns:dcterms="http://purl.org/dc/terms/" xmlns:rdf="http://www.w3.org/1999/02/22-rdf-syntax-ns#">
<rdf:Description rdf:about="#ModelValue_41">
</rdf:Description>
</rdf:RDF>
        </MiriamAnnotation>
      </ModelValue>
    </ListOfModelValues>
    <ListOfReactions>
      <Reaction key="Reaction_0" name="Ru-imine-a" reversible="true" fast="false" addNoise="false">
        <MiriamAnnotation>
<rdf:RDF xmlns:dcterms="http://purl.org/dc/terms/" xmlns:rdf="http://www.w3.org/1999/02/22-rdf-syntax-ns#">
<rdf:Description rdf:about="#Reaction_0">
</rdf:Description>
</rdf:RDF>
        </MiriamAnnotation>
        <ListOfSubstrates>
          <Substrate metabolite="Metabolite_1" stoichiometry="1"/>
        </ListOfSubstrates>
        <ListOfProducts>
          <Product metabolite="Metabolite_0" stoichiometry="1"/>
          <Product metabolite="Metabolite_2" stoichiometry="1"/>
        </ListOfProducts>
        <ListOfConstants>
          <Constant key="Parameter_4589" name="k1" value="0.947898"/>
          <Constant key="Parameter_4588" name="k2" value="1.21094e+10"/>
        </ListOfConstants>
        <KineticLaw function="Function_14" unitType="Default" scalingCompartment="CN=Root,Model=New Model,Vector=Compartments[compartment]">
          <ListOfCallParameters>
            <CallParameter functionParameter="FunctionParameter_69">
              <SourceParameter reference="ModelValue_19"/>
            </CallParameter>
            <CallParameter functionParameter="FunctionParameter_68">
              <SourceParameter reference="Metabolite_1"/>
            </CallParameter>
            <CallParameter functionParameter="FunctionParameter_78">
              <SourceParameter reference="ModelValue_20"/>
            </CallParameter>
            <CallParameter functionParameter="FunctionParameter_79">
              <SourceParameter reference="Metabolite_0"/>
              <SourceParameter reference="Metabolite_2"/>
            </CallParameter>
          </ListOfCallParameters>
        </KineticLaw>
      </Reaction>
      <Reaction key="Reaction_1" name="a-b" reversible="true" fast="false" addNoise="false">
        <MiriamAnnotation>
<rdf:RDF xmlns:dcterms="http://purl.org/dc/terms/" xmlns:rdf="http://www.w3.org/1999/02/22-rdf-syntax-ns#">
<rdf:Description rdf:about="#Reaction_1">
</rdf:Description>
</rdf:RDF>
        </MiriamAnnotation>
        <ListOfSubstrates>
          <Substrate metabolite="Metabolite_2" stoichiometry="1"/>
          <Substrate metabolite="Metabolite_3" stoichiometry="1"/>
        </ListOfSubstrates>
        <ListOfProducts>
          <Product metabolite="Metabolite_4" stoichiometry="1"/>
        </ListOfProducts>
        <ListOfConstants>
          <Constant key="Parameter_4586" name="k1" value="1.21094e+10"/>
          <Constant key="Parameter_7444" name="k2" value="1.99624e+07"/>
        </ListOfConstants>
        <KineticLaw function="Function_14" unitType="Default" scalingCompartment="CN=Root,Model=New Model,Vector=Compartments[compartment]">
          <ListOfCallParameters>
            <CallParameter functionParameter="FunctionParameter_69">
              <SourceParameter reference="ModelValue_21"/>
            </CallParameter>
            <CallParameter functionParameter="FunctionParameter_68">
              <SourceParameter reference="Metabolite_2"/>
              <SourceParameter reference="Metabolite_3"/>
            </CallParameter>
            <CallParameter functionParameter="FunctionParameter_78">
              <SourceParameter reference="ModelValue_22"/>
            </CallParameter>
            <CallParameter functionParameter="FunctionParameter_79">
              <SourceParameter reference="Metabolite_4"/>
            </CallParameter>
          </ListOfCallParameters>
        </KineticLaw>
      </Reaction>
      <Reaction key="Reaction_2" name="b-d" reversible="true" fast="false" addNoise="false">
        <MiriamAnnotation>
<rdf:RDF xmlns:dcterms="http://purl.org/dc/terms/" xmlns:rdf="http://www.w3.org/1999/02/22-rdf-syntax-ns#">
<rdf:Description rdf:about="#Reaction_2">
</rdf:Description>
</rdf:RDF>
        </MiriamAnnotation>
        <ListOfSubstrates>
          <Substrate metabolite="Metabolite_4" stoichiometry="1"/>
        </ListOfSubstrates>
        <ListOfProducts>
          <Product metabolite="Metabolite_5" stoichiometry="1"/>
        </ListOfProducts>
        <ListOfConstants>
          <Constant key="Parameter_7445" name="k1" value="45.8306"/>
          <Constant key="Parameter_7448" name="k2" value="0.000342563"/>
        </ListOfConstants>
        <KineticLaw function="Function_14" unitType="Default" scalingCompartment="CN=Root,Model=New Model,Vector=Compartments[compartment]">
          <ListOfCallParameters>
            <CallParameter functionParameter="FunctionParameter_69">
              <SourceParameter reference="ModelValue_23"/>
            </CallParameter>
            <CallParameter functionParameter="FunctionParameter_68">
              <SourceParameter reference="Metabolite_4"/>
            </CallParameter>
            <CallParameter functionParameter="FunctionParameter_78">
              <SourceParameter reference="ModelValue_24"/>
            </CallParameter>
            <CallParameter functionParameter="FunctionParameter_79">
              <SourceParameter reference="Metabolite_5"/>
            </CallParameter>
          </ListOfCallParameters>
        </KineticLaw>
      </Reaction>
      <Reaction key="Reaction_3" name="d-Ru-NH" reversible="true" fast="false" addNoise="false">
        <MiriamAnnotation>
<rdf:RDF xmlns:dcterms="http://purl.org/dc/terms/" xmlns:rdf="http://www.w3.org/1999/02/22-rdf-syntax-ns#">
<rdf:Description rdf:about="#Reaction_3">
</rdf:Description>
</rdf:RDF>
        </MiriamAnnotation>
        <ListOfSubstrates>
          <Substrate metabolite="Metabolite_5" stoichiometry="1"/>
          <Substrate metabolite="Metabolite_3" stoichiometry="1"/>
        </ListOfSubstrates>
        <ListOfProducts>
          <Product metabolite="Metabolite_6" stoichiometry="1"/>
        </ListOfProducts>
        <ListOfConstants>
          <Constant key="Parameter_7443" name="k1" value="1128.78"/>
          <Constant key="Parameter_7447" name="k2" value="1.16798e-08"/>
        </ListOfConstants>
        <KineticLaw function="Function_14" unitType="Default" scalingCompartment="CN=Root,Model=New Model,Vector=Compartments[compartment]">
          <ListOfCallParameters>
            <CallParameter functionParameter="FunctionParameter_69">
              <SourceParameter reference="ModelValue_25"/>
            </CallParameter>
            <CallParameter functionParameter="FunctionParameter_68">
              <SourceParameter reference="Metabolite_5"/>
              <SourceParameter reference="Metabolite_3"/>
            </CallParameter>
            <CallParameter functionParameter="FunctionParameter_78">
              <SourceParameter reference="ModelValue_26"/>
            </CallParameter>
            <CallParameter functionParameter="FunctionParameter_79">
              <SourceParameter reference="Metabolite_6"/>
            </CallParameter>
          </ListOfCallParameters>
        </KineticLaw>
      </Reaction>
      <Reaction key="Reaction_4" name="b-g" reversible="true" fast="false" addNoise="false">
        <MiriamAnnotation>
<rdf:RDF xmlns:dcterms="http://purl.org/dc/terms/" xmlns:rdf="http://www.w3.org/1999/02/22-rdf-syntax-ns#">
<rdf:Description rdf:about="#Reaction_4">
</rdf:Description>
</rdf:RDF>
        </MiriamAnnotation>
        <ListOfSubstrates>
          <Substrate metabolite="Metabolite_4" stoichiometry="1"/>
          <Substrate metabolite="Metabolite_6" stoichiometry="1"/>
        </ListOfSubstrates>
        <ListOfProducts>
          <Product metabolite="Metabolite_7" stoichiometry="1"/>
        </ListOfProducts>
        <ListOfConstants>
          <Constant key="Parameter_7446" name="k1" value="8.59092e+06"/>
          <Constant key="Parameter_5963" name="k2" value="1.07785e+08"/>
        </ListOfConstants>
        <KineticLaw function="Function_14" unitType="Default" scalingCompartment="CN=Root,Model=New Model,Vector=Compartments[compartment]">
          <ListOfCallParameters>
            <CallParameter functionParameter="FunctionParameter_69">
              <SourceParameter reference="ModelValue_27"/>
            </CallParameter>
            <CallParameter functionParameter="FunctionParameter_68">
              <SourceParameter reference="Metabolite_4"/>
              <SourceParameter reference="Metabolite_6"/>
            </CallParameter>
            <CallParameter functionParameter="FunctionParameter_78">
              <SourceParameter reference="ModelValue_28"/>
            </CallParameter>
            <CallParameter functionParameter="FunctionParameter_79">
              <SourceParameter reference="Metabolite_7"/>
            </CallParameter>
          </ListOfCallParameters>
        </KineticLaw>
      </Reaction>
      <Reaction key="Reaction_5" name="g-i" reversible="true" fast="false" addNoise="false">
        <MiriamAnnotation>
<rdf:RDF xmlns:dcterms="http://purl.org/dc/terms/" xmlns:rdf="http://www.w3.org/1999/02/22-rdf-syntax-ns#">
<rdf:Description rdf:about="#Reaction_5">
</rdf:Description>
</rdf:RDF>
        </MiriamAnnotation>
        <ListOfSubstrates>
          <Substrate metabolite="Metabolite_7" stoichiometry="1"/>
        </ListOfSubstrates>
        <ListOfProducts>
          <Product metabolite="Metabolite_8" stoichiometry="1"/>
          <Product metabolite="Metabolite_9" stoichiometry="1"/>
        </ListOfProducts>
        <ListOfConstants>
          <Constant key="Parameter_5964" name="k1" value="3.74194e+12"/>
          <Constant key="Parameter_5966" name="k2" value="578479"/>
        </ListOfConstants>
        <KineticLaw function="Function_14" unitType="Default" scalingCompartment="CN=Root,Model=New Model,Vector=Compartments[compartment]">
          <ListOfCallParameters>
            <CallParameter functionParameter="FunctionParameter_69">
              <SourceParameter reference="ModelValue_29"/>
            </CallParameter>
            <CallParameter functionParameter="FunctionParameter_68">
              <SourceParameter reference="Metabolite_7"/>
            </CallParameter>
            <CallParameter functionParameter="FunctionParameter_78">
              <SourceParameter reference="ModelValue_30"/>
            </CallParameter>
            <CallParameter functionParameter="FunctionParameter_79">
              <SourceParameter reference="Metabolite_8"/>
              <SourceParameter reference="Metabolite_9"/>
            </CallParameter>
          </ListOfCallParameters>
        </KineticLaw>
      </Reaction>
      <Reaction key="Reaction_6" name="i-l" reversible="true" fast="false" addNoise="false">
        <MiriamAnnotation>
<rdf:RDF xmlns:dcterms="http://purl.org/dc/terms/" xmlns:rdf="http://www.w3.org/1999/02/22-rdf-syntax-ns#">
<rdf:Description rdf:about="#Reaction_6">
</rdf:Description>
</rdf:RDF>
        </MiriamAnnotation>
        <ListOfSubstrates>
          <Substrate metabolite="Metabolite_8" stoichiometry="1"/>
        </ListOfSubstrates>
        <ListOfProducts>
          <Product metabolite="Metabolite_10" stoichiometry="1"/>
        </ListOfProducts>
        <ListOfConstants>
          <Constant key="Parameter_5962" name="k1" value="10107.9"/>
          <Constant key="Parameter_5965" name="k2" value="6.9303e+11"/>
        </ListOfConstants>
        <KineticLaw function="Function_14" unitType="Default" scalingCompartment="CN=Root,Model=New Model,Vector=Compartments[compartment]">
          <ListOfCallParameters>
            <CallParameter functionParameter="FunctionParameter_69">
              <SourceParameter reference="ModelValue_31"/>
            </CallParameter>
            <CallParameter functionParameter="FunctionParameter_68">
              <SourceParameter reference="Metabolite_8"/>
            </CallParameter>
            <CallParameter functionParameter="FunctionParameter_78">
              <SourceParameter reference="ModelValue_32"/>
            </CallParameter>
            <CallParameter functionParameter="FunctionParameter_79">
              <SourceParameter reference="Metabolite_10"/>
            </CallParameter>
          </ListOfCallParameters>
        </KineticLaw>
      </Reaction>
      <Reaction key="Reaction_7" name="l-n" reversible="true" fast="false" addNoise="false">
        <MiriamAnnotation>
<rdf:RDF xmlns:dcterms="http://purl.org/dc/terms/" xmlns:rdf="http://www.w3.org/1999/02/22-rdf-syntax-ns#">
<rdf:Description rdf:about="#Reaction_7">
</rdf:Description>
</rdf:RDF>
        </MiriamAnnotation>
        <ListOfSubstrates>
          <Substrate metabolite="Metabolite_10" stoichiometry="1"/>
        </ListOfSubstrates>
        <ListOfProducts>
          <Product metabolite="Metabolite_11" stoichiometry="1"/>
        </ListOfProducts>
        <ListOfConstants>
          <Constant key="Parameter_6447" name="k1" value="2.50455e+08"/>
          <Constant key="Parameter_6448" name="k2" value="6.16859e+09"/>
        </ListOfConstants>
        <KineticLaw function="Function_14" unitType="Default" scalingCompartment="CN=Root,Model=New Model,Vector=Compartments[compartment]">
          <ListOfCallParameters>
            <CallParameter functionParameter="FunctionParameter_69">
              <SourceParameter reference="ModelValue_33"/>
            </CallParameter>
            <CallParameter functionParameter="FunctionParameter_68">
              <SourceParameter reference="Metabolite_10"/>
            </CallParameter>
            <CallParameter functionParameter="FunctionParameter_78">
              <SourceParameter reference="ModelValue_34"/>
            </CallParameter>
            <CallParameter functionParameter="FunctionParameter_79">
              <SourceParameter reference="Metabolite_11"/>
            </CallParameter>
          </ListOfCallParameters>
        </KineticLaw>
      </Reaction>
      <Reaction key="Reaction_8" name="n-Ru-NH" reversible="true" fast="false" addNoise="false">
        <MiriamAnnotation>
<rdf:RDF xmlns:dcterms="http://purl.org/dc/terms/" xmlns:rdf="http://www.w3.org/1999/02/22-rdf-syntax-ns#">
<rdf:Description rdf:about="#Reaction_8">
</rdf:Description>
</rdf:RDF>
        </MiriamAnnotation>
        <ListOfSubstrates>
          <Substrate metabolite="Metabolite_11" stoichiometry="1"/>
        </ListOfSubstrates>
        <ListOfProducts>
          <Product metabolite="Metabolite_6" stoichiometry="1"/>
        </ListOfProducts>
        <ListOfConstants>
          <Constant key="Parameter_6450" name="k1" value="3.94244e+10"/>
          <Constant key="Parameter_6446" name="k2" value="4.5282e-05"/>
        </ListOfConstants>
        <KineticLaw function="Function_14" unitType="Default" scalingCompartment="CN=Root,Model=New Model,Vector=Compartments[compartment]">
          <ListOfCallParameters>
            <CallParameter functionParameter="FunctionParameter_69">
              <SourceParameter reference="ModelValue_35"/>
            </CallParameter>
            <CallParameter functionParameter="FunctionParameter_68">
              <SourceParameter reference="Metabolite_11"/>
            </CallParameter>
            <CallParameter functionParameter="FunctionParameter_78">
              <SourceParameter reference="ModelValue_36"/>
            </CallParameter>
            <CallParameter functionParameter="FunctionParameter_79">
              <SourceParameter reference="Metabolite_6"/>
            </CallParameter>
          </ListOfCallParameters>
        </KineticLaw>
      </Reaction>
      <Reaction key="Reaction_9" name="j-p" reversible="true" fast="false" addNoise="false">
        <MiriamAnnotation>
<rdf:RDF xmlns:dcterms="http://purl.org/dc/terms/" xmlns:rdf="http://www.w3.org/1999/02/22-rdf-syntax-ns#">
<rdf:Description rdf:about="#Reaction_9">
</rdf:Description>
</rdf:RDF>
        </MiriamAnnotation>
        <ListOfSubstrates>
          <Substrate metabolite="Metabolite_9" stoichiometry="1"/>
          <Substrate metabolite="Metabolite_3" stoichiometry="1"/>
        </ListOfSubstrates>
        <ListOfProducts>
          <Product metabolite="Metabolite_12" stoichiometry="1"/>
        </ListOfProducts>
        <ListOfConstants>
          <Constant key="Parameter_6449" name="k1" value="149.21"/>
          <Constant key="Parameter_7282" name="k2" value="1.21094e+10"/>
        </ListOfConstants>
        <KineticLaw function="Function_14" unitType="Default" scalingCompartment="CN=Root,Model=New Model,Vector=Compartments[compartment]">
          <ListOfCallParameters>
            <CallParameter functionParameter="FunctionParameter_69">
              <SourceParameter reference="ModelValue_37"/>
            </CallParameter>
            <CallParameter functionParameter="FunctionParameter_68">
              <SourceParameter reference="Metabolite_9"/>
              <SourceParameter reference="Metabolite_3"/>
            </CallParameter>
            <CallParameter functionParameter="FunctionParameter_78">
              <SourceParameter reference="ModelValue_38"/>
            </CallParameter>
            <CallParameter functionParameter="FunctionParameter_79">
              <SourceParameter reference="Metabolite_12"/>
            </CallParameter>
          </ListOfCallParameters>
        </KineticLaw>
      </Reaction>
      <Reaction key="Reaction_10" name="p-Ru-NH" reversible="true" fast="false" addNoise="false">
        <MiriamAnnotation>
<rdf:RDF xmlns:dcterms="http://purl.org/dc/terms/" xmlns:rdf="http://www.w3.org/1999/02/22-rdf-syntax-ns#">
<rdf:Description rdf:about="#Reaction_10">
</rdf:Description>
</rdf:RDF>
        </MiriamAnnotation>
        <ListOfSubstrates>
          <Substrate metabolite="Metabolite_12" stoichiometry="1"/>
        </ListOfSubstrates>
        <ListOfProducts>
          <Product metabolite="Metabolite_6" stoichiometry="1"/>
        </ListOfProducts>
        <ListOfConstants>
          <Constant key="Parameter_7283" name="k1" value="1.99624e+07"/>
          <Constant key="Parameter_7285" name="k2" value="5.05682e-06"/>
        </ListOfConstants>
        <KineticLaw function="Function_14" unitType="Default" scalingCompartment="CN=Root,Model=New Model,Vector=Compartments[compartment]">
          <ListOfCallParameters>
            <CallParameter functionParameter="FunctionParameter_69">
              <SourceParameter reference="ModelValue_39"/>
            </CallParameter>
            <CallParameter functionParameter="FunctionParameter_68">
              <SourceParameter reference="Metabolite_12"/>
            </CallParameter>
            <CallParameter functionParameter="FunctionParameter_78">
              <SourceParameter reference="ModelValue_40"/>
            </CallParameter>
            <CallParameter functionParameter="FunctionParameter_79">
              <SourceParameter reference="Metabolite_6"/>
            </CallParameter>
          </ListOfCallParameters>
        </KineticLaw>
      </Reaction>
    </ListOfReactions>
    <ListOfModelParameterSets activeSet="ModelParameterSet_1">
      <ModelParameterSet key="ModelParameterSet_1" name="Initial State">
        <MiriamAnnotation>
<rdf:RDF
xmlns:dcterms="http://purl.org/dc/terms/"
xmlns:rdf="http://www.w3.org/1999/02/22-rdf-syntax-ns#">
<rdf:Description rdf:about="#ModelParameterSet_1">
</rdf:Description>
</rdf:RDF>
        </MiriamAnnotation>
        <ModelParameterGroup cn="String=Initial Time" type="Group">
          <ModelParameter cn="CN=Root,Model=New Model" value="0" type="Model" simulationType="time"/>
        </ModelParameterGroup>
        <ModelParameterGroup cn="String=Initial Compartment Sizes" type="Group">
          <ModelParameter cn="CN=Root,Model=New Model,Vector=Compartments[compartment]" value="1" type="Compartment" simulationType="fixed"/>
        </ModelParameterGroup>
        <ModelParameterGroup cn="String=Initial Species Values" type="Group">
          <ModelParameter cn="CN=Root,Model=New Model,Vector=Compartments[compartment],Vector=Metabolites[PCy3]" value="0" type="Species" simulationType="reactions"/>
          <ModelParameter cn="CN=Root,Model=New Model,Vector=Compartments[compartment],Vector=Metabolites[Ru-imine]" value="3.0110703800000001e+20" type="Species" simulationType="reactions"/>
          <ModelParameter cn="CN=Root,Model=New Model,Vector=Compartments[compartment],Vector=Metabolites[a]" value="0" type="Species" simulationType="reactions"/>
          <ModelParameter cn="CN=Root,Model=New Model,Vector=Compartments[compartment],Vector=Metabolites[H2]" value="4.2154985319999681e+22" type="Species" simulationType="fixed"/>
          <ModelParameter cn="CN=Root,Model=New Model,Vector=Compartments[compartment],Vector=Metabolites[b]" value="0" type="Species" simulationType="reactions"/>
          <ModelParameter cn="CN=Root,Model=New Model,Vector=Compartments[compartment],Vector=Metabolites[d]" value="0" type="Species" simulationType="reactions"/>
          <ModelParameter cn="CN=Root,Model=New Model,Vector=Compartments[compartment],Vector=Metabolites[Ru-NH]" value="0" type="Species" simulationType="reactions"/>
          <ModelParameter cn="CN=Root,Model=New Model,Vector=Compartments[compartment],Vector=Metabolites[g]" value="0" type="Species" simulationType="reactions"/>
          <ModelParameter cn="CN=Root,Model=New Model,Vector=Compartments[compartment],Vector=Metabolites[i]" value="0" type="Species" simulationType="reactions"/>
          <ModelParameter cn="CN=Root,Model=New Model,Vector=Compartments[compartment],Vector=Metabolites[j]" value="0" type="Species" simulationType="reactions"/>
          <ModelParameter cn="CN=Root,Model=New Model,Vector=Compartments[compartment],Vector=Metabolites[l]" value="0" type="Species" simulationType="reactions"/>
          <ModelParameter cn="CN=Root,Model=New Model,Vector=Compartments[compartment],Vector=Metabolites[n]" value="0" type="Species" simulationType="reactions"/>
          <ModelParameter cn="CN=Root,Model=New Model,Vector=Compartments[compartment],Vector=Metabolites[p]" value="0" type="Species" simulationType="reactions"/>
        </ModelParameterGroup>
        <ModelParameterGroup cn="String=Initial Global Quantities" type="Group">
          <ModelParameter cn="CN=Root,Model=New Model,Vector=Values[G_Ru-imine]" value="0" type="ModelValue" simulationType="fixed"/>
          <ModelParameter cn="CN=Root,Model=New Model,Vector=Values[G_a]" value="13.800000000000001" type="ModelValue" simulationType="fixed"/>
          <ModelParameter cn="CN=Root,Model=New Model,Vector=Values[G_b]" value="10" type="ModelValue" simulationType="fixed"/>
          <ModelParameter cn="CN=Root,Model=New Model,Vector=Values[G_c-TS]" value="25.199999999999999" type="ModelValue" simulationType="fixed"/>
          <ModelParameter cn="CN=Root,Model=New Model,Vector=Values[G_d]" value="3" type="ModelValue" simulationType="fixed"/>
          <ModelParameter cn="CN=Root,Model=New Model,Vector=Values[G_e-TS]" value="16.300000000000001" type="ModelValue" simulationType="fixed"/>
          <ModelParameter cn="CN=Root,Model=New Model,Vector=Values[G_Ru-NH]" value="-12" type="ModelValue" simulationType="fixed"/>
          <ModelParameter cn="CN=Root,Model=New Model,Vector=Values[G_f-TS]" value="18" type="ModelValue" simulationType="fixed"/>
          <ModelParameter cn="CN=Root,Model=New Model,Vector=Values[G-g]" value="11.5" type="ModelValue" simulationType="fixed"/>
          <ModelParameter cn="CN=Root,Model=New Model,Vector=Values[G-h-TS]" value="11.800000000000001" type="ModelValue" simulationType="fixed"/>
          <ModelParameter cn="CN=Root,Model=New Model,Vector=Values[G-i with j]" value="2.2000000000000002" type="ModelValue" simulationType="fixed"/>
          <ModelParameter cn="CN=Root,Model=New Model,Vector=Values[G-Ru-NH with j]" value="-5.5999999999999996" type="ModelValue" simulationType="fixed"/>
          <ModelParameter cn="CN=Root,Model=New Model,Vector=Values[G-k-TS]" value="14.199999999999999" type="ModelValue" simulationType="fixed"/>
          <ModelParameter cn="CN=Root,Model=New Model,Vector=Values[G-l]" value="12.9" type="ModelValue" simulationType="fixed"/>
          <ModelParameter cn="CN=Root,Model=New Model,Vector=Values[G-m-TS]" value="18.899999999999999" type="ModelValue" simulationType="fixed"/>
          <ModelParameter cn="CN=Root,Model=New Model,Vector=Values[G-n]" value="14.800000000000001" type="ModelValue" simulationType="fixed"/>
          <ModelParameter cn="CN=Root,Model=New Model,Vector=Values[G-o-TS]" value="17.800000000000001" type="ModelValue" simulationType="fixed"/>
          <ModelParameter cn="CN=Root,Model=New Model,Vector=Values[G-p]" value="13" type="ModelValue" simulationType="fixed"/>
          <ModelParameter cn="CN=Root,Model=New Model,Vector=Values[G-q-TS]" value="20.5" type="ModelValue" simulationType="fixed"/>
          <ModelParameter cn="CN=Root,Model=New Model,Vector=Values[kf-Ru-imine-a]" value="0.94789828630431316" type="ModelValue" simulationType="assignment"/>
          <ModelParameter cn="CN=Root,Model=New Model,Vector=Values[kr-Ru-imine-a]" value="12109428074.801779" type="ModelValue" simulationType="assignment"/>
          <ModelParameter cn="CN=Root,Model=New Model,Vector=Values[kf-a-b]" value="12109428074.801779" type="ModelValue" simulationType="assignment"/>
          <ModelParameter cn="CN=Root,Model=New Model,Vector=Values[kr-a-b]" value="19962383.097455386" type="ModelValue" simulationType="assignment"/>
          <ModelParameter cn="CN=Root,Model=New Model,Vector=Values[kf-b-d]" value="45.830583554805351" type="ModelValue" simulationType="assignment"/>
          <ModelParameter cn="CN=Root,Model=New Model,Vector=Values[kr-b-d]" value="0.00034256259011939045" type="ModelValue" simulationType="assignment"/>
          <ModelParameter cn="CN=Root,Model=New Model,Vector=Values[kf-d-Ru-NH]" value="1128.7844296464889" type="ModelValue" simulationType="assignment"/>
          <ModelParameter cn="CN=Root,Model=New Model,Vector=Values[kr-d-Ru-NH]" value="1.1679790113213593e-08" type="ModelValue" simulationType="assignment"/>
          <ModelParameter cn="CN=Root,Model=New Model,Vector=Values[kf-b-g]" value="8590923.5337481275" type="ModelValue" simulationType="assignment"/>
          <ModelParameter cn="CN=Root,Model=New Model,Vector=Values[kr-b-g]" value="107784782.73480116" type="ModelValue" simulationType="assignment"/>
          <ModelParameter cn="CN=Root,Model=New Model,Vector=Values[kf-g-i]" value="3741940281789.0591" type="ModelValue" simulationType="assignment"/>
          <ModelParameter cn="CN=Root,Model=New Model,Vector=Values[kr-g-i]" value="578479.20254598896" type="ModelValue" simulationType="assignment"/>
          <ModelParameter cn="CN=Root,Model=New Model,Vector=Values[kf-i-l]" value="10107.868758744402" type="ModelValue" simulationType="assignment"/>
          <ModelParameter cn="CN=Root,Model=New Model,Vector=Values[kr-i-l]" value="693029605270.57239" type="ModelValue" simulationType="assignment"/>
          <ModelParameter cn="CN=Root,Model=New Model,Vector=Values[kf-l-n]" value="250455159.63164034" type="ModelValue" simulationType="assignment"/>
          <ModelParameter cn="CN=Root,Model=New Model,Vector=Values[kr-l-n]" value="6168585747.5227213" type="ModelValue" simulationType="assignment"/>
          <ModelParameter cn="CN=Root,Model=New Model,Vector=Values[kf-n-Ru-NH]" value="39424407700.666931" type="ModelValue" simulationType="assignment"/>
          <ModelParameter cn="CN=Root,Model=New Model,Vector=Values[kr-n-Ru-NH]" value="4.5282026646415798e-05" type="ModelValue" simulationType="assignment"/>
          <ModelParameter cn="CN=Root,Model=New Model,Vector=Values[kf-j-p]" value="149.20965714177237" type="ModelValue" simulationType="assignment"/>
          <ModelParameter cn="CN=Root,Model=New Model,Vector=Values[kr-j-p]" value="12109428074.801779" type="ModelValue" simulationType="assignment"/>
          <ModelParameter cn="CN=Root,Model=New Model,Vector=Values[kf-p-Ru-NH]" value="19962383.097455423" type="ModelValue" simulationType="assignment"/>
          <ModelParameter cn="CN=Root,Model=New Model,Vector=Values[kr-p-Ru-NH]" value="5.0568174005121594e-06" type="ModelValue" simulationType="assignment"/>
          <ModelParameter cn="CN=Root,Model=New Model,Vector=Values[G-Ru-NH with i]" value="-4.2000000000000002" type="ModelValue" simulationType="fixed"/>
        </ModelParameterGroup>
        <ModelParameterGroup cn="String=Kinetic Parameters" type="Group">
          <ModelParameterGroup cn="CN=Root,Model=New Model,Vector=Reactions[Ru-imine-a]" type="Reaction">
            <ModelParameter cn="CN=Root,Model=New Model,Vector=Reactions[Ru-imine-a],ParameterGroup=Parameters,Parameter=k1" value="0.94789828630431316" type="ReactionParameter" simulationType="assignment">
              <InitialExpression>
                &lt;CN=Root,Model=New Model,Vector=Values[kf-Ru-imine-a],Reference=InitialValue>
              </InitialExpression>
            </ModelParameter>
            <ModelParameter cn="CN=Root,Model=New Model,Vector=Reactions[Ru-imine-a],ParameterGroup=Parameters,Parameter=k2" value="12109428074.801779" type="ReactionParameter" simulationType="assignment">
              <InitialExpression>
                &lt;CN=Root,Model=New Model,Vector=Values[kr-Ru-imine-a],Reference=InitialValue>
              </InitialExpression>
            </ModelParameter>
          </ModelParameterGroup>
          <ModelParameterGroup cn="CN=Root,Model=New Model,Vector=Reactions[a-b]" type="Reaction">
            <ModelParameter cn="CN=Root,Model=New Model,Vector=Reactions[a-b],ParameterGroup=Parameters,Parameter=k1" value="12109428074.801779" type="ReactionParameter" simulationType="assignment">
              <InitialExpression>
                &lt;CN=Root,Model=New Model,Vector=Values[kf-a-b],Reference=InitialValue>
              </InitialExpression>
            </ModelParameter>
            <ModelParameter cn="CN=Root,Model=New Model,Vector=Reactions[a-b],ParameterGroup=Parameters,Parameter=k2" value="19962383.097455386" type="ReactionParameter" simulationType="assignment">
              <InitialExpression>
                &lt;CN=Root,Model=New Model,Vector=Values[kr-a-b],Reference=InitialValue>
              </InitialExpression>
            </ModelParameter>
          </ModelParameterGroup>
          <ModelParameterGroup cn="CN=Root,Model=New Model,Vector=Reactions[b-d]" type="Reaction">
            <ModelParameter cn="CN=Root,Model=New Model,Vector=Reactions[b-d],ParameterGroup=Parameters,Parameter=k1" value="45.830583554805351" type="ReactionParameter" simulationType="assignment">
              <InitialExpression>
                &lt;CN=Root,Model=New Model,Vector=Values[kf-b-d],Reference=InitialValue>
              </InitialExpression>
            </ModelParameter>
            <ModelParameter cn="CN=Root,Model=New Model,Vector=Reactions[b-d],ParameterGroup=Parameters,Parameter=k2" value="0.00034256259011939045" type="ReactionParameter" simulationType="assignment">
              <InitialExpression>
                &lt;CN=Root,Model=New Model,Vector=Values[kr-b-d],Reference=InitialValue>
              </InitialExpression>
            </ModelParameter>
          </ModelParameterGroup>
          <ModelParameterGroup cn="CN=Root,Model=New Model,Vector=Reactions[d-Ru-NH]" type="Reaction">
            <ModelParameter cn="CN=Root,Model=New Model,Vector=Reactions[d-Ru-NH],ParameterGroup=Parameters,Parameter=k1" value="1128.7844296464889" type="ReactionParameter" simulationType="assignment">
              <InitialExpression>
                &lt;CN=Root,Model=New Model,Vector=Values[kf-d-Ru-NH],Reference=InitialValue>
              </InitialExpression>
            </ModelParameter>
            <ModelParameter cn="CN=Root,Model=New Model,Vector=Reactions[d-Ru-NH],ParameterGroup=Parameters,Parameter=k2" value="1.1679790113213593e-08" type="ReactionParameter" simulationType="assignment">
              <InitialExpression>
                &lt;CN=Root,Model=New Model,Vector=Values[kr-d-Ru-NH],Reference=InitialValue>
              </InitialExpression>
            </ModelParameter>
          </ModelParameterGroup>
          <ModelParameterGroup cn="CN=Root,Model=New Model,Vector=Reactions[b-g]" type="Reaction">
            <ModelParameter cn="CN=Root,Model=New Model,Vector=Reactions[b-g],ParameterGroup=Parameters,Parameter=k1" value="8590923.5337481275" type="ReactionParameter" simulationType="assignment">
              <InitialExpression>
                &lt;CN=Root,Model=New Model,Vector=Values[kf-b-g],Reference=InitialValue>
              </InitialExpression>
            </ModelParameter>
            <ModelParameter cn="CN=Root,Model=New Model,Vector=Reactions[b-g],ParameterGroup=Parameters,Parameter=k2" value="107784782.73480116" type="ReactionParameter" simulationType="assignment">
              <InitialExpression>
                &lt;CN=Root,Model=New Model,Vector=Values[kr-b-g],Reference=InitialValue>
              </InitialExpression>
            </ModelParameter>
          </ModelParameterGroup>
          <ModelParameterGroup cn="CN=Root,Model=New Model,Vector=Reactions[g-i]" type="Reaction">
            <ModelParameter cn="CN=Root,Model=New Model,Vector=Reactions[g-i],ParameterGroup=Parameters,Parameter=k1" value="3741940281789.0591" type="ReactionParameter" simulationType="assignment">
              <InitialExpression>
                &lt;CN=Root,Model=New Model,Vector=Values[kf-g-i],Reference=InitialValue>
              </InitialExpression>
            </ModelParameter>
            <ModelParameter cn="CN=Root,Model=New Model,Vector=Reactions[g-i],ParameterGroup=Parameters,Parameter=k2" value="578479.20254598896" type="ReactionParameter" simulationType="assignment">
              <InitialExpression>
                &lt;CN=Root,Model=New Model,Vector=Values[kr-g-i],Reference=InitialValue>
              </InitialExpression>
            </ModelParameter>
          </ModelParameterGroup>
          <ModelParameterGroup cn="CN=Root,Model=New Model,Vector=Reactions[i-l]" type="Reaction">
            <ModelParameter cn="CN=Root,Model=New Model,Vector=Reactions[i-l],ParameterGroup=Parameters,Parameter=k1" value="10107.868758744402" type="ReactionParameter" simulationType="assignment">
              <InitialExpression>
                &lt;CN=Root,Model=New Model,Vector=Values[kf-i-l],Reference=InitialValue>
              </InitialExpression>
            </ModelParameter>
            <ModelParameter cn="CN=Root,Model=New Model,Vector=Reactions[i-l],ParameterGroup=Parameters,Parameter=k2" value="693029605270.57239" type="ReactionParameter" simulationType="assignment">
              <InitialExpression>
                &lt;CN=Root,Model=New Model,Vector=Values[kr-i-l],Reference=InitialValue>
              </InitialExpression>
            </ModelParameter>
          </ModelParameterGroup>
          <ModelParameterGroup cn="CN=Root,Model=New Model,Vector=Reactions[l-n]" type="Reaction">
            <ModelParameter cn="CN=Root,Model=New Model,Vector=Reactions[l-n],ParameterGroup=Parameters,Parameter=k1" value="250455159.63164034" type="ReactionParameter" simulationType="assignment">
              <InitialExpression>
                &lt;CN=Root,Model=New Model,Vector=Values[kf-l-n],Reference=InitialValue>
              </InitialExpression>
            </ModelParameter>
            <ModelParameter cn="CN=Root,Model=New Model,Vector=Reactions[l-n],ParameterGroup=Parameters,Parameter=k2" value="6168585747.5227213" type="ReactionParameter" simulationType="assignment">
              <InitialExpression>
                &lt;CN=Root,Model=New Model,Vector=Values[kr-l-n],Reference=InitialValue>
              </InitialExpression>
            </ModelParameter>
          </ModelParameterGroup>
          <ModelParameterGroup cn="CN=Root,Model=New Model,Vector=Reactions[n-Ru-NH]" type="Reaction">
            <ModelParameter cn="CN=Root,Model=New Model,Vector=Reactions[n-Ru-NH],ParameterGroup=Parameters,Parameter=k1" value="39424407700.666931" type="ReactionParameter" simulationType="assignment">
              <InitialExpression>
                &lt;CN=Root,Model=New Model,Vector=Values[kf-n-Ru-NH],Reference=InitialValue>
              </InitialExpression>
            </ModelParameter>
            <ModelParameter cn="CN=Root,Model=New Model,Vector=Reactions[n-Ru-NH],ParameterGroup=Parameters,Parameter=k2" value="4.5282026646415798e-05" type="ReactionParameter" simulationType="assignment">
              <InitialExpression>
                &lt;CN=Root,Model=New Model,Vector=Values[kr-n-Ru-NH],Reference=InitialValue>
              </InitialExpression>
            </ModelParameter>
          </ModelParameterGroup>
          <ModelParameterGroup cn="CN=Root,Model=New Model,Vector=Reactions[j-p]" type="Reaction">
            <ModelParameter cn="CN=Root,Model=New Model,Vector=Reactions[j-p],ParameterGroup=Parameters,Parameter=k1" value="149.20965714177237" type="ReactionParameter" simulationType="assignment">
              <InitialExpression>
                &lt;CN=Root,Model=New Model,Vector=Values[kf-j-p],Reference=InitialValue>
              </InitialExpression>
            </ModelParameter>
            <ModelParameter cn="CN=Root,Model=New Model,Vector=Reactions[j-p],ParameterGroup=Parameters,Parameter=k2" value="12109428074.801779" type="ReactionParameter" simulationType="assignment">
              <InitialExpression>
                &lt;CN=Root,Model=New Model,Vector=Values[kr-j-p],Reference=InitialValue>
              </InitialExpression>
            </ModelParameter>
          </ModelParameterGroup>
          <ModelParameterGroup cn="CN=Root,Model=New Model,Vector=Reactions[p-Ru-NH]" type="Reaction">
            <ModelParameter cn="CN=Root,Model=New Model,Vector=Reactions[p-Ru-NH],ParameterGroup=Parameters,Parameter=k1" value="19962383.097455423" type="ReactionParameter" simulationType="assignment">
              <InitialExpression>
                &lt;CN=Root,Model=New Model,Vector=Values[kf-p-Ru-NH],Reference=InitialValue>
              </InitialExpression>
            </ModelParameter>
            <ModelParameter cn="CN=Root,Model=New Model,Vector=Reactions[p-Ru-NH],ParameterGroup=Parameters,Parameter=k2" value="5.0568174005121594e-06" type="ReactionParameter" simulationType="assignment">
              <InitialExpression>
                &lt;CN=Root,Model=New Model,Vector=Values[kr-p-Ru-NH],Reference=InitialValue>
              </InitialExpression>
            </ModelParameter>
          </ModelParameterGroup>
        </ModelParameterGroup>
      </ModelParameterSet>
    </ListOfModelParameterSets>
    <StateTemplate>
      <StateTemplateVariable objectReference="Model_1"/>
      <StateTemplateVariable objectReference="Metabolite_6"/>
      <StateTemplateVariable objectReference="Metabolite_4"/>
      <StateTemplateVariable objectReference="Metabolite_8"/>
      <StateTemplateVariable objectReference="Metabolite_11"/>
      <StateTemplateVariable objectReference="Metabolite_12"/>
      <StateTemplateVariable objectReference="Metabolite_2"/>
      <StateTemplateVariable objectReference="Metabolite_5"/>
      <StateTemplateVariable objectReference="Metabolite_9"/>
      <StateTemplateVariable objectReference="Metabolite_10"/>
      <StateTemplateVariable objectReference="Metabolite_0"/>
      <StateTemplateVariable objectReference="Metabolite_7"/>
      <StateTemplateVariable objectReference="Metabolite_1"/>
      <StateTemplateVariable objectReference="ModelValue_19"/>
      <StateTemplateVariable objectReference="ModelValue_20"/>
      <StateTemplateVariable objectReference="ModelValue_21"/>
      <StateTemplateVariable objectReference="ModelValue_22"/>
      <StateTemplateVariable objectReference="ModelValue_23"/>
      <StateTemplateVariable objectReference="ModelValue_24"/>
      <StateTemplateVariable objectReference="ModelValue_25"/>
      <StateTemplateVariable objectReference="ModelValue_26"/>
      <StateTemplateVariable objectReference="ModelValue_27"/>
      <StateTemplateVariable objectReference="ModelValue_28"/>
      <StateTemplateVariable objectReference="ModelValue_29"/>
      <StateTemplateVariable objectReference="ModelValue_30"/>
      <StateTemplateVariable objectReference="ModelValue_31"/>
      <StateTemplateVariable objectReference="ModelValue_32"/>
      <StateTemplateVariable objectReference="ModelValue_33"/>
      <StateTemplateVariable objectReference="ModelValue_34"/>
      <StateTemplateVariable objectReference="ModelValue_35"/>
      <StateTemplateVariable objectReference="ModelValue_36"/>
      <StateTemplateVariable objectReference="ModelValue_37"/>
      <StateTemplateVariable objectReference="ModelValue_38"/>
      <StateTemplateVariable objectReference="ModelValue_39"/>
      <StateTemplateVariable objectReference="ModelValue_40"/>
      <StateTemplateVariable objectReference="Metabolite_3"/>
      <StateTemplateVariable objectReference="Compartment_0"/>
      <StateTemplateVariable objectReference="ModelValue_0"/>
      <StateTemplateVariable objectReference="ModelValue_1"/>
      <StateTemplateVariable objectReference="ModelValue_2"/>
      <StateTemplateVariable objectReference="ModelValue_3"/>
      <StateTemplateVariable objectReference="ModelValue_4"/>
      <StateTemplateVariable objectReference="ModelValue_5"/>
      <StateTemplateVariable objectReference="ModelValue_6"/>
      <StateTemplateVariable objectReference="ModelValue_7"/>
      <StateTemplateVariable objectReference="ModelValue_8"/>
      <StateTemplateVariable objectReference="ModelValue_9"/>
      <StateTemplateVariable objectReference="ModelValue_10"/>
      <StateTemplateVariable objectReference="ModelValue_11"/>
      <StateTemplateVariable objectReference="ModelValue_12"/>
      <StateTemplateVariable objectReference="ModelValue_13"/>
      <StateTemplateVariable objectReference="ModelValue_14"/>
      <StateTemplateVariable objectReference="ModelValue_15"/>
      <StateTemplateVariable objectReference="ModelValue_16"/>
      <StateTemplateVariable objectReference="ModelValue_17"/>
      <StateTemplateVariable objectReference="ModelValue_18"/>
      <StateTemplateVariable objectReference="ModelValue_41"/>
    </StateTemplate>
    <InitialState type="initialState">
      0 0 0 0 0 0 0 0 0 0 0 0 3.0110703800000001e+20 0.94789828630431316 12109428074.801779 12109428074.801779 19962383.097455386 45.830583554805351 0.00034256259011939045 1128.7844296464889 1.1679790113213593e-08 8590923.5337481275 107784782.73480116 3741940281789.0591 578479.20254598896 10107.868758744402 693029605270.57239 250455159.63164034 6168585747.5227213 39424407700.666931 4.5282026646415798e-05 149.20965714177237 12109428074.801779 19962383.097455423 5.0568174005121594e-06 4.2154985319999681e+22 1 0 13.800000000000001 10 25.199999999999999 3 16.300000000000001 -12 18 11.5 11.800000000000001 2.2000000000000002 -5.5999999999999996 14.199999999999999 12.9 18.899999999999999 14.800000000000001 17.800000000000001 13 20.5 -4.2000000000000002 
    </InitialState>
  </Model>
  <ListOfTasks>
    <Task key="Task_17" name="Steady-State" type="steadyState" scheduled="false" updateModel="false">
      <Report reference="Report_11" target="" append="1" confirmOverwrite="1"/>
      <Problem>
        <Parameter name="JacobianRequested" type="bool" value="1"/>
        <Parameter name="StabilityAnalysisRequested" type="bool" value="1"/>
      </Problem>
      <Method name="Enhanced Newton" type="EnhancedNewton">
        <Parameter name="Resolution" type="unsignedFloat" value="1.0000000000000001e-09"/>
        <Parameter name="Derivation Factor" type="unsignedFloat" value="0.001"/>
        <Parameter name="Use Newton" type="bool" value="1"/>
        <Parameter name="Use Integration" type="bool" value="1"/>
        <Parameter name="Use Back Integration" type="bool" value="0"/>
        <Parameter name="Accept Negative Concentrations" type="bool" value="0"/>
        <Parameter name="Iteration Limit" type="unsignedInteger" value="50"/>
        <Parameter name="Maximum duration for forward integration" type="unsignedFloat" value="1000000000"/>
        <Parameter name="Maximum duration for backward integration" type="unsignedFloat" value="1000000"/>
        <Parameter name="Target Criterion" type="string" value="Distance and Rate"/>
      </Method>
    </Task>
    <Task key="Task_18" name="Time-Course" type="timeCourse" scheduled="false" updateModel="false">
      <Report reference="Report_12" target="" append="1" confirmOverwrite="1"/>
      <Problem>
        <Parameter name="AutomaticStepSize" type="bool" value="0"/>
        <Parameter name="StepNumber" type="unsignedInteger" value="100"/>
        <Parameter name="StepSize" type="float" value="0.01"/>
        <Parameter name="Duration" type="float" value="1"/>
        <Parameter name="TimeSeriesRequested" type="bool" value="1"/>
        <Parameter name="OutputStartTime" type="float" value="0"/>
        <Parameter name="Output Event" type="bool" value="0"/>
        <Parameter name="Start in Steady State" type="bool" value="0"/>
        <Parameter name="Use Values" type="bool" value="0"/>
        <Parameter name="Values" type="string" value=""/>
      </Problem>
      <Method name="Deterministic (LSODA)" type="Deterministic(LSODA)">
        <Parameter name="Integrate Reduced Model" type="bool" value="0"/>
        <Parameter name="Relative Tolerance" type="unsignedFloat" value="9.9999999999999995e-07"/>
        <Parameter name="Absolute Tolerance" type="unsignedFloat" value="9.9999999999999998e-13"/>
        <Parameter name="Max Internal Steps" type="unsignedInteger" value="100000"/>
        <Parameter name="Max Internal Step Size" type="unsignedFloat" value="0"/>
      </Method>
    </Task>
    <Task key="Task_19" name="Scan" type="scan" scheduled="false" updateModel="false">
      <Problem>
        <Parameter name="Subtask" type="unsignedInteger" value="1"/>
        <ParameterGroup name="ScanItems">
        </ParameterGroup>
        <Parameter name="Output in subtask" type="bool" value="1"/>
        <Parameter name="Adjust initial conditions" type="bool" value="0"/>
        <Parameter name="Continue on Error" type="bool" value="0"/>
      </Problem>
      <Method name="Scan Framework" type="ScanFramework">
      </Method>
    </Task>
    <Task key="Task_20" name="Elementary Flux Modes" type="fluxMode" scheduled="false" updateModel="false">
      <Report reference="Report_13" target="" append="1" confirmOverwrite="1"/>
      <Problem>
      </Problem>
      <Method name="EFM Algorithm" type="EFMAlgorithm">
      </Method>
    </Task>
    <Task key="Task_21" name="Optimization" type="optimization" scheduled="false" updateModel="false">
      <Report reference="Report_14" target="" append="1" confirmOverwrite="1"/>
      <Problem>
        <Parameter name="Subtask" type="cn" value="CN=Root,Vector=TaskList[Steady-State]"/>
        <ParameterText name="ObjectiveExpression" type="expression">
          
        </ParameterText>
        <Parameter name="Maximize" type="bool" value="0"/>
        <Parameter name="Randomize Start Values" type="bool" value="0"/>
        <Parameter name="Calculate Statistics" type="bool" value="1"/>
        <ParameterGroup name="OptimizationItemList">
        </ParameterGroup>
        <ParameterGroup name="OptimizationConstraintList">
        </ParameterGroup>
      </Problem>
      <Method name="Random Search" type="RandomSearch">
        <Parameter name="Log Verbosity" type="unsignedInteger" value="0"/>
        <Parameter name="Number of Iterations" type="unsignedInteger" value="100000"/>
        <Parameter name="Random Number Generator" type="unsignedInteger" value="1"/>
        <Parameter name="Seed" type="unsignedInteger" value="0"/>
      </Method>
    </Task>
    <Task key="Task_22" name="Parameter Estimation" type="parameterFitting" scheduled="false" updateModel="false">
      <Report reference="Report_15" target="copasi_report_all_data.txt" append="0" confirmOverwrite="0"/>
      <Problem>
        <Parameter name="Maximize" type="bool" value="0"/>
        <Parameter name="Randomize Start Values" type="bool" value="1"/>
        <Parameter name="Calculate Statistics" type="bool" value="1"/>
        <ParameterGroup name="OptimizationItemList">
          <ParameterGroup name="FitItem">
            <Parameter name="ObjectCN" type="cn" value="CN=Root,Model=New Model,Vector=Values[G_a],Reference=InitialValue"/>
            <Parameter name="LowerBound" type="cn" value="10"/>
            <Parameter name="UpperBound" type="cn" value="25"/>
            <Parameter name="StartValue" type="float" value="20.37338205"/>
            <ParameterGroup name="Affected Experiments">
            </ParameterGroup>
            <ParameterGroup name="Affected Cross Validation Experiments">
            </ParameterGroup>
          </ParameterGroup>
          <ParameterGroup name="FitItem">
            <Parameter name="ObjectCN" type="cn" value="CN=Root,Model=New Model,Vector=Values[G_c-TS],Reference=InitialValue"/>
            <Parameter name="LowerBound" type="cn" value="20"/>
            <Parameter name="UpperBound" type="cn" value="30"/>
            <Parameter name="StartValue" type="float" value="27.324573518085426"/>
            <ParameterGroup name="Affected Experiments">
            </ParameterGroup>
            <ParameterGroup name="Affected Cross Validation Experiments">
            </ParameterGroup>
          </ParameterGroup>
          <ParameterGroup name="FitItem">
            <Parameter name="ObjectCN" type="cn" value="CN=Root,Model=New Model,Vector=Values[G_f-TS],Reference=InitialValue"/>
            <Parameter name="LowerBound" type="cn" value="10"/>
            <Parameter name="UpperBound" type="cn" value="30"/>
            <Parameter name="StartValue" type="float" value="13.855150873739074"/>
            <ParameterGroup name="Affected Experiments">
            </ParameterGroup>
            <ParameterGroup name="Affected Cross Validation Experiments">
            </ParameterGroup>
          </ParameterGroup>
        </ParameterGroup>
        <ParameterGroup name="OptimizationConstraintList">
        </ParameterGroup>
        <Parameter name="Steady-State" type="cn" value="CN=Root,Vector=TaskList[Steady-State]"/>
        <Parameter name="Time-Course" type="cn" value="CN=Root,Vector=TaskList[Time-Course]"/>
        <Parameter name="Create Parameter Sets" type="bool" value="0"/>
        <Parameter name="Use Time Sens" type="bool" value="0"/>
        <Parameter name="Time-Sens" type="cn" value=""/>
        <ParameterGroup name="Experiment Set">
          <ParameterGroup name="Experiment">
            <Parameter name="Key" type="key" value="Experiment_1"/>
            <Parameter name="File Name" type="file" value="copasi_input_all_data.txt"/>
            <Parameter name="First Row" type="unsignedInteger" value="1"/>
            <Parameter name="Last Row" type="unsignedInteger" value="138"/>
            <Parameter name="Experiment Type" type="unsignedInteger" value="1"/>
            <Parameter name="Normalize Weights per Experiment" type="bool" value="1"/>
            <Parameter name="Separator" type="string" value="&#x09;"/>
            <Parameter name="Weight Method" type="unsignedInteger" value="1"/>
            <Parameter name="Data is Row Oriented" type="bool" value="1"/>
            <Parameter name="Row containing Names" type="unsignedInteger" value="1"/>
            <Parameter name="Number of Columns" type="unsignedInteger" value="5"/>
            <ParameterGroup name="Object Map">
              <ParameterGroup name="0">
                <Parameter name="Role" type="unsignedInteger" value="3"/>
              </ParameterGroup>
              <ParameterGroup name="1">
                <Parameter name="Role" type="unsignedInteger" value="2"/>
                <Parameter name="Object CN" type="cn" value="CN=Root,Model=New Model,Vector=Compartments[compartment],Vector=Metabolites[Ru-imine],Reference=Concentration"/>
              </ParameterGroup>
              <ParameterGroup name="2">
                <Parameter name="Role" type="unsignedInteger" value="1"/>
                <Parameter name="Object CN" type="cn" value="CN=Root,Model=New Model,Vector=Compartments[compartment],Vector=Metabolites[Ru-imine],Reference=InitialConcentration"/>
              </ParameterGroup>
              <ParameterGroup name="3">
                <Parameter name="Role" type="unsignedInteger" value="1"/>
                <Parameter name="Object CN" type="cn" value="CN=Root,Model=New Model,Vector=Compartments[compartment],Vector=Metabolites[H2],Reference=InitialConcentration"/>
              </ParameterGroup>
              <ParameterGroup name="4">
                <Parameter name="Role" type="unsignedInteger" value="1"/>
                <Parameter name="Object CN" type="cn" value="CN=Root,Model=New Model,Vector=Compartments[compartment],Vector=Metabolites[PCy3],Reference=InitialConcentration"/>
              </ParameterGroup>
            </ParameterGroup>
          </ParameterGroup>
          <ParameterGroup name="Experiment_1">
            <Parameter name="Key" type="key" value="Experiment_2"/>
            <Parameter name="File Name" type="file" value="copasi_input_all_data.txt"/>
            <Parameter name="First Row" type="unsignedInteger" value="140"/>
            <Parameter name="Last Row" type="unsignedInteger" value="282"/>
            <Parameter name="Experiment Type" type="unsignedInteger" value="1"/>
            <Parameter name="Normalize Weights per Experiment" type="bool" value="1"/>
            <Parameter name="Separator" type="string" value="&#x09;"/>
            <Parameter name="Weight Method" type="unsignedInteger" value="1"/>
            <Parameter name="Data is Row Oriented" type="bool" value="1"/>
            <Parameter name="Row containing Names" type="unsignedInteger" value="1"/>
            <Parameter name="Number of Columns" type="unsignedInteger" value="5"/>
            <ParameterGroup name="Object Map">
              <ParameterGroup name="0">
                <Parameter name="Role" type="unsignedInteger" value="3"/>
              </ParameterGroup>
              <ParameterGroup name="1">
                <Parameter name="Role" type="unsignedInteger" value="2"/>
                <Parameter name="Object CN" type="cn" value="CN=Root,Model=New Model,Vector=Compartments[compartment],Vector=Metabolites[Ru-imine],Reference=Concentration"/>
              </ParameterGroup>
              <ParameterGroup name="2">
                <Parameter name="Role" type="unsignedInteger" value="1"/>
                <Parameter name="Object CN" type="cn" value="CN=Root,Model=New Model,Vector=Compartments[compartment],Vector=Metabolites[Ru-imine],Reference=InitialConcentration"/>
              </ParameterGroup>
              <ParameterGroup name="3">
                <Parameter name="Role" type="unsignedInteger" value="1"/>
                <Parameter name="Object CN" type="cn" value="CN=Root,Model=New Model,Vector=Compartments[compartment],Vector=Metabolites[H2],Reference=InitialConcentration"/>
              </ParameterGroup>
              <ParameterGroup name="4">
                <Parameter name="Role" type="unsignedInteger" value="1"/>
                <Parameter name="Object CN" type="cn" value="CN=Root,Model=New Model,Vector=Compartments[compartment],Vector=Metabolites[PCy3],Reference=InitialConcentration"/>
              </ParameterGroup>
            </ParameterGroup>
          </ParameterGroup>
          <ParameterGroup name="Experiment_2">
            <Parameter name="Key" type="key" value="Experiment_3"/>
            <Parameter name="File Name" type="file" value="copasi_input_all_data.txt"/>
            <Parameter name="First Row" type="unsignedInteger" value="284"/>
            <Parameter name="Last Row" type="unsignedInteger" value="453"/>
            <Parameter name="Experiment Type" type="unsignedInteger" value="1"/>
            <Parameter name="Normalize Weights per Experiment" type="bool" value="1"/>
            <Parameter name="Separator" type="string" value="&#x09;"/>
            <Parameter name="Weight Method" type="unsignedInteger" value="1"/>
            <Parameter name="Data is Row Oriented" type="bool" value="1"/>
            <Parameter name="Row containing Names" type="unsignedInteger" value="1"/>
            <Parameter name="Number of Columns" type="unsignedInteger" value="5"/>
            <ParameterGroup name="Object Map">
              <ParameterGroup name="0">
                <Parameter name="Role" type="unsignedInteger" value="3"/>
              </ParameterGroup>
              <ParameterGroup name="1">
                <Parameter name="Role" type="unsignedInteger" value="2"/>
                <Parameter name="Object CN" type="cn" value="CN=Root,Model=New Model,Vector=Compartments[compartment],Vector=Metabolites[Ru-imine],Reference=Concentration"/>
              </ParameterGroup>
              <ParameterGroup name="2">
                <Parameter name="Role" type="unsignedInteger" value="1"/>
                <Parameter name="Object CN" type="cn" value="CN=Root,Model=New Model,Vector=Compartments[compartment],Vector=Metabolites[Ru-imine],Reference=InitialConcentration"/>
              </ParameterGroup>
              <ParameterGroup name="3">
                <Parameter name="Role" type="unsignedInteger" value="1"/>
                <Parameter name="Object CN" type="cn" value="CN=Root,Model=New Model,Vector=Compartments[compartment],Vector=Metabolites[H2],Reference=InitialConcentration"/>
              </ParameterGroup>
              <ParameterGroup name="4">
                <Parameter name="Role" type="unsignedInteger" value="1"/>
                <Parameter name="Object CN" type="cn" value="CN=Root,Model=New Model,Vector=Compartments[compartment],Vector=Metabolites[PCy3],Reference=InitialConcentration"/>
              </ParameterGroup>
            </ParameterGroup>
          </ParameterGroup>
          <ParameterGroup name="Experiment_3">
            <Parameter name="Key" type="key" value="Experiment_4"/>
            <Parameter name="File Name" type="file" value="copasi_input_all_data.txt"/>
            <Parameter name="First Row" type="unsignedInteger" value="455"/>
            <Parameter name="Last Row" type="unsignedInteger" value="633"/>
            <Parameter name="Experiment Type" type="unsignedInteger" value="1"/>
            <Parameter name="Normalize Weights per Experiment" type="bool" value="1"/>
            <Parameter name="Separator" type="string" value="&#x09;"/>
            <Parameter name="Weight Method" type="unsignedInteger" value="1"/>
            <Parameter name="Data is Row Oriented" type="bool" value="1"/>
            <Parameter name="Row containing Names" type="unsignedInteger" value="1"/>
            <Parameter name="Number of Columns" type="unsignedInteger" value="5"/>
            <ParameterGroup name="Object Map">
              <ParameterGroup name="0">
                <Parameter name="Role" type="unsignedInteger" value="3"/>
              </ParameterGroup>
              <ParameterGroup name="1">
                <Parameter name="Role" type="unsignedInteger" value="2"/>
                <Parameter name="Object CN" type="cn" value="CN=Root,Model=New Model,Vector=Compartments[compartment],Vector=Metabolites[Ru-imine],Reference=Concentration"/>
              </ParameterGroup>
              <ParameterGroup name="2">
                <Parameter name="Role" type="unsignedInteger" value="1"/>
                <Parameter name="Object CN" type="cn" value="CN=Root,Model=New Model,Vector=Compartments[compartment],Vector=Metabolites[Ru-imine],Reference=InitialConcentration"/>
              </ParameterGroup>
              <ParameterGroup name="3">
                <Parameter name="Role" type="unsignedInteger" value="1"/>
                <Parameter name="Object CN" type="cn" value="CN=Root,Model=New Model,Vector=Compartments[compartment],Vector=Metabolites[H2],Reference=InitialConcentration"/>
              </ParameterGroup>
              <ParameterGroup name="4">
                <Parameter name="Role" type="unsignedInteger" value="1"/>
                <Parameter name="Object CN" type="cn" value="CN=Root,Model=New Model,Vector=Compartments[compartment],Vector=Metabolites[PCy3],Reference=InitialConcentration"/>
              </ParameterGroup>
            </ParameterGroup>
          </ParameterGroup>
          <ParameterGroup name="Experiment_4">
            <Parameter name="Key" type="key" value="Experiment_5"/>
            <Parameter name="File Name" type="file" value="copasi_input_all_data.txt"/>
            <Parameter name="First Row" type="unsignedInteger" value="635"/>
            <Parameter name="Last Row" type="unsignedInteger" value="756"/>
            <Parameter name="Experiment Type" type="unsignedInteger" value="1"/>
            <Parameter name="Normalize Weights per Experiment" type="bool" value="1"/>
            <Parameter name="Separator" type="string" value="&#x09;"/>
            <Parameter name="Weight Method" type="unsignedInteger" value="1"/>
            <Parameter name="Data is Row Oriented" type="bool" value="1"/>
            <Parameter name="Row containing Names" type="unsignedInteger" value="1"/>
            <Parameter name="Number of Columns" type="unsignedInteger" value="5"/>
            <ParameterGroup name="Object Map">
              <ParameterGroup name="0">
                <Parameter name="Role" type="unsignedInteger" value="3"/>
              </ParameterGroup>
              <ParameterGroup name="1">
                <Parameter name="Role" type="unsignedInteger" value="2"/>
                <Parameter name="Object CN" type="cn" value="CN=Root,Model=New Model,Vector=Compartments[compartment],Vector=Metabolites[Ru-imine],Reference=Concentration"/>
              </ParameterGroup>
              <ParameterGroup name="2">
                <Parameter name="Role" type="unsignedInteger" value="1"/>
                <Parameter name="Object CN" type="cn" value="CN=Root,Model=New Model,Vector=Compartments[compartment],Vector=Metabolites[Ru-imine],Reference=InitialConcentration"/>
              </ParameterGroup>
              <ParameterGroup name="3">
                <Parameter name="Role" type="unsignedInteger" value="1"/>
                <Parameter name="Object CN" type="cn" value="CN=Root,Model=New Model,Vector=Compartments[compartment],Vector=Metabolites[H2],Reference=InitialConcentration"/>
              </ParameterGroup>
              <ParameterGroup name="4">
                <Parameter name="Role" type="unsignedInteger" value="1"/>
                <Parameter name="Object CN" type="cn" value="CN=Root,Model=New Model,Vector=Compartments[compartment],Vector=Metabolites[PCy3],Reference=InitialConcentration"/>
              </ParameterGroup>
            </ParameterGroup>
          </ParameterGroup>
          <ParameterGroup name="Experiment_5">
            <Parameter name="Key" type="key" value="Experiment_6"/>
            <Parameter name="File Name" type="file" value="copasi_input_all_data.txt"/>
            <Parameter name="First Row" type="unsignedInteger" value="758"/>
            <Parameter name="Last Row" type="unsignedInteger" value="910"/>
            <Parameter name="Experiment Type" type="unsignedInteger" value="1"/>
            <Parameter name="Normalize Weights per Experiment" type="bool" value="1"/>
            <Parameter name="Separator" type="string" value="&#x09;"/>
            <Parameter name="Weight Method" type="unsignedInteger" value="1"/>
            <Parameter name="Data is Row Oriented" type="bool" value="1"/>
            <Parameter name="Row containing Names" type="unsignedInteger" value="1"/>
            <Parameter name="Number of Columns" type="unsignedInteger" value="5"/>
            <ParameterGroup name="Object Map">
              <ParameterGroup name="0">
                <Parameter name="Role" type="unsignedInteger" value="3"/>
              </ParameterGroup>
              <ParameterGroup name="1">
                <Parameter name="Role" type="unsignedInteger" value="2"/>
                <Parameter name="Object CN" type="cn" value="CN=Root,Model=New Model,Vector=Compartments[compartment],Vector=Metabolites[Ru-imine],Reference=Concentration"/>
              </ParameterGroup>
              <ParameterGroup name="2">
                <Parameter name="Role" type="unsignedInteger" value="1"/>
                <Parameter name="Object CN" type="cn" value="CN=Root,Model=New Model,Vector=Compartments[compartment],Vector=Metabolites[Ru-imine],Reference=InitialConcentration"/>
              </ParameterGroup>
              <ParameterGroup name="3">
                <Parameter name="Role" type="unsignedInteger" value="1"/>
                <Parameter name="Object CN" type="cn" value="CN=Root,Model=New Model,Vector=Compartments[compartment],Vector=Metabolites[H2],Reference=InitialConcentration"/>
              </ParameterGroup>
              <ParameterGroup name="4">
                <Parameter name="Role" type="unsignedInteger" value="1"/>
                <Parameter name="Object CN" type="cn" value="CN=Root,Model=New Model,Vector=Compartments[compartment],Vector=Metabolites[PCy3],Reference=InitialConcentration"/>
              </ParameterGroup>
            </ParameterGroup>
          </ParameterGroup>
          <ParameterGroup name="Experiment_6">
            <Parameter name="Key" type="key" value="Experiment_7"/>
            <Parameter name="File Name" type="file" value="copasi_input_all_data.txt"/>
            <Parameter name="First Row" type="unsignedInteger" value="912"/>
            <Parameter name="Last Row" type="unsignedInteger" value="1042"/>
            <Parameter name="Experiment Type" type="unsignedInteger" value="1"/>
            <Parameter name="Normalize Weights per Experiment" type="bool" value="1"/>
            <Parameter name="Separator" type="string" value="&#x09;"/>
            <Parameter name="Weight Method" type="unsignedInteger" value="1"/>
            <Parameter name="Data is Row Oriented" type="bool" value="1"/>
            <Parameter name="Row containing Names" type="unsignedInteger" value="1"/>
            <Parameter name="Number of Columns" type="unsignedInteger" value="5"/>
            <ParameterGroup name="Object Map">
              <ParameterGroup name="0">
                <Parameter name="Role" type="unsignedInteger" value="3"/>
              </ParameterGroup>
              <ParameterGroup name="1">
                <Parameter name="Role" type="unsignedInteger" value="2"/>
                <Parameter name="Object CN" type="cn" value="CN=Root,Model=New Model,Vector=Compartments[compartment],Vector=Metabolites[Ru-imine],Reference=Concentration"/>
              </ParameterGroup>
              <ParameterGroup name="2">
                <Parameter name="Role" type="unsignedInteger" value="1"/>
                <Parameter name="Object CN" type="cn" value="CN=Root,Model=New Model,Vector=Compartments[compartment],Vector=Metabolites[Ru-imine],Reference=InitialConcentration"/>
              </ParameterGroup>
              <ParameterGroup name="3">
                <Parameter name="Role" type="unsignedInteger" value="1"/>
                <Parameter name="Object CN" type="cn" value="CN=Root,Model=New Model,Vector=Compartments[compartment],Vector=Metabolites[H2],Reference=InitialConcentration"/>
              </ParameterGroup>
              <ParameterGroup name="4">
                <Parameter name="Role" type="unsignedInteger" value="1"/>
                <Parameter name="Object CN" type="cn" value="CN=Root,Model=New Model,Vector=Compartments[compartment],Vector=Metabolites[PCy3],Reference=InitialConcentration"/>
              </ParameterGroup>
            </ParameterGroup>
          </ParameterGroup>
          <ParameterGroup name="Experiment_7">
            <Parameter name="Key" type="key" value="Experiment_8"/>
            <Parameter name="File Name" type="file" value="copasi_input_all_data.txt"/>
            <Parameter name="First Row" type="unsignedInteger" value="1044"/>
            <Parameter name="Last Row" type="unsignedInteger" value="1164"/>
            <Parameter name="Experiment Type" type="unsignedInteger" value="1"/>
            <Parameter name="Normalize Weights per Experiment" type="bool" value="1"/>
            <Parameter name="Separator" type="string" value="&#x09;"/>
            <Parameter name="Weight Method" type="unsignedInteger" value="1"/>
            <Parameter name="Data is Row Oriented" type="bool" value="1"/>
            <Parameter name="Row containing Names" type="unsignedInteger" value="1"/>
            <Parameter name="Number of Columns" type="unsignedInteger" value="5"/>
            <ParameterGroup name="Object Map">
              <ParameterGroup name="0">
                <Parameter name="Role" type="unsignedInteger" value="3"/>
              </ParameterGroup>
              <ParameterGroup name="1">
                <Parameter name="Role" type="unsignedInteger" value="2"/>
                <Parameter name="Object CN" type="cn" value="CN=Root,Model=New Model,Vector=Compartments[compartment],Vector=Metabolites[Ru-imine],Reference=Concentration"/>
              </ParameterGroup>
              <ParameterGroup name="2">
                <Parameter name="Role" type="unsignedInteger" value="1"/>
                <Parameter name="Object CN" type="cn" value="CN=Root,Model=New Model,Vector=Compartments[compartment],Vector=Metabolites[Ru-imine],Reference=InitialConcentration"/>
              </ParameterGroup>
              <ParameterGroup name="3">
                <Parameter name="Role" type="unsignedInteger" value="1"/>
                <Parameter name="Object CN" type="cn" value="CN=Root,Model=New Model,Vector=Compartments[compartment],Vector=Metabolites[H2],Reference=InitialConcentration"/>
              </ParameterGroup>
              <ParameterGroup name="4">
                <Parameter name="Role" type="unsignedInteger" value="1"/>
                <Parameter name="Object CN" type="cn" value="CN=Root,Model=New Model,Vector=Compartments[compartment],Vector=Metabolites[PCy3],Reference=InitialConcentration"/>
              </ParameterGroup>
            </ParameterGroup>
          </ParameterGroup>
          <ParameterGroup name="Experiment_8">
            <Parameter name="Key" type="key" value="Experiment_9"/>
            <Parameter name="File Name" type="file" value="copasi_input_all_data.txt"/>
            <Parameter name="First Row" type="unsignedInteger" value="1166"/>
            <Parameter name="Last Row" type="unsignedInteger" value="1277"/>
            <Parameter name="Experiment Type" type="unsignedInteger" value="1"/>
            <Parameter name="Normalize Weights per Experiment" type="bool" value="1"/>
            <Parameter name="Separator" type="string" value="&#x09;"/>
            <Parameter name="Weight Method" type="unsignedInteger" value="1"/>
            <Parameter name="Data is Row Oriented" type="bool" value="1"/>
            <Parameter name="Row containing Names" type="unsignedInteger" value="1"/>
            <Parameter name="Number of Columns" type="unsignedInteger" value="5"/>
            <ParameterGroup name="Object Map">
              <ParameterGroup name="0">
                <Parameter name="Role" type="unsignedInteger" value="3"/>
              </ParameterGroup>
              <ParameterGroup name="1">
                <Parameter name="Role" type="unsignedInteger" value="2"/>
                <Parameter name="Object CN" type="cn" value="CN=Root,Model=New Model,Vector=Compartments[compartment],Vector=Metabolites[Ru-imine],Reference=Concentration"/>
              </ParameterGroup>
              <ParameterGroup name="2">
                <Parameter name="Role" type="unsignedInteger" value="1"/>
                <Parameter name="Object CN" type="cn" value="CN=Root,Model=New Model,Vector=Compartments[compartment],Vector=Metabolites[Ru-imine],Reference=InitialConcentration"/>
              </ParameterGroup>
              <ParameterGroup name="3">
                <Parameter name="Role" type="unsignedInteger" value="1"/>
                <Parameter name="Object CN" type="cn" value="CN=Root,Model=New Model,Vector=Compartments[compartment],Vector=Metabolites[H2],Reference=InitialConcentration"/>
              </ParameterGroup>
              <ParameterGroup name="4">
                <Parameter name="Role" type="unsignedInteger" value="1"/>
                <Parameter name="Object CN" type="cn" value="CN=Root,Model=New Model,Vector=Compartments[compartment],Vector=Metabolites[PCy3],Reference=InitialConcentration"/>
              </ParameterGroup>
            </ParameterGroup>
          </ParameterGroup>
          <ParameterGroup name="Experiment_9">
            <Parameter name="Key" type="key" value="Experiment_10"/>
            <Parameter name="File Name" type="file" value="copasi_input_all_data.txt"/>
            <Parameter name="First Row" type="unsignedInteger" value="1279"/>
            <Parameter name="Last Row" type="unsignedInteger" value="1454"/>
            <Parameter name="Experiment Type" type="unsignedInteger" value="1"/>
            <Parameter name="Normalize Weights per Experiment" type="bool" value="1"/>
            <Parameter name="Separator" type="string" value="&#x09;"/>
            <Parameter name="Weight Method" type="unsignedInteger" value="1"/>
            <Parameter name="Data is Row Oriented" type="bool" value="1"/>
            <Parameter name="Row containing Names" type="unsignedInteger" value="1"/>
            <Parameter name="Number of Columns" type="unsignedInteger" value="5"/>
            <ParameterGroup name="Object Map">
              <ParameterGroup name="0">
                <Parameter name="Role" type="unsignedInteger" value="3"/>
              </ParameterGroup>
              <ParameterGroup name="1">
                <Parameter name="Role" type="unsignedInteger" value="2"/>
                <Parameter name="Object CN" type="cn" value="CN=Root,Model=New Model,Vector=Compartments[compartment],Vector=Metabolites[Ru-imine],Reference=Concentration"/>
              </ParameterGroup>
              <ParameterGroup name="2">
                <Parameter name="Role" type="unsignedInteger" value="1"/>
                <Parameter name="Object CN" type="cn" value="CN=Root,Model=New Model,Vector=Compartments[compartment],Vector=Metabolites[Ru-imine],Reference=InitialConcentration"/>
              </ParameterGroup>
              <ParameterGroup name="3">
                <Parameter name="Role" type="unsignedInteger" value="1"/>
                <Parameter name="Object CN" type="cn" value="CN=Root,Model=New Model,Vector=Compartments[compartment],Vector=Metabolites[H2],Reference=InitialConcentration"/>
              </ParameterGroup>
              <ParameterGroup name="4">
                <Parameter name="Role" type="unsignedInteger" value="1"/>
                <Parameter name="Object CN" type="cn" value="CN=Root,Model=New Model,Vector=Compartments[compartment],Vector=Metabolites[PCy3],Reference=InitialConcentration"/>
              </ParameterGroup>
            </ParameterGroup>
          </ParameterGroup>
          <ParameterGroup name="Experiment_10">
            <Parameter name="Key" type="key" value="Experiment_11"/>
            <Parameter name="File Name" type="file" value="copasi_input_all_data.txt"/>
            <Parameter name="First Row" type="unsignedInteger" value="1456"/>
            <Parameter name="Last Row" type="unsignedInteger" value="1635"/>
            <Parameter name="Experiment Type" type="unsignedInteger" value="1"/>
            <Parameter name="Normalize Weights per Experiment" type="bool" value="1"/>
            <Parameter name="Separator" type="string" value="&#x09;"/>
            <Parameter name="Weight Method" type="unsignedInteger" value="1"/>
            <Parameter name="Data is Row Oriented" type="bool" value="1"/>
            <Parameter name="Row containing Names" type="unsignedInteger" value="1"/>
            <Parameter name="Number of Columns" type="unsignedInteger" value="5"/>
            <ParameterGroup name="Object Map">
              <ParameterGroup name="0">
                <Parameter name="Role" type="unsignedInteger" value="3"/>
              </ParameterGroup>
              <ParameterGroup name="1">
                <Parameter name="Role" type="unsignedInteger" value="2"/>
                <Parameter name="Object CN" type="cn" value="CN=Root,Model=New Model,Vector=Compartments[compartment],Vector=Metabolites[Ru-imine],Reference=Concentration"/>
              </ParameterGroup>
              <ParameterGroup name="2">
                <Parameter name="Role" type="unsignedInteger" value="1"/>
                <Parameter name="Object CN" type="cn" value="CN=Root,Model=New Model,Vector=Compartments[compartment],Vector=Metabolites[Ru-imine],Reference=InitialConcentration"/>
              </ParameterGroup>
              <ParameterGroup name="3">
                <Parameter name="Role" type="unsignedInteger" value="1"/>
                <Parameter name="Object CN" type="cn" value="CN=Root,Model=New Model,Vector=Compartments[compartment],Vector=Metabolites[H2],Reference=InitialConcentration"/>
              </ParameterGroup>
              <ParameterGroup name="4">
                <Parameter name="Role" type="unsignedInteger" value="1"/>
                <Parameter name="Object CN" type="cn" value="CN=Root,Model=New Model,Vector=Compartments[compartment],Vector=Metabolites[PCy3],Reference=InitialConcentration"/>
              </ParameterGroup>
            </ParameterGroup>
          </ParameterGroup>
          <ParameterGroup name="Experiment_11">
            <Parameter name="Key" type="key" value="Experiment_12"/>
            <Parameter name="File Name" type="file" value="copasi_input_all_data.txt"/>
            <Parameter name="First Row" type="unsignedInteger" value="1637"/>
            <Parameter name="Last Row" type="unsignedInteger" value="1752"/>
            <Parameter name="Experiment Type" type="unsignedInteger" value="1"/>
            <Parameter name="Normalize Weights per Experiment" type="bool" value="1"/>
            <Parameter name="Separator" type="string" value="&#x09;"/>
            <Parameter name="Weight Method" type="unsignedInteger" value="1"/>
            <Parameter name="Data is Row Oriented" type="bool" value="1"/>
            <Parameter name="Row containing Names" type="unsignedInteger" value="1"/>
            <Parameter name="Number of Columns" type="unsignedInteger" value="5"/>
            <ParameterGroup name="Object Map">
              <ParameterGroup name="0">
                <Parameter name="Role" type="unsignedInteger" value="3"/>
              </ParameterGroup>
              <ParameterGroup name="1">
                <Parameter name="Role" type="unsignedInteger" value="2"/>
                <Parameter name="Object CN" type="cn" value="CN=Root,Model=New Model,Vector=Compartments[compartment],Vector=Metabolites[Ru-imine],Reference=Concentration"/>
              </ParameterGroup>
              <ParameterGroup name="2">
                <Parameter name="Role" type="unsignedInteger" value="1"/>
                <Parameter name="Object CN" type="cn" value="CN=Root,Model=New Model,Vector=Compartments[compartment],Vector=Metabolites[Ru-imine],Reference=InitialConcentration"/>
              </ParameterGroup>
              <ParameterGroup name="3">
                <Parameter name="Role" type="unsignedInteger" value="1"/>
                <Parameter name="Object CN" type="cn" value="CN=Root,Model=New Model,Vector=Compartments[compartment],Vector=Metabolites[H2],Reference=InitialConcentration"/>
              </ParameterGroup>
              <ParameterGroup name="4">
                <Parameter name="Role" type="unsignedInteger" value="1"/>
                <Parameter name="Object CN" type="cn" value="CN=Root,Model=New Model,Vector=Compartments[compartment],Vector=Metabolites[PCy3],Reference=InitialConcentration"/>
              </ParameterGroup>
            </ParameterGroup>
          </ParameterGroup>
          <ParameterGroup name="Experiment_12">
            <Parameter name="Key" type="key" value="Experiment_13"/>
            <Parameter name="File Name" type="file" value="copasi_input_all_data.txt"/>
            <Parameter name="First Row" type="unsignedInteger" value="1754"/>
            <Parameter name="Last Row" type="unsignedInteger" value="1883"/>
            <Parameter name="Experiment Type" type="unsignedInteger" value="1"/>
            <Parameter name="Normalize Weights per Experiment" type="bool" value="1"/>
            <Parameter name="Separator" type="string" value="&#x09;"/>
            <Parameter name="Weight Method" type="unsignedInteger" value="1"/>
            <Parameter name="Data is Row Oriented" type="bool" value="1"/>
            <Parameter name="Row containing Names" type="unsignedInteger" value="1"/>
            <Parameter name="Number of Columns" type="unsignedInteger" value="5"/>
            <ParameterGroup name="Object Map">
              <ParameterGroup name="0">
                <Parameter name="Role" type="unsignedInteger" value="3"/>
              </ParameterGroup>
              <ParameterGroup name="1">
                <Parameter name="Role" type="unsignedInteger" value="2"/>
                <Parameter name="Object CN" type="cn" value="CN=Root,Model=New Model,Vector=Compartments[compartment],Vector=Metabolites[Ru-imine],Reference=Concentration"/>
              </ParameterGroup>
              <ParameterGroup name="2">
                <Parameter name="Role" type="unsignedInteger" value="1"/>
                <Parameter name="Object CN" type="cn" value="CN=Root,Model=New Model,Vector=Compartments[compartment],Vector=Metabolites[Ru-imine],Reference=InitialConcentration"/>
              </ParameterGroup>
              <ParameterGroup name="3">
                <Parameter name="Role" type="unsignedInteger" value="1"/>
                <Parameter name="Object CN" type="cn" value="CN=Root,Model=New Model,Vector=Compartments[compartment],Vector=Metabolites[H2],Reference=InitialConcentration"/>
              </ParameterGroup>
              <ParameterGroup name="4">
                <Parameter name="Role" type="unsignedInteger" value="1"/>
                <Parameter name="Object CN" type="cn" value="CN=Root,Model=New Model,Vector=Compartments[compartment],Vector=Metabolites[PCy3],Reference=InitialConcentration"/>
              </ParameterGroup>
            </ParameterGroup>
          </ParameterGroup>
          <ParameterGroup name="Experiment_13">
            <Parameter name="Key" type="key" value="Experiment_14"/>
            <Parameter name="File Name" type="file" value="copasi_input_all_data.txt"/>
            <Parameter name="First Row" type="unsignedInteger" value="1885"/>
            <Parameter name="Last Row" type="unsignedInteger" value="2001"/>
            <Parameter name="Experiment Type" type="unsignedInteger" value="1"/>
            <Parameter name="Normalize Weights per Experiment" type="bool" value="1"/>
            <Parameter name="Separator" type="string" value="&#x09;"/>
            <Parameter name="Weight Method" type="unsignedInteger" value="1"/>
            <Parameter name="Data is Row Oriented" type="bool" value="1"/>
            <Parameter name="Row containing Names" type="unsignedInteger" value="1"/>
            <Parameter name="Number of Columns" type="unsignedInteger" value="5"/>
            <ParameterGroup name="Object Map">
              <ParameterGroup name="0">
                <Parameter name="Role" type="unsignedInteger" value="3"/>
              </ParameterGroup>
              <ParameterGroup name="1">
                <Parameter name="Role" type="unsignedInteger" value="2"/>
                <Parameter name="Object CN" type="cn" value="CN=Root,Model=New Model,Vector=Compartments[compartment],Vector=Metabolites[Ru-imine],Reference=Concentration"/>
              </ParameterGroup>
              <ParameterGroup name="2">
                <Parameter name="Role" type="unsignedInteger" value="1"/>
                <Parameter name="Object CN" type="cn" value="CN=Root,Model=New Model,Vector=Compartments[compartment],Vector=Metabolites[Ru-imine],Reference=InitialConcentration"/>
              </ParameterGroup>
              <ParameterGroup name="3">
                <Parameter name="Role" type="unsignedInteger" value="1"/>
                <Parameter name="Object CN" type="cn" value="CN=Root,Model=New Model,Vector=Compartments[compartment],Vector=Metabolites[H2],Reference=InitialConcentration"/>
              </ParameterGroup>
              <ParameterGroup name="4">
                <Parameter name="Role" type="unsignedInteger" value="1"/>
                <Parameter name="Object CN" type="cn" value="CN=Root,Model=New Model,Vector=Compartments[compartment],Vector=Metabolites[PCy3],Reference=InitialConcentration"/>
              </ParameterGroup>
            </ParameterGroup>
          </ParameterGroup>
          <ParameterGroup name="Experiment_14">
            <Parameter name="Key" type="key" value="Experiment_15"/>
            <Parameter name="File Name" type="file" value="copasi_input_all_data.txt"/>
            <Parameter name="First Row" type="unsignedInteger" value="2003"/>
            <Parameter name="Last Row" type="unsignedInteger" value="2109"/>
            <Parameter name="Experiment Type" type="unsignedInteger" value="1"/>
            <Parameter name="Normalize Weights per Experiment" type="bool" value="1"/>
            <Parameter name="Separator" type="string" value="&#x09;"/>
            <Parameter name="Weight Method" type="unsignedInteger" value="1"/>
            <Parameter name="Data is Row Oriented" type="bool" value="1"/>
            <Parameter name="Row containing Names" type="unsignedInteger" value="1"/>
            <Parameter name="Number of Columns" type="unsignedInteger" value="5"/>
            <ParameterGroup name="Object Map">
              <ParameterGroup name="0">
                <Parameter name="Role" type="unsignedInteger" value="3"/>
              </ParameterGroup>
              <ParameterGroup name="1">
                <Parameter name="Role" type="unsignedInteger" value="2"/>
                <Parameter name="Object CN" type="cn" value="CN=Root,Model=New Model,Vector=Compartments[compartment],Vector=Metabolites[Ru-imine],Reference=Concentration"/>
              </ParameterGroup>
              <ParameterGroup name="2">
                <Parameter name="Role" type="unsignedInteger" value="1"/>
                <Parameter name="Object CN" type="cn" value="CN=Root,Model=New Model,Vector=Compartments[compartment],Vector=Metabolites[Ru-imine],Reference=InitialConcentration"/>
              </ParameterGroup>
              <ParameterGroup name="3">
                <Parameter name="Role" type="unsignedInteger" value="1"/>
                <Parameter name="Object CN" type="cn" value="CN=Root,Model=New Model,Vector=Compartments[compartment],Vector=Metabolites[H2],Reference=InitialConcentration"/>
              </ParameterGroup>
              <ParameterGroup name="4">
                <Parameter name="Role" type="unsignedInteger" value="1"/>
                <Parameter name="Object CN" type="cn" value="CN=Root,Model=New Model,Vector=Compartments[compartment],Vector=Metabolites[PCy3],Reference=InitialConcentration"/>
              </ParameterGroup>
            </ParameterGroup>
          </ParameterGroup>
          <ParameterGroup name="Experiment_15">
            <Parameter name="Key" type="key" value="Experiment_16"/>
            <Parameter name="File Name" type="file" value="copasi_input_all_data.txt"/>
            <Parameter name="First Row" type="unsignedInteger" value="2111"/>
            <Parameter name="Last Row" type="unsignedInteger" value="2299"/>
            <Parameter name="Experiment Type" type="unsignedInteger" value="1"/>
            <Parameter name="Normalize Weights per Experiment" type="bool" value="1"/>
            <Parameter name="Separator" type="string" value="&#x09;"/>
            <Parameter name="Weight Method" type="unsignedInteger" value="1"/>
            <Parameter name="Data is Row Oriented" type="bool" value="1"/>
            <Parameter name="Row containing Names" type="unsignedInteger" value="1"/>
            <Parameter name="Number of Columns" type="unsignedInteger" value="5"/>
            <ParameterGroup name="Object Map">
              <ParameterGroup name="0">
                <Parameter name="Role" type="unsignedInteger" value="3"/>
              </ParameterGroup>
              <ParameterGroup name="1">
                <Parameter name="Role" type="unsignedInteger" value="2"/>
                <Parameter name="Object CN" type="cn" value="CN=Root,Model=New Model,Vector=Compartments[compartment],Vector=Metabolites[Ru-imine],Reference=Concentration"/>
              </ParameterGroup>
              <ParameterGroup name="2">
                <Parameter name="Role" type="unsignedInteger" value="1"/>
                <Parameter name="Object CN" type="cn" value="CN=Root,Model=New Model,Vector=Compartments[compartment],Vector=Metabolites[Ru-imine],Reference=InitialConcentration"/>
              </ParameterGroup>
              <ParameterGroup name="3">
                <Parameter name="Role" type="unsignedInteger" value="1"/>
                <Parameter name="Object CN" type="cn" value="CN=Root,Model=New Model,Vector=Compartments[compartment],Vector=Metabolites[H2],Reference=InitialConcentration"/>
              </ParameterGroup>
              <ParameterGroup name="4">
                <Parameter name="Role" type="unsignedInteger" value="1"/>
                <Parameter name="Object CN" type="cn" value="CN=Root,Model=New Model,Vector=Compartments[compartment],Vector=Metabolites[PCy3],Reference=InitialConcentration"/>
              </ParameterGroup>
            </ParameterGroup>
          </ParameterGroup>
          <ParameterGroup name="Experiment_16">
            <Parameter name="Key" type="key" value="Experiment_17"/>
            <Parameter name="File Name" type="file" value="copasi_input_all_data.txt"/>
            <Parameter name="First Row" type="unsignedInteger" value="2301"/>
            <Parameter name="Last Row" type="unsignedInteger" value="2423"/>
            <Parameter name="Experiment Type" type="unsignedInteger" value="1"/>
            <Parameter name="Normalize Weights per Experiment" type="bool" value="1"/>
            <Parameter name="Separator" type="string" value="&#x09;"/>
            <Parameter name="Weight Method" type="unsignedInteger" value="1"/>
            <Parameter name="Data is Row Oriented" type="bool" value="1"/>
            <Parameter name="Row containing Names" type="unsignedInteger" value="1"/>
            <Parameter name="Number of Columns" type="unsignedInteger" value="5"/>
            <ParameterGroup name="Object Map">
              <ParameterGroup name="0">
                <Parameter name="Role" type="unsignedInteger" value="3"/>
              </ParameterGroup>
              <ParameterGroup name="1">
                <Parameter name="Role" type="unsignedInteger" value="2"/>
                <Parameter name="Object CN" type="cn" value="CN=Root,Model=New Model,Vector=Compartments[compartment],Vector=Metabolites[Ru-imine],Reference=Concentration"/>
              </ParameterGroup>
              <ParameterGroup name="2">
                <Parameter name="Role" type="unsignedInteger" value="1"/>
                <Parameter name="Object CN" type="cn" value="CN=Root,Model=New Model,Vector=Compartments[compartment],Vector=Metabolites[Ru-imine],Reference=InitialConcentration"/>
              </ParameterGroup>
              <ParameterGroup name="3">
                <Parameter name="Role" type="unsignedInteger" value="1"/>
                <Parameter name="Object CN" type="cn" value="CN=Root,Model=New Model,Vector=Compartments[compartment],Vector=Metabolites[H2],Reference=InitialConcentration"/>
              </ParameterGroup>
              <ParameterGroup name="4">
                <Parameter name="Role" type="unsignedInteger" value="1"/>
                <Parameter name="Object CN" type="cn" value="CN=Root,Model=New Model,Vector=Compartments[compartment],Vector=Metabolites[PCy3],Reference=InitialConcentration"/>
              </ParameterGroup>
            </ParameterGroup>
          </ParameterGroup>
          <ParameterGroup name="Experiment_17">
            <Parameter name="Key" type="key" value="Experiment_18"/>
            <Parameter name="File Name" type="file" value="copasi_input_all_data.txt"/>
            <Parameter name="First Row" type="unsignedInteger" value="2425"/>
            <Parameter name="Last Row" type="unsignedInteger" value="2561"/>
            <Parameter name="Experiment Type" type="unsignedInteger" value="1"/>
            <Parameter name="Normalize Weights per Experiment" type="bool" value="1"/>
            <Parameter name="Separator" type="string" value="&#x09;"/>
            <Parameter name="Weight Method" type="unsignedInteger" value="1"/>
            <Parameter name="Data is Row Oriented" type="bool" value="1"/>
            <Parameter name="Row containing Names" type="unsignedInteger" value="1"/>
            <Parameter name="Number of Columns" type="unsignedInteger" value="5"/>
            <ParameterGroup name="Object Map">
              <ParameterGroup name="0">
                <Parameter name="Role" type="unsignedInteger" value="3"/>
              </ParameterGroup>
              <ParameterGroup name="1">
                <Parameter name="Role" type="unsignedInteger" value="2"/>
                <Parameter name="Object CN" type="cn" value="CN=Root,Model=New Model,Vector=Compartments[compartment],Vector=Metabolites[Ru-imine],Reference=Concentration"/>
              </ParameterGroup>
              <ParameterGroup name="2">
                <Parameter name="Role" type="unsignedInteger" value="1"/>
                <Parameter name="Object CN" type="cn" value="CN=Root,Model=New Model,Vector=Compartments[compartment],Vector=Metabolites[Ru-imine],Reference=InitialConcentration"/>
              </ParameterGroup>
              <ParameterGroup name="3">
                <Parameter name="Role" type="unsignedInteger" value="1"/>
                <Parameter name="Object CN" type="cn" value="CN=Root,Model=New Model,Vector=Compartments[compartment],Vector=Metabolites[H2],Reference=InitialConcentration"/>
              </ParameterGroup>
              <ParameterGroup name="4">
                <Parameter name="Role" type="unsignedInteger" value="1"/>
                <Parameter name="Object CN" type="cn" value="CN=Root,Model=New Model,Vector=Compartments[compartment],Vector=Metabolites[PCy3],Reference=InitialConcentration"/>
              </ParameterGroup>
            </ParameterGroup>
          </ParameterGroup>
          <ParameterGroup name="Experiment_18">
            <Parameter name="Key" type="key" value="Experiment_0"/>
            <Parameter name="File Name" type="file" value="copasi_input_all_data.txt"/>
            <Parameter name="First Row" type="unsignedInteger" value="2563"/>
            <Parameter name="Last Row" type="unsignedInteger" value="2706"/>
            <Parameter name="Experiment Type" type="unsignedInteger" value="1"/>
            <Parameter name="Normalize Weights per Experiment" type="bool" value="1"/>
            <Parameter name="Separator" type="string" value="&#x09;"/>
            <Parameter name="Weight Method" type="unsignedInteger" value="1"/>
            <Parameter name="Data is Row Oriented" type="bool" value="1"/>
            <Parameter name="Row containing Names" type="unsignedInteger" value="1"/>
            <Parameter name="Number of Columns" type="unsignedInteger" value="5"/>
            <ParameterGroup name="Object Map">
              <ParameterGroup name="0">
                <Parameter name="Role" type="unsignedInteger" value="3"/>
              </ParameterGroup>
              <ParameterGroup name="1">
                <Parameter name="Role" type="unsignedInteger" value="2"/>
                <Parameter name="Object CN" type="cn" value="CN=Root,Model=New Model,Vector=Compartments[compartment],Vector=Metabolites[Ru-imine],Reference=Concentration"/>
              </ParameterGroup>
              <ParameterGroup name="2">
                <Parameter name="Role" type="unsignedInteger" value="1"/>
                <Parameter name="Object CN" type="cn" value="CN=Root,Model=New Model,Vector=Compartments[compartment],Vector=Metabolites[Ru-imine],Reference=InitialConcentration"/>
              </ParameterGroup>
              <ParameterGroup name="3">
                <Parameter name="Role" type="unsignedInteger" value="1"/>
                <Parameter name="Object CN" type="cn" value="CN=Root,Model=New Model,Vector=Compartments[compartment],Vector=Metabolites[H2],Reference=InitialConcentration"/>
              </ParameterGroup>
              <ParameterGroup name="4">
                <Parameter name="Role" type="unsignedInteger" value="1"/>
                <Parameter name="Object CN" type="cn" value="CN=Root,Model=New Model,Vector=Compartments[compartment],Vector=Metabolites[PCy3],Reference=InitialConcentration"/>
              </ParameterGroup>
            </ParameterGroup>
          </ParameterGroup>
        </ParameterGroup>
        <ParameterGroup name="Validation Set">
          <Parameter name="Weight" type="unsignedFloat" value="1"/>
          <Parameter name="Threshold" type="unsignedInteger" value="5"/>
        </ParameterGroup>
      </Problem>
      <Method name="Evolutionary Programming" type="EvolutionaryProgram">
        <Parameter name="Log Verbosity" type="unsignedInteger" value="0"/>
        <Parameter name="Number of Generations" type="unsignedInteger" value="3000"/>
        <Parameter name="Population Size" type="unsignedInteger" value="30"/>
        <Parameter name="Random Number Generator" type="unsignedInteger" value="1"/>
        <Parameter name="Seed" type="unsignedInteger" value="0"/>
        <Parameter name="Stop after # Stalled Generations" type="unsignedInteger" value="0"/>
      </Method>
    </Task>
    <Task key="Task_23" name="Metabolic Control Analysis" type="metabolicControlAnalysis" scheduled="false" updateModel="false">
      <Report reference="Report_16" target="" append="1" confirmOverwrite="1"/>
      <Problem>
        <Parameter name="Steady-State" type="key" value="Task_17"/>
      </Problem>
      <Method name="MCA Method (Reder)" type="MCAMethod(Reder)">
        <Parameter name="Modulation Factor" type="unsignedFloat" value="1.0000000000000001e-09"/>
        <Parameter name="Use Reder" type="bool" value="1"/>
        <Parameter name="Use Smallbone" type="bool" value="1"/>
      </Method>
    </Task>
    <Task key="Task_24" name="Lyapunov Exponents" type="lyapunovExponents" scheduled="false" updateModel="false">
      <Report reference="Report_17" target="" append="1" confirmOverwrite="1"/>
      <Problem>
        <Parameter name="ExponentNumber" type="unsignedInteger" value="3"/>
        <Parameter name="DivergenceRequested" type="bool" value="1"/>
        <Parameter name="TransientTime" type="float" value="0"/>
      </Problem>
      <Method name="Wolf Method" type="WolfMethod">
        <Parameter name="Orthonormalization Interval" type="unsignedFloat" value="1"/>
        <Parameter name="Overall time" type="unsignedFloat" value="1000"/>
        <Parameter name="Relative Tolerance" type="unsignedFloat" value="9.9999999999999995e-07"/>
        <Parameter name="Absolute Tolerance" type="unsignedFloat" value="9.9999999999999998e-13"/>
        <Parameter name="Max Internal Steps" type="unsignedInteger" value="10000"/>
      </Method>
    </Task>
    <Task key="Task_25" name="Time Scale Separation Analysis" type="timeScaleSeparationAnalysis" scheduled="false" updateModel="false">
      <Report reference="Report_18" target="" append="1" confirmOverwrite="1"/>
      <Problem>
        <Parameter name="StepNumber" type="unsignedInteger" value="100"/>
        <Parameter name="StepSize" type="float" value="0.01"/>
        <Parameter name="Duration" type="float" value="1"/>
        <Parameter name="TimeSeriesRequested" type="bool" value="1"/>
        <Parameter name="OutputStartTime" type="float" value="0"/>
      </Problem>
      <Method name="ILDM (LSODA,Deuflhard)" type="TimeScaleSeparation(ILDM,Deuflhard)">
        <Parameter name="Deuflhard Tolerance" type="unsignedFloat" value="0.0001"/>
      </Method>
    </Task>
    <Task key="Task_26" name="Sensitivities" type="sensitivities" scheduled="false" updateModel="false">
      <Report reference="Report_19" target="" append="1" confirmOverwrite="1"/>
      <Problem>
        <Parameter name="SubtaskType" type="unsignedInteger" value="1"/>
        <ParameterGroup name="TargetFunctions">
          <Parameter name="SingleObject" type="cn" value=""/>
          <Parameter name="ObjectListType" type="unsignedInteger" value="7"/>
        </ParameterGroup>
        <ParameterGroup name="ListOfVariables">
          <ParameterGroup name="Variables">
            <Parameter name="SingleObject" type="cn" value=""/>
            <Parameter name="ObjectListType" type="unsignedInteger" value="41"/>
          </ParameterGroup>
          <ParameterGroup name="Variables">
            <Parameter name="SingleObject" type="cn" value=""/>
            <Parameter name="ObjectListType" type="unsignedInteger" value="0"/>
          </ParameterGroup>
        </ParameterGroup>
      </Problem>
      <Method name="Sensitivities Method" type="SensitivitiesMethod">
        <Parameter name="Delta factor" type="unsignedFloat" value="0.001"/>
        <Parameter name="Delta minimum" type="unsignedFloat" value="9.9999999999999998e-13"/>
      </Method>
    </Task>
    <Task key="Task_27" name="Moieties" type="moieties" scheduled="false" updateModel="false">
      <Report reference="Report_20" target="" append="1" confirmOverwrite="1"/>
      <Problem>
      </Problem>
      <Method name="Householder Reduction" type="Householder">
      </Method>
    </Task>
    <Task key="Task_28" name="Cross Section" type="crosssection" scheduled="false" updateModel="false">
      <Problem>
        <Parameter name="AutomaticStepSize" type="bool" value="0"/>
        <Parameter name="StepNumber" type="unsignedInteger" value="100"/>
        <Parameter name="StepSize" type="float" value="0.01"/>
        <Parameter name="Duration" type="float" value="1"/>
        <Parameter name="TimeSeriesRequested" type="bool" value="1"/>
        <Parameter name="OutputStartTime" type="float" value="0"/>
        <Parameter name="Output Event" type="bool" value="0"/>
        <Parameter name="Start in Steady State" type="bool" value="0"/>
        <Parameter name="Use Values" type="bool" value="0"/>
        <Parameter name="Values" type="string" value=""/>
        <Parameter name="LimitCrossings" type="bool" value="0"/>
        <Parameter name="NumCrossingsLimit" type="unsignedInteger" value="0"/>
        <Parameter name="LimitOutTime" type="bool" value="0"/>
        <Parameter name="LimitOutCrossings" type="bool" value="0"/>
        <Parameter name="PositiveDirection" type="bool" value="1"/>
        <Parameter name="NumOutCrossingsLimit" type="unsignedInteger" value="0"/>
        <Parameter name="LimitUntilConvergence" type="bool" value="0"/>
        <Parameter name="ConvergenceTolerance" type="float" value="9.9999999999999995e-07"/>
        <Parameter name="Threshold" type="float" value="0"/>
        <Parameter name="DelayOutputUntilConvergence" type="bool" value="0"/>
        <Parameter name="OutputConvergenceTolerance" type="float" value="9.9999999999999995e-07"/>
        <ParameterText name="TriggerExpression" type="expression">
          
        </ParameterText>
        <Parameter name="SingleVariable" type="cn" value=""/>
      </Problem>
      <Method name="Deterministic (LSODA)" type="Deterministic(LSODA)">
        <Parameter name="Integrate Reduced Model" type="bool" value="0"/>
        <Parameter name="Relative Tolerance" type="unsignedFloat" value="9.9999999999999995e-07"/>
        <Parameter name="Absolute Tolerance" type="unsignedFloat" value="9.9999999999999998e-13"/>
        <Parameter name="Max Internal Steps" type="unsignedInteger" value="100000"/>
        <Parameter name="Max Internal Step Size" type="unsignedFloat" value="0"/>
      </Method>
    </Task>
    <Task key="Task_29" name="Linear Noise Approximation" type="linearNoiseApproximation" scheduled="false" updateModel="false">
      <Report reference="Report_21" target="" append="1" confirmOverwrite="1"/>
      <Problem>
        <Parameter name="Steady-State" type="key" value="Task_17"/>
      </Problem>
      <Method name="Linear Noise Approximation" type="LinearNoiseApproximation">
      </Method>
    </Task>
    <Task key="Task_30" name="Time-Course Sensitivities" type="timeSensitivities" scheduled="false" updateModel="false">
      <Problem>
        <Parameter name="AutomaticStepSize" type="bool" value="0"/>
        <Parameter name="StepNumber" type="unsignedInteger" value="100"/>
        <Parameter name="StepSize" type="float" value="0.01"/>
        <Parameter name="Duration" type="float" value="1"/>
        <Parameter name="TimeSeriesRequested" type="bool" value="1"/>
        <Parameter name="OutputStartTime" type="float" value="0"/>
        <Parameter name="Output Event" type="bool" value="0"/>
        <Parameter name="Start in Steady State" type="bool" value="0"/>
        <Parameter name="Use Values" type="bool" value="0"/>
        <Parameter name="Values" type="string" value=""/>
        <ParameterGroup name="ListOfParameters">
        </ParameterGroup>
        <ParameterGroup name="ListOfTargets">
        </ParameterGroup>
      </Problem>
      <Method name="LSODA Sensitivities" type="Sensitivities(LSODA)">
        <Parameter name="Integrate Reduced Model" type="bool" value="0"/>
        <Parameter name="Relative Tolerance" type="unsignedFloat" value="9.9999999999999995e-07"/>
        <Parameter name="Absolute Tolerance" type="unsignedFloat" value="9.9999999999999998e-13"/>
        <Parameter name="Max Internal Steps" type="unsignedInteger" value="10000"/>
        <Parameter name="Max Internal Step Size" type="unsignedFloat" value="0"/>
      </Method>
    </Task>
  </ListOfTasks>
  <ListOfReports>
    <Report key="Report_11" name="Steady-State" taskType="steadyState" separator="&#x09;" precision="6">
      <Comment>
        Automatically generated report.
      </Comment>
      <Footer>
        <Object cn="CN=Root,Vector=TaskList[Steady-State]"/>
      </Footer>
    </Report>
    <Report key="Report_12" name="Time-Course" taskType="timeCourse" separator="&#x09;" precision="6">
      <Comment>
        Automatically generated report.
      </Comment>
      <Header>
        <Object cn="CN=Root,Vector=TaskList[Time-Course],Object=Description"/>
      </Header>
      <Footer>
        <Object cn="CN=Root,Vector=TaskList[Time-Course],Object=Result"/>
      </Footer>
    </Report>
    <Report key="Report_13" name="Elementary Flux Modes" taskType="fluxMode" separator="&#x09;" precision="6">
      <Comment>
        Automatically generated report.
      </Comment>
      <Footer>
        <Object cn="CN=Root,Vector=TaskList[Elementary Flux Modes],Object=Result"/>
      </Footer>
    </Report>
    <Report key="Report_14" name="Optimization" taskType="optimization" separator="&#x09;" precision="6">
      <Comment>
        Automatically generated report.
      </Comment>
      <Header>
        <Object cn="CN=Root,Vector=TaskList[Optimization],Object=Description"/>
        <Object cn="String=\[Function Evaluations\]"/>
        <Object cn="Separator=&#x09;"/>
        <Object cn="String=\[Best Value\]"/>
        <Object cn="Separator=&#x09;"/>
        <Object cn="String=\[Best Parameters\]"/>
      </Header>
      <Body>
        <Object cn="CN=Root,Vector=TaskList[Optimization],Problem=Optimization,Reference=Function Evaluations"/>
        <Object cn="Separator=&#x09;"/>
        <Object cn="CN=Root,Vector=TaskList[Optimization],Problem=Optimization,Reference=Best Value"/>
        <Object cn="Separator=&#x09;"/>
        <Object cn="CN=Root,Vector=TaskList[Optimization],Problem=Optimization,Reference=Best Parameters"/>
      </Body>
      <Footer>
        <Object cn="String=&#x0a;"/>
        <Object cn="CN=Root,Vector=TaskList[Optimization],Object=Result"/>
      </Footer>
    </Report>
    <Report key="Report_15" name="Parameter Estimation" taskType="parameterFitting" separator="&#x09;" precision="6">
      <Comment>
        Automatically generated report.
      </Comment>
      <Header>
        <Object cn="CN=Root,Vector=TaskList[Parameter Estimation],Object=Description"/>
        <Object cn="String=\[Function Evaluations\]"/>
        <Object cn="Separator=&#x09;"/>
        <Object cn="String=\[Best Value\]"/>
        <Object cn="Separator=&#x09;"/>
        <Object cn="String=\[Best Parameters\]"/>
      </Header>
      <Body>
        <Object cn="CN=Root,Vector=TaskList[Parameter Estimation],Problem=Parameter Estimation,Reference=Function Evaluations"/>
        <Object cn="Separator=&#x09;"/>
        <Object cn="CN=Root,Vector=TaskList[Parameter Estimation],Problem=Parameter Estimation,Reference=Best Value"/>
        <Object cn="Separator=&#x09;"/>
        <Object cn="CN=Root,Vector=TaskList[Parameter Estimation],Problem=Parameter Estimation,Reference=Best Parameters"/>
      </Body>
      <Footer>
        <Object cn="String=&#x0a;"/>
        <Object cn="CN=Root,Vector=TaskList[Parameter Estimation],Object=Result"/>
      </Footer>
    </Report>
    <Report key="Report_16" name="Metabolic Control Analysis" taskType="metabolicControlAnalysis" separator="&#x09;" precision="6">
      <Comment>
        Automatically generated report.
      </Comment>
      <Header>
        <Object cn="CN=Root,Vector=TaskList[Metabolic Control Analysis],Object=Description"/>
      </Header>
      <Footer>
        <Object cn="String=&#x0a;"/>
        <Object cn="CN=Root,Vector=TaskList[Metabolic Control Analysis],Object=Result"/>
      </Footer>
    </Report>
    <Report key="Report_17" name="Lyapunov Exponents" taskType="lyapunovExponents" separator="&#x09;" precision="6">
      <Comment>
        Automatically generated report.
      </Comment>
      <Header>
        <Object cn="CN=Root,Vector=TaskList[Lyapunov Exponents],Object=Description"/>
      </Header>
      <Footer>
        <Object cn="String=&#x0a;"/>
        <Object cn="CN=Root,Vector=TaskList[Lyapunov Exponents],Object=Result"/>
      </Footer>
    </Report>
    <Report key="Report_18" name="Time Scale Separation Analysis" taskType="timeScaleSeparationAnalysis" separator="&#x09;" precision="6">
      <Comment>
        Automatically generated report.
      </Comment>
      <Header>
        <Object cn="CN=Root,Vector=TaskList[Time Scale Separation Analysis],Object=Description"/>
      </Header>
      <Footer>
        <Object cn="String=&#x0a;"/>
        <Object cn="CN=Root,Vector=TaskList[Time Scale Separation Analysis],Object=Result"/>
      </Footer>
    </Report>
    <Report key="Report_19" name="Sensitivities" taskType="sensitivities" separator="&#x09;" precision="6">
      <Comment>
        Automatically generated report.
      </Comment>
      <Header>
        <Object cn="CN=Root,Vector=TaskList[Sensitivities],Object=Description"/>
      </Header>
      <Footer>
        <Object cn="String=&#x0a;"/>
        <Object cn="CN=Root,Vector=TaskList[Sensitivities],Object=Result"/>
      </Footer>
    </Report>
    <Report key="Report_20" name="Moieties" taskType="moieties" separator="&#x09;" precision="6">
      <Comment>
        Automatically generated report.
      </Comment>
      <Header>
        <Object cn="CN=Root,Vector=TaskList[Moieties],Object=Description"/>
      </Header>
      <Footer>
        <Object cn="String=&#x0a;"/>
        <Object cn="CN=Root,Vector=TaskList[Moieties],Object=Result"/>
      </Footer>
    </Report>
    <Report key="Report_21" name="Linear Noise Approximation" taskType="linearNoiseApproximation" separator="&#x09;" precision="6">
      <Comment>
        Automatically generated report.
      </Comment>
      <Header>
        <Object cn="CN=Root,Vector=TaskList[Linear Noise Approximation],Object=Description"/>
      </Header>
      <Footer>
        <Object cn="String=&#x0a;"/>
        <Object cn="CN=Root,Vector=TaskList[Linear Noise Approximation],Object=Result"/>
      </Footer>
    </Report>
  </ListOfReports>
  <ListOfPlots>
    <PlotSpecification name="Vary P(H2), No added PCy3" type="Plot2D" active="1" taskTypes="Scan, Parameter Estimation">
      <Parameter name="log X" type="bool" value="0"/>
      <Parameter name="log Y" type="bool" value="0"/>
      <Parameter name="plot engine" type="string" value="QCustomPlot"/>
      <Parameter name="x axis" type="string" value=""/>
      <Parameter name="y axis" type="string" value=""/>
      <Parameter name="z axis" type="string" value=""/>
      <ListOfPlotItems>
        <PlotItem name="Experiment_1,[Ru-imine](Measured Value)" type="Curve2D">
          <Parameter name="Line type" type="unsignedInteger" value="3"/>
          <Parameter name="Line subtype" type="unsignedInteger" value="1"/>
          <Parameter name="Line width" type="unsignedFloat" value="1.2"/>
          <Parameter name="Symbol subtype" type="unsignedInteger" value="1"/>
          <Parameter name="Color" type="string" value="#0000FF"/>
          <Parameter name="Recording Activity" type="string" value="after"/>
          <ListOfChannels>
            <ChannelSpec cn="CN=Root,Vector=TaskList[Parameter Estimation],Problem=Parameter Estimation,ParameterGroup=Experiment Set,ParameterGroup=Experiment_1,Vector=Fitted Points[0],Reference=Independent Value"/>
            <ChannelSpec cn="CN=Root,Vector=TaskList[Parameter Estimation],Problem=Parameter Estimation,ParameterGroup=Experiment Set,ParameterGroup=Experiment_1,Vector=Fitted Points[0],Reference=Measured Value"/>
          </ListOfChannels>
        </PlotItem>
        <PlotItem name="Experiment_1,[Ru-imine](Fitted Value)" type="Curve2D">
          <Parameter name="Line type" type="unsignedInteger" value="0"/>
          <Parameter name="Line subtype" type="unsignedInteger" value="0"/>
          <Parameter name="Line width" type="unsignedFloat" value="1.2"/>
          <Parameter name="Symbol subtype" type="unsignedInteger" value="0"/>
          <Parameter name="Color" type="string" value="#0000FF"/>
          <Parameter name="Recording Activity" type="string" value="after"/>
          <ListOfChannels>
            <ChannelSpec cn="CN=Root,Vector=TaskList[Parameter Estimation],Problem=Parameter Estimation,ParameterGroup=Experiment Set,ParameterGroup=Experiment_1,Vector=Fitted Points[0],Reference=Independent Value"/>
            <ChannelSpec cn="CN=Root,Vector=TaskList[Parameter Estimation],Problem=Parameter Estimation,ParameterGroup=Experiment Set,ParameterGroup=Experiment_1,Vector=Fitted Points[0],Reference=Fitted Value"/>
          </ListOfChannels>
        </PlotItem>
        <PlotItem name="Experiment_3,[Ru-imine](Measured Value)" type="Curve2D">
          <Parameter name="Line type" type="unsignedInteger" value="3"/>
          <Parameter name="Line subtype" type="unsignedInteger" value="1"/>
          <Parameter name="Line width" type="unsignedFloat" value="1.2"/>
          <Parameter name="Symbol subtype" type="unsignedInteger" value="1"/>
          <Parameter name="Color" type="string" value="#00BEF0"/>
          <Parameter name="Recording Activity" type="string" value="after"/>
          <ListOfChannels>
            <ChannelSpec cn="CN=Root,Vector=TaskList[Parameter Estimation],Problem=Parameter Estimation,ParameterGroup=Experiment Set,ParameterGroup=Experiment_3,Vector=Fitted Points[0],Reference=Independent Value"/>
            <ChannelSpec cn="CN=Root,Vector=TaskList[Parameter Estimation],Problem=Parameter Estimation,ParameterGroup=Experiment Set,ParameterGroup=Experiment_3,Vector=Fitted Points[0],Reference=Measured Value"/>
          </ListOfChannels>
        </PlotItem>
        <PlotItem name="Experiment_3,[Ru-imine](Fitted Value)" type="Curve2D">
          <Parameter name="Line type" type="unsignedInteger" value="0"/>
          <Parameter name="Line subtype" type="unsignedInteger" value="0"/>
          <Parameter name="Line width" type="unsignedFloat" value="1.2"/>
          <Parameter name="Symbol subtype" type="unsignedInteger" value="0"/>
          <Parameter name="Color" type="string" value="#00BEF0"/>
          <Parameter name="Recording Activity" type="string" value="after"/>
          <ListOfChannels>
            <ChannelSpec cn="CN=Root,Vector=TaskList[Parameter Estimation],Problem=Parameter Estimation,ParameterGroup=Experiment Set,ParameterGroup=Experiment_3,Vector=Fitted Points[0],Reference=Independent Value"/>
            <ChannelSpec cn="CN=Root,Vector=TaskList[Parameter Estimation],Problem=Parameter Estimation,ParameterGroup=Experiment Set,ParameterGroup=Experiment_3,Vector=Fitted Points[0],Reference=Fitted Value"/>
          </ListOfChannels>
        </PlotItem>
        <PlotItem name="Experiment_4,[Ru-imine](Measured Value)" type="Curve2D">
          <Parameter name="Line type" type="unsignedInteger" value="3"/>
          <Parameter name="Line subtype" type="unsignedInteger" value="1"/>
          <Parameter name="Line width" type="unsignedFloat" value="1.2"/>
          <Parameter name="Symbol subtype" type="unsignedInteger" value="1"/>
          <Parameter name="Color" type="string" value="#F000FF"/>
          <Parameter name="Recording Activity" type="string" value="after"/>
          <ListOfChannels>
            <ChannelSpec cn="CN=Root,Vector=TaskList[Parameter Estimation],Problem=Parameter Estimation,ParameterGroup=Experiment Set,ParameterGroup=Experiment_4,Vector=Fitted Points[0],Reference=Independent Value"/>
            <ChannelSpec cn="CN=Root,Vector=TaskList[Parameter Estimation],Problem=Parameter Estimation,ParameterGroup=Experiment Set,ParameterGroup=Experiment_4,Vector=Fitted Points[0],Reference=Measured Value"/>
          </ListOfChannels>
        </PlotItem>
        <PlotItem name="Experiment_4,[Ru-imine](Fitted Value)" type="Curve2D">
          <Parameter name="Line type" type="unsignedInteger" value="0"/>
          <Parameter name="Line subtype" type="unsignedInteger" value="0"/>
          <Parameter name="Line width" type="unsignedFloat" value="1.2"/>
          <Parameter name="Symbol subtype" type="unsignedInteger" value="0"/>
          <Parameter name="Color" type="string" value="#F000FF"/>
          <Parameter name="Recording Activity" type="string" value="after"/>
          <ListOfChannels>
            <ChannelSpec cn="CN=Root,Vector=TaskList[Parameter Estimation],Problem=Parameter Estimation,ParameterGroup=Experiment Set,ParameterGroup=Experiment_4,Vector=Fitted Points[0],Reference=Independent Value"/>
            <ChannelSpec cn="CN=Root,Vector=TaskList[Parameter Estimation],Problem=Parameter Estimation,ParameterGroup=Experiment Set,ParameterGroup=Experiment_4,Vector=Fitted Points[0],Reference=Fitted Value"/>
          </ListOfChannels>
        </PlotItem>
      </ListOfPlotItems>
    </PlotSpecification>
    <PlotSpecification name="Vary PCy3" type="Plot2D" active="1" taskTypes="Scan, Parameter Estimation">
      <Parameter name="log X" type="bool" value="0"/>
      <Parameter name="log Y" type="bool" value="0"/>
      <Parameter name="plot engine" type="string" value="QCustomPlot"/>
      <Parameter name="x axis" type="string" value=""/>
      <Parameter name="y axis" type="string" value=""/>
      <Parameter name="z axis" type="string" value=""/>
      <ListOfPlotItems>
        <PlotItem name="Experiment_1,[Ru-imine](Measured Value)" type="Curve2D">
          <Parameter name="Line type" type="unsignedInteger" value="3"/>
          <Parameter name="Line subtype" type="unsignedInteger" value="1"/>
          <Parameter name="Line width" type="unsignedFloat" value="1.2"/>
          <Parameter name="Symbol subtype" type="unsignedInteger" value="1"/>
          <Parameter name="Color" type="string" value="#0000FF"/>
          <Parameter name="Recording Activity" type="string" value="after"/>
          <ListOfChannels>
            <ChannelSpec cn="CN=Root,Vector=TaskList[Parameter Estimation],Problem=Parameter Estimation,ParameterGroup=Experiment Set,ParameterGroup=Experiment_1,Vector=Fitted Points[0],Reference=Independent Value"/>
            <ChannelSpec cn="CN=Root,Vector=TaskList[Parameter Estimation],Problem=Parameter Estimation,ParameterGroup=Experiment Set,ParameterGroup=Experiment_1,Vector=Fitted Points[0],Reference=Measured Value"/>
          </ListOfChannels>
        </PlotItem>
        <PlotItem name="Experiment_1,[Ru-imine](Fitted Value)" type="Curve2D">
          <Parameter name="Line type" type="unsignedInteger" value="0"/>
          <Parameter name="Line subtype" type="unsignedInteger" value="0"/>
          <Parameter name="Line width" type="unsignedFloat" value="1.2"/>
          <Parameter name="Symbol subtype" type="unsignedInteger" value="0"/>
          <Parameter name="Color" type="string" value="#0000FF"/>
          <Parameter name="Recording Activity" type="string" value="after"/>
          <ListOfChannels>
            <ChannelSpec cn="CN=Root,Vector=TaskList[Parameter Estimation],Problem=Parameter Estimation,ParameterGroup=Experiment Set,ParameterGroup=Experiment_1,Vector=Fitted Points[0],Reference=Independent Value"/>
            <ChannelSpec cn="CN=Root,Vector=TaskList[Parameter Estimation],Problem=Parameter Estimation,ParameterGroup=Experiment Set,ParameterGroup=Experiment_1,Vector=Fitted Points[0],Reference=Fitted Value"/>
          </ListOfChannels>
        </PlotItem>
        <PlotItem name="Experiment_5,[Ru-imine](Measured Value)" type="Curve2D">
          <Parameter name="Line type" type="unsignedInteger" value="3"/>
          <Parameter name="Line subtype" type="unsignedInteger" value="1"/>
          <Parameter name="Line width" type="unsignedFloat" value="1.2"/>
          <Parameter name="Symbol subtype" type="unsignedInteger" value="1"/>
          <Parameter name="Color" type="string" value="#F0C800"/>
          <Parameter name="Recording Activity" type="string" value="after"/>
          <ListOfChannels>
            <ChannelSpec cn="CN=Root,Vector=TaskList[Parameter Estimation],Problem=Parameter Estimation,ParameterGroup=Experiment Set,ParameterGroup=Experiment_5,Vector=Fitted Points[0],Reference=Independent Value"/>
            <ChannelSpec cn="CN=Root,Vector=TaskList[Parameter Estimation],Problem=Parameter Estimation,ParameterGroup=Experiment Set,ParameterGroup=Experiment_5,Vector=Fitted Points[0],Reference=Measured Value"/>
          </ListOfChannels>
        </PlotItem>
        <PlotItem name="Experiment_5,[Ru-imine](Fitted Value)" type="Curve2D">
          <Parameter name="Line type" type="unsignedInteger" value="0"/>
          <Parameter name="Line subtype" type="unsignedInteger" value="0"/>
          <Parameter name="Line width" type="unsignedFloat" value="1.2"/>
          <Parameter name="Symbol subtype" type="unsignedInteger" value="0"/>
          <Parameter name="Color" type="string" value="#F0C800"/>
          <Parameter name="Recording Activity" type="string" value="after"/>
          <ListOfChannels>
            <ChannelSpec cn="CN=Root,Vector=TaskList[Parameter Estimation],Problem=Parameter Estimation,ParameterGroup=Experiment Set,ParameterGroup=Experiment_5,Vector=Fitted Points[0],Reference=Independent Value"/>
            <ChannelSpec cn="CN=Root,Vector=TaskList[Parameter Estimation],Problem=Parameter Estimation,ParameterGroup=Experiment Set,ParameterGroup=Experiment_5,Vector=Fitted Points[0],Reference=Fitted Value"/>
          </ListOfChannels>
        </PlotItem>
        <PlotItem name="Experiment_6,[Ru-imine](Measured Value)" type="Curve2D">
          <Parameter name="Line type" type="unsignedInteger" value="3"/>
          <Parameter name="Line subtype" type="unsignedInteger" value="1"/>
          <Parameter name="Line width" type="unsignedFloat" value="1.2"/>
          <Parameter name="Symbol subtype" type="unsignedInteger" value="1"/>
          <Parameter name="Color" type="string" value="#000000"/>
          <Parameter name="Recording Activity" type="string" value="after"/>
          <ListOfChannels>
            <ChannelSpec cn="CN=Root,Vector=TaskList[Parameter Estimation],Problem=Parameter Estimation,ParameterGroup=Experiment Set,ParameterGroup=Experiment_6,Vector=Fitted Points[0],Reference=Independent Value"/>
            <ChannelSpec cn="CN=Root,Vector=TaskList[Parameter Estimation],Problem=Parameter Estimation,ParameterGroup=Experiment Set,ParameterGroup=Experiment_6,Vector=Fitted Points[0],Reference=Measured Value"/>
          </ListOfChannels>
        </PlotItem>
        <PlotItem name="Experiment_6,[Ru-imine](Fitted Value)" type="Curve2D">
          <Parameter name="Line type" type="unsignedInteger" value="0"/>
          <Parameter name="Line subtype" type="unsignedInteger" value="0"/>
          <Parameter name="Line width" type="unsignedFloat" value="1.2"/>
          <Parameter name="Symbol subtype" type="unsignedInteger" value="0"/>
          <Parameter name="Color" type="string" value="#000000"/>
          <Parameter name="Recording Activity" type="string" value="after"/>
          <ListOfChannels>
            <ChannelSpec cn="CN=Root,Vector=TaskList[Parameter Estimation],Problem=Parameter Estimation,ParameterGroup=Experiment Set,ParameterGroup=Experiment_6,Vector=Fitted Points[0],Reference=Independent Value"/>
            <ChannelSpec cn="CN=Root,Vector=TaskList[Parameter Estimation],Problem=Parameter Estimation,ParameterGroup=Experiment Set,ParameterGroup=Experiment_6,Vector=Fitted Points[0],Reference=Fitted Value"/>
          </ListOfChannels>
        </PlotItem>
        <PlotItem name="Experiment_7,[Ru-imine](Measured Value)" type="Curve2D">
          <Parameter name="Line type" type="unsignedInteger" value="3"/>
          <Parameter name="Line subtype" type="unsignedInteger" value="1"/>
          <Parameter name="Line width" type="unsignedFloat" value="1.2"/>
          <Parameter name="Symbol subtype" type="unsignedInteger" value="1"/>
          <Parameter name="Color" type="string" value="#7051A7"/>
          <Parameter name="Recording Activity" type="string" value="after"/>
          <ListOfChannels>
            <ChannelSpec cn="CN=Root,Vector=TaskList[Parameter Estimation],Problem=Parameter Estimation,ParameterGroup=Experiment Set,ParameterGroup=Experiment_7,Vector=Fitted Points[0],Reference=Independent Value"/>
            <ChannelSpec cn="CN=Root,Vector=TaskList[Parameter Estimation],Problem=Parameter Estimation,ParameterGroup=Experiment Set,ParameterGroup=Experiment_7,Vector=Fitted Points[0],Reference=Measured Value"/>
          </ListOfChannels>
        </PlotItem>
        <PlotItem name="Experiment_7,[Ru-imine](Fitted Value)" type="Curve2D">
          <Parameter name="Line type" type="unsignedInteger" value="0"/>
          <Parameter name="Line subtype" type="unsignedInteger" value="0"/>
          <Parameter name="Line width" type="unsignedFloat" value="1.2"/>
          <Parameter name="Symbol subtype" type="unsignedInteger" value="0"/>
          <Parameter name="Color" type="string" value="#7051A7"/>
          <Parameter name="Recording Activity" type="string" value="after"/>
          <ListOfChannels>
            <ChannelSpec cn="CN=Root,Vector=TaskList[Parameter Estimation],Problem=Parameter Estimation,ParameterGroup=Experiment Set,ParameterGroup=Experiment_7,Vector=Fitted Points[0],Reference=Independent Value"/>
            <ChannelSpec cn="CN=Root,Vector=TaskList[Parameter Estimation],Problem=Parameter Estimation,ParameterGroup=Experiment Set,ParameterGroup=Experiment_7,Vector=Fitted Points[0],Reference=Fitted Value"/>
          </ListOfChannels>
        </PlotItem>
        <PlotItem name="Experiment_8,[Ru-imine](Measured Value)" type="Curve2D">
          <Parameter name="Line type" type="unsignedInteger" value="3"/>
          <Parameter name="Line subtype" type="unsignedInteger" value="1"/>
          <Parameter name="Line width" type="unsignedFloat" value="1.2"/>
          <Parameter name="Symbol subtype" type="unsignedInteger" value="1"/>
          <Parameter name="Color" type="string" value="#FD8D3C"/>
          <Parameter name="Recording Activity" type="string" value="after"/>
          <ListOfChannels>
            <ChannelSpec cn="CN=Root,Vector=TaskList[Parameter Estimation],Problem=Parameter Estimation,ParameterGroup=Experiment Set,ParameterGroup=Experiment_8,Vector=Fitted Points[0],Reference=Independent Value"/>
            <ChannelSpec cn="CN=Root,Vector=TaskList[Parameter Estimation],Problem=Parameter Estimation,ParameterGroup=Experiment Set,ParameterGroup=Experiment_8,Vector=Fitted Points[0],Reference=Measured Value"/>
          </ListOfChannels>
        </PlotItem>
        <PlotItem name="Experiment_8,[Ru-imine](Fitted Value)" type="Curve2D">
          <Parameter name="Line type" type="unsignedInteger" value="0"/>
          <Parameter name="Line subtype" type="unsignedInteger" value="0"/>
          <Parameter name="Line width" type="unsignedFloat" value="1.2"/>
          <Parameter name="Symbol subtype" type="unsignedInteger" value="0"/>
          <Parameter name="Color" type="string" value="#FD8D3C"/>
          <Parameter name="Recording Activity" type="string" value="after"/>
          <ListOfChannels>
            <ChannelSpec cn="CN=Root,Vector=TaskList[Parameter Estimation],Problem=Parameter Estimation,ParameterGroup=Experiment Set,ParameterGroup=Experiment_8,Vector=Fitted Points[0],Reference=Independent Value"/>
            <ChannelSpec cn="CN=Root,Vector=TaskList[Parameter Estimation],Problem=Parameter Estimation,ParameterGroup=Experiment Set,ParameterGroup=Experiment_8,Vector=Fitted Points[0],Reference=Fitted Value"/>
          </ListOfChannels>
        </PlotItem>
        <PlotItem name="Experiment_9,[Ru-imine](Measured Value)" type="Curve2D">
          <Parameter name="Line type" type="unsignedInteger" value="3"/>
          <Parameter name="Line subtype" type="unsignedInteger" value="1"/>
          <Parameter name="Line width" type="unsignedFloat" value="1.2"/>
          <Parameter name="Symbol subtype" type="unsignedInteger" value="1"/>
          <Parameter name="Color" type="string" value="#1B9E77"/>
          <Parameter name="Recording Activity" type="string" value="after"/>
          <ListOfChannels>
            <ChannelSpec cn="CN=Root,Vector=TaskList[Parameter Estimation],Problem=Parameter Estimation,ParameterGroup=Experiment Set,ParameterGroup=Experiment_9,Vector=Fitted Points[0],Reference=Independent Value"/>
            <ChannelSpec cn="CN=Root,Vector=TaskList[Parameter Estimation],Problem=Parameter Estimation,ParameterGroup=Experiment Set,ParameterGroup=Experiment_9,Vector=Fitted Points[0],Reference=Measured Value"/>
          </ListOfChannels>
        </PlotItem>
        <PlotItem name="Experiment_9,[Ru-imine](Fitted Value)" type="Curve2D">
          <Parameter name="Line type" type="unsignedInteger" value="0"/>
          <Parameter name="Line subtype" type="unsignedInteger" value="0"/>
          <Parameter name="Line width" type="unsignedFloat" value="1.2"/>
          <Parameter name="Symbol subtype" type="unsignedInteger" value="0"/>
          <Parameter name="Color" type="string" value="#1B9E77"/>
          <Parameter name="Recording Activity" type="string" value="after"/>
          <ListOfChannels>
            <ChannelSpec cn="CN=Root,Vector=TaskList[Parameter Estimation],Problem=Parameter Estimation,ParameterGroup=Experiment Set,ParameterGroup=Experiment_9,Vector=Fitted Points[0],Reference=Independent Value"/>
            <ChannelSpec cn="CN=Root,Vector=TaskList[Parameter Estimation],Problem=Parameter Estimation,ParameterGroup=Experiment Set,ParameterGroup=Experiment_9,Vector=Fitted Points[0],Reference=Fitted Value"/>
          </ListOfChannels>
        </PlotItem>
        <PlotItem name="Experiment_10,[Ru-imine](Measured Value)" type="Curve2D">
          <Parameter name="Line type" type="unsignedInteger" value="3"/>
          <Parameter name="Line subtype" type="unsignedInteger" value="1"/>
          <Parameter name="Line width" type="unsignedFloat" value="1.2"/>
          <Parameter name="Symbol subtype" type="unsignedInteger" value="1"/>
          <Parameter name="Color" type="string" value="#FF0000"/>
          <Parameter name="Recording Activity" type="string" value="after"/>
          <ListOfChannels>
            <ChannelSpec cn="CN=Root,Vector=TaskList[Parameter Estimation],Problem=Parameter Estimation,ParameterGroup=Experiment Set,ParameterGroup=Experiment_10,Vector=Fitted Points[0],Reference=Independent Value"/>
            <ChannelSpec cn="CN=Root,Vector=TaskList[Parameter Estimation],Problem=Parameter Estimation,ParameterGroup=Experiment Set,ParameterGroup=Experiment_10,Vector=Fitted Points[0],Reference=Measured Value"/>
          </ListOfChannels>
        </PlotItem>
        <PlotItem name="Experiment_10,[Ru-imine](Fitted Value)" type="Curve2D">
          <Parameter name="Line type" type="unsignedInteger" value="0"/>
          <Parameter name="Line subtype" type="unsignedInteger" value="0"/>
          <Parameter name="Line width" type="unsignedFloat" value="1.2"/>
          <Parameter name="Symbol subtype" type="unsignedInteger" value="0"/>
          <Parameter name="Color" type="string" value="#FF0000"/>
          <Parameter name="Recording Activity" type="string" value="after"/>
          <ListOfChannels>
            <ChannelSpec cn="CN=Root,Vector=TaskList[Parameter Estimation],Problem=Parameter Estimation,ParameterGroup=Experiment Set,ParameterGroup=Experiment_10,Vector=Fitted Points[0],Reference=Independent Value"/>
            <ChannelSpec cn="CN=Root,Vector=TaskList[Parameter Estimation],Problem=Parameter Estimation,ParameterGroup=Experiment Set,ParameterGroup=Experiment_10,Vector=Fitted Points[0],Reference=Fitted Value"/>
          </ListOfChannels>
        </PlotItem>
      </ListOfPlotItems>
    </PlotSpecification>
    <PlotSpecification name="Vary H2, 60 mM PCy3" type="Plot2D" active="1" taskTypes="Scan, Parameter Estimation">
      <Parameter name="log X" type="bool" value="0"/>
      <Parameter name="log Y" type="bool" value="0"/>
      <Parameter name="plot engine" type="string" value="QCustomPlot"/>
      <Parameter name="x axis" type="string" value=""/>
      <Parameter name="y axis" type="string" value=""/>
      <Parameter name="z axis" type="string" value=""/>
      <ListOfPlotItems>
        <PlotItem name="Experiment_9,[Ru-imine](Measured Value)" type="Curve2D">
          <Parameter name="Line type" type="unsignedInteger" value="3"/>
          <Parameter name="Line subtype" type="unsignedInteger" value="1"/>
          <Parameter name="Line width" type="unsignedFloat" value="1.2"/>
          <Parameter name="Symbol subtype" type="unsignedInteger" value="1"/>
          <Parameter name="Color" type="string" value="#1B9E77"/>
          <Parameter name="Recording Activity" type="string" value="after"/>
          <ListOfChannels>
            <ChannelSpec cn="CN=Root,Vector=TaskList[Parameter Estimation],Problem=Parameter Estimation,ParameterGroup=Experiment Set,ParameterGroup=Experiment_9,Vector=Fitted Points[0],Reference=Independent Value"/>
            <ChannelSpec cn="CN=Root,Vector=TaskList[Parameter Estimation],Problem=Parameter Estimation,ParameterGroup=Experiment Set,ParameterGroup=Experiment_9,Vector=Fitted Points[0],Reference=Measured Value"/>
          </ListOfChannels>
        </PlotItem>
        <PlotItem name="Experiment_9,[Ru-imine](Fitted Value)" type="Curve2D">
          <Parameter name="Line type" type="unsignedInteger" value="0"/>
          <Parameter name="Line subtype" type="unsignedInteger" value="0"/>
          <Parameter name="Line width" type="unsignedFloat" value="1.2"/>
          <Parameter name="Symbol subtype" type="unsignedInteger" value="0"/>
          <Parameter name="Color" type="string" value="#1B9E77"/>
          <Parameter name="Recording Activity" type="string" value="after"/>
          <ListOfChannels>
            <ChannelSpec cn="CN=Root,Vector=TaskList[Parameter Estimation],Problem=Parameter Estimation,ParameterGroup=Experiment Set,ParameterGroup=Experiment_9,Vector=Fitted Points[0],Reference=Independent Value"/>
            <ChannelSpec cn="CN=Root,Vector=TaskList[Parameter Estimation],Problem=Parameter Estimation,ParameterGroup=Experiment Set,ParameterGroup=Experiment_9,Vector=Fitted Points[0],Reference=Fitted Value"/>
          </ListOfChannels>
        </PlotItem>
        <PlotItem name="Experiment_10,[Ru-imine](Measured Value)" type="Curve2D">
          <Parameter name="Line type" type="unsignedInteger" value="3"/>
          <Parameter name="Line subtype" type="unsignedInteger" value="1"/>
          <Parameter name="Line width" type="unsignedFloat" value="1.2"/>
          <Parameter name="Symbol subtype" type="unsignedInteger" value="1"/>
          <Parameter name="Color" type="string" value="#FF0000"/>
          <Parameter name="Recording Activity" type="string" value="after"/>
          <ListOfChannels>
            <ChannelSpec cn="CN=Root,Vector=TaskList[Parameter Estimation],Problem=Parameter Estimation,ParameterGroup=Experiment Set,ParameterGroup=Experiment_10,Vector=Fitted Points[0],Reference=Independent Value"/>
            <ChannelSpec cn="CN=Root,Vector=TaskList[Parameter Estimation],Problem=Parameter Estimation,ParameterGroup=Experiment Set,ParameterGroup=Experiment_10,Vector=Fitted Points[0],Reference=Measured Value"/>
          </ListOfChannels>
        </PlotItem>
        <PlotItem name="Experiment_10,[Ru-imine](Fitted Value)" type="Curve2D">
          <Parameter name="Line type" type="unsignedInteger" value="0"/>
          <Parameter name="Line subtype" type="unsignedInteger" value="0"/>
          <Parameter name="Line width" type="unsignedFloat" value="1.2"/>
          <Parameter name="Symbol subtype" type="unsignedInteger" value="0"/>
          <Parameter name="Color" type="string" value="#FF0000"/>
          <Parameter name="Recording Activity" type="string" value="after"/>
          <ListOfChannels>
            <ChannelSpec cn="CN=Root,Vector=TaskList[Parameter Estimation],Problem=Parameter Estimation,ParameterGroup=Experiment Set,ParameterGroup=Experiment_10,Vector=Fitted Points[0],Reference=Independent Value"/>
            <ChannelSpec cn="CN=Root,Vector=TaskList[Parameter Estimation],Problem=Parameter Estimation,ParameterGroup=Experiment Set,ParameterGroup=Experiment_10,Vector=Fitted Points[0],Reference=Fitted Value"/>
          </ListOfChannels>
        </PlotItem>
        <PlotItem name="Experiment_16,[Ru-imine](Measured Value)" type="Curve2D">
          <Parameter name="Line type" type="unsignedInteger" value="3"/>
          <Parameter name="Line subtype" type="unsignedInteger" value="1"/>
          <Parameter name="Line width" type="unsignedFloat" value="1.2"/>
          <Parameter name="Symbol subtype" type="unsignedInteger" value="1"/>
          <Parameter name="Color" type="string" value="#000000"/>
          <Parameter name="Recording Activity" type="string" value="after"/>
          <ListOfChannels>
            <ChannelSpec cn="CN=Root,Vector=TaskList[Parameter Estimation],Problem=Parameter Estimation,ParameterGroup=Experiment Set,ParameterGroup=Experiment_16,Vector=Fitted Points[0],Reference=Independent Value"/>
            <ChannelSpec cn="CN=Root,Vector=TaskList[Parameter Estimation],Problem=Parameter Estimation,ParameterGroup=Experiment Set,ParameterGroup=Experiment_16,Vector=Fitted Points[0],Reference=Measured Value"/>
          </ListOfChannels>
        </PlotItem>
        <PlotItem name="Experiment_16,[Ru-imine](Fitted Value)" type="Curve2D">
          <Parameter name="Line type" type="unsignedInteger" value="0"/>
          <Parameter name="Line subtype" type="unsignedInteger" value="0"/>
          <Parameter name="Line width" type="unsignedFloat" value="1.2"/>
          <Parameter name="Symbol subtype" type="unsignedInteger" value="0"/>
          <Parameter name="Color" type="string" value="#000000"/>
          <Parameter name="Recording Activity" type="string" value="after"/>
          <ListOfChannels>
            <ChannelSpec cn="CN=Root,Vector=TaskList[Parameter Estimation],Problem=Parameter Estimation,ParameterGroup=Experiment Set,ParameterGroup=Experiment_16,Vector=Fitted Points[0],Reference=Independent Value"/>
            <ChannelSpec cn="CN=Root,Vector=TaskList[Parameter Estimation],Problem=Parameter Estimation,ParameterGroup=Experiment Set,ParameterGroup=Experiment_16,Vector=Fitted Points[0],Reference=Fitted Value"/>
          </ListOfChannels>
        </PlotItem>
        <PlotItem name="Experiment_17,[Ru-imine](Measured Value)" type="Curve2D">
          <Parameter name="Line type" type="unsignedInteger" value="3"/>
          <Parameter name="Line subtype" type="unsignedInteger" value="1"/>
          <Parameter name="Line width" type="unsignedFloat" value="1.2"/>
          <Parameter name="Symbol subtype" type="unsignedInteger" value="1"/>
          <Parameter name="Color" type="string" value="#7051A7"/>
          <Parameter name="Recording Activity" type="string" value="after"/>
          <ListOfChannels>
            <ChannelSpec cn="CN=Root,Vector=TaskList[Parameter Estimation],Problem=Parameter Estimation,ParameterGroup=Experiment Set,ParameterGroup=Experiment_17,Vector=Fitted Points[0],Reference=Independent Value"/>
            <ChannelSpec cn="CN=Root,Vector=TaskList[Parameter Estimation],Problem=Parameter Estimation,ParameterGroup=Experiment Set,ParameterGroup=Experiment_17,Vector=Fitted Points[0],Reference=Measured Value"/>
          </ListOfChannels>
        </PlotItem>
        <PlotItem name="Experiment_17,[Ru-imine](Fitted Value)" type="Curve2D">
          <Parameter name="Line type" type="unsignedInteger" value="0"/>
          <Parameter name="Line subtype" type="unsignedInteger" value="0"/>
          <Parameter name="Line width" type="unsignedFloat" value="1.2"/>
          <Parameter name="Symbol subtype" type="unsignedInteger" value="0"/>
          <Parameter name="Color" type="string" value="#7051A7"/>
          <Parameter name="Recording Activity" type="string" value="after"/>
          <ListOfChannels>
            <ChannelSpec cn="CN=Root,Vector=TaskList[Parameter Estimation],Problem=Parameter Estimation,ParameterGroup=Experiment Set,ParameterGroup=Experiment_17,Vector=Fitted Points[0],Reference=Independent Value"/>
            <ChannelSpec cn="CN=Root,Vector=TaskList[Parameter Estimation],Problem=Parameter Estimation,ParameterGroup=Experiment Set,ParameterGroup=Experiment_17,Vector=Fitted Points[0],Reference=Fitted Value"/>
          </ListOfChannels>
        </PlotItem>
        <PlotItem name="Experiment_18,[Ru-imine](Measured Value)" type="Curve2D">
          <Parameter name="Line type" type="unsignedInteger" value="3"/>
          <Parameter name="Line subtype" type="unsignedInteger" value="1"/>
          <Parameter name="Line width" type="unsignedFloat" value="1.2"/>
          <Parameter name="Symbol subtype" type="unsignedInteger" value="1"/>
          <Parameter name="Color" type="string" value="#FD8D3C"/>
          <Parameter name="Recording Activity" type="string" value="after"/>
          <ListOfChannels>
            <ChannelSpec cn="CN=Root,Vector=TaskList[Parameter Estimation],Problem=Parameter Estimation,ParameterGroup=Experiment Set,ParameterGroup=Experiment_18,Vector=Fitted Points[0],Reference=Independent Value"/>
            <ChannelSpec cn="CN=Root,Vector=TaskList[Parameter Estimation],Problem=Parameter Estimation,ParameterGroup=Experiment Set,ParameterGroup=Experiment_18,Vector=Fitted Points[0],Reference=Measured Value"/>
          </ListOfChannels>
        </PlotItem>
        <PlotItem name="Experiment_18,[Ru-imine](Fitted Value)" type="Curve2D">
          <Parameter name="Line type" type="unsignedInteger" value="0"/>
          <Parameter name="Line subtype" type="unsignedInteger" value="0"/>
          <Parameter name="Line width" type="unsignedFloat" value="1.2"/>
          <Parameter name="Symbol subtype" type="unsignedInteger" value="0"/>
          <Parameter name="Color" type="string" value="#FD8D3C"/>
          <Parameter name="Recording Activity" type="string" value="after"/>
          <ListOfChannels>
            <ChannelSpec cn="CN=Root,Vector=TaskList[Parameter Estimation],Problem=Parameter Estimation,ParameterGroup=Experiment Set,ParameterGroup=Experiment_18,Vector=Fitted Points[0],Reference=Independent Value"/>
            <ChannelSpec cn="CN=Root,Vector=TaskList[Parameter Estimation],Problem=Parameter Estimation,ParameterGroup=Experiment Set,ParameterGroup=Experiment_18,Vector=Fitted Points[0],Reference=Fitted Value"/>
          </ListOfChannels>
        </PlotItem>
      </ListOfPlotItems>
    </PlotSpecification>
    <PlotSpecification name="Vary Ru-imine, 60 mM PCy3" type="Plot2D" active="1" taskTypes="Scan, Parameter Estimation">
      <Parameter name="log X" type="bool" value="0"/>
      <Parameter name="log Y" type="bool" value="0"/>
      <Parameter name="plot engine" type="string" value="QCustomPlot"/>
      <Parameter name="x axis" type="string" value=""/>
      <Parameter name="y axis" type="string" value=""/>
      <Parameter name="z axis" type="string" value=""/>
      <ListOfPlotItems>
        <PlotItem name="Experiment_9,[Ru-imine](Measured Value)" type="Curve2D">
          <Parameter name="Line type" type="unsignedInteger" value="3"/>
          <Parameter name="Line subtype" type="unsignedInteger" value="1"/>
          <Parameter name="Line width" type="unsignedFloat" value="1.2"/>
          <Parameter name="Symbol subtype" type="unsignedInteger" value="1"/>
          <Parameter name="Color" type="string" value="#1B9E77"/>
          <Parameter name="Recording Activity" type="string" value="after"/>
          <ListOfChannels>
            <ChannelSpec cn="CN=Root,Vector=TaskList[Parameter Estimation],Problem=Parameter Estimation,ParameterGroup=Experiment Set,ParameterGroup=Experiment_9,Vector=Fitted Points[0],Reference=Independent Value"/>
            <ChannelSpec cn="CN=Root,Vector=TaskList[Parameter Estimation],Problem=Parameter Estimation,ParameterGroup=Experiment Set,ParameterGroup=Experiment_9,Vector=Fitted Points[0],Reference=Measured Value"/>
          </ListOfChannels>
        </PlotItem>
        <PlotItem name="Experiment_9,[Ru-imine](Fitted Value)" type="Curve2D">
          <Parameter name="Line type" type="unsignedInteger" value="0"/>
          <Parameter name="Line subtype" type="unsignedInteger" value="0"/>
          <Parameter name="Line width" type="unsignedFloat" value="1.2"/>
          <Parameter name="Symbol subtype" type="unsignedInteger" value="0"/>
          <Parameter name="Color" type="string" value="#1B9E77"/>
          <Parameter name="Recording Activity" type="string" value="after"/>
          <ListOfChannels>
            <ChannelSpec cn="CN=Root,Vector=TaskList[Parameter Estimation],Problem=Parameter Estimation,ParameterGroup=Experiment Set,ParameterGroup=Experiment_9,Vector=Fitted Points[0],Reference=Independent Value"/>
            <ChannelSpec cn="CN=Root,Vector=TaskList[Parameter Estimation],Problem=Parameter Estimation,ParameterGroup=Experiment Set,ParameterGroup=Experiment_9,Vector=Fitted Points[0],Reference=Fitted Value"/>
          </ListOfChannels>
        </PlotItem>
        <PlotItem name="Experiment_10,[Ru-imine](Measured Value)" type="Curve2D">
          <Parameter name="Line type" type="unsignedInteger" value="3"/>
          <Parameter name="Line subtype" type="unsignedInteger" value="1"/>
          <Parameter name="Line width" type="unsignedFloat" value="1.2"/>
          <Parameter name="Symbol subtype" type="unsignedInteger" value="1"/>
          <Parameter name="Color" type="string" value="#FF0000"/>
          <Parameter name="Recording Activity" type="string" value="after"/>
          <ListOfChannels>
            <ChannelSpec cn="CN=Root,Vector=TaskList[Parameter Estimation],Problem=Parameter Estimation,ParameterGroup=Experiment Set,ParameterGroup=Experiment_10,Vector=Fitted Points[0],Reference=Independent Value"/>
            <ChannelSpec cn="CN=Root,Vector=TaskList[Parameter Estimation],Problem=Parameter Estimation,ParameterGroup=Experiment Set,ParameterGroup=Experiment_10,Vector=Fitted Points[0],Reference=Measured Value"/>
          </ListOfChannels>
        </PlotItem>
        <PlotItem name="Experiment_10,[Ru-imine](Fitted Value)" type="Curve2D">
          <Parameter name="Line type" type="unsignedInteger" value="0"/>
          <Parameter name="Line subtype" type="unsignedInteger" value="0"/>
          <Parameter name="Line width" type="unsignedFloat" value="1.2"/>
          <Parameter name="Symbol subtype" type="unsignedInteger" value="0"/>
          <Parameter name="Color" type="string" value="#FF0000"/>
          <Parameter name="Recording Activity" type="string" value="after"/>
          <ListOfChannels>
            <ChannelSpec cn="CN=Root,Vector=TaskList[Parameter Estimation],Problem=Parameter Estimation,ParameterGroup=Experiment Set,ParameterGroup=Experiment_10,Vector=Fitted Points[0],Reference=Independent Value"/>
            <ChannelSpec cn="CN=Root,Vector=TaskList[Parameter Estimation],Problem=Parameter Estimation,ParameterGroup=Experiment Set,ParameterGroup=Experiment_10,Vector=Fitted Points[0],Reference=Fitted Value"/>
          </ListOfChannels>
        </PlotItem>
        <PlotItem name="Experiment_11,[Ru-imine](Measured Value)" type="Curve2D">
          <Parameter name="Line type" type="unsignedInteger" value="3"/>
          <Parameter name="Line subtype" type="unsignedInteger" value="1"/>
          <Parameter name="Line width" type="unsignedFloat" value="1.2"/>
          <Parameter name="Symbol subtype" type="unsignedInteger" value="1"/>
          <Parameter name="Color" type="string" value="#0000FF"/>
          <Parameter name="Recording Activity" type="string" value="after"/>
          <ListOfChannels>
            <ChannelSpec cn="CN=Root,Vector=TaskList[Parameter Estimation],Problem=Parameter Estimation,ParameterGroup=Experiment Set,ParameterGroup=Experiment_11,Vector=Fitted Points[0],Reference=Independent Value"/>
            <ChannelSpec cn="CN=Root,Vector=TaskList[Parameter Estimation],Problem=Parameter Estimation,ParameterGroup=Experiment Set,ParameterGroup=Experiment_11,Vector=Fitted Points[0],Reference=Measured Value"/>
          </ListOfChannels>
        </PlotItem>
        <PlotItem name="Experiment_11,[Ru-imine](Fitted Value)" type="Curve2D">
          <Parameter name="Line type" type="unsignedInteger" value="0"/>
          <Parameter name="Line subtype" type="unsignedInteger" value="0"/>
          <Parameter name="Line width" type="unsignedFloat" value="1.2"/>
          <Parameter name="Symbol subtype" type="unsignedInteger" value="0"/>
          <Parameter name="Color" type="string" value="#0000FF"/>
          <Parameter name="Recording Activity" type="string" value="after"/>
          <ListOfChannels>
            <ChannelSpec cn="CN=Root,Vector=TaskList[Parameter Estimation],Problem=Parameter Estimation,ParameterGroup=Experiment Set,ParameterGroup=Experiment_11,Vector=Fitted Points[0],Reference=Independent Value"/>
            <ChannelSpec cn="CN=Root,Vector=TaskList[Parameter Estimation],Problem=Parameter Estimation,ParameterGroup=Experiment Set,ParameterGroup=Experiment_11,Vector=Fitted Points[0],Reference=Fitted Value"/>
          </ListOfChannels>
        </PlotItem>
        <PlotItem name="Experiment_12,[Ru-imine](Measured Value)" type="Curve2D">
          <Parameter name="Line type" type="unsignedInteger" value="3"/>
          <Parameter name="Line subtype" type="unsignedInteger" value="1"/>
          <Parameter name="Line width" type="unsignedFloat" value="1.2"/>
          <Parameter name="Symbol subtype" type="unsignedInteger" value="1"/>
          <Parameter name="Color" type="string" value="#00E600"/>
          <Parameter name="Recording Activity" type="string" value="after"/>
          <ListOfChannels>
            <ChannelSpec cn="CN=Root,Vector=TaskList[Parameter Estimation],Problem=Parameter Estimation,ParameterGroup=Experiment Set,ParameterGroup=Experiment_12,Vector=Fitted Points[0],Reference=Independent Value"/>
            <ChannelSpec cn="CN=Root,Vector=TaskList[Parameter Estimation],Problem=Parameter Estimation,ParameterGroup=Experiment Set,ParameterGroup=Experiment_12,Vector=Fitted Points[0],Reference=Measured Value"/>
          </ListOfChannels>
        </PlotItem>
        <PlotItem name="Experiment_12,[Ru-imine](Fitted Value)" type="Curve2D">
          <Parameter name="Line type" type="unsignedInteger" value="0"/>
          <Parameter name="Line subtype" type="unsignedInteger" value="0"/>
          <Parameter name="Line width" type="unsignedFloat" value="1.2"/>
          <Parameter name="Symbol subtype" type="unsignedInteger" value="0"/>
          <Parameter name="Color" type="string" value="#00E600"/>
          <Parameter name="Recording Activity" type="string" value="after"/>
          <ListOfChannels>
            <ChannelSpec cn="CN=Root,Vector=TaskList[Parameter Estimation],Problem=Parameter Estimation,ParameterGroup=Experiment Set,ParameterGroup=Experiment_12,Vector=Fitted Points[0],Reference=Independent Value"/>
            <ChannelSpec cn="CN=Root,Vector=TaskList[Parameter Estimation],Problem=Parameter Estimation,ParameterGroup=Experiment Set,ParameterGroup=Experiment_12,Vector=Fitted Points[0],Reference=Fitted Value"/>
          </ListOfChannels>
        </PlotItem>
        <PlotItem name="Experiment_13,[Ru-imine](Measured Value)" type="Curve2D">
          <Parameter name="Line type" type="unsignedInteger" value="3"/>
          <Parameter name="Line subtype" type="unsignedInteger" value="1"/>
          <Parameter name="Line width" type="unsignedFloat" value="1.2"/>
          <Parameter name="Symbol subtype" type="unsignedInteger" value="1"/>
          <Parameter name="Color" type="string" value="#00BEF0"/>
          <Parameter name="Recording Activity" type="string" value="after"/>
          <ListOfChannels>
            <ChannelSpec cn="CN=Root,Vector=TaskList[Parameter Estimation],Problem=Parameter Estimation,ParameterGroup=Experiment Set,ParameterGroup=Experiment_13,Vector=Fitted Points[0],Reference=Independent Value"/>
            <ChannelSpec cn="CN=Root,Vector=TaskList[Parameter Estimation],Problem=Parameter Estimation,ParameterGroup=Experiment Set,ParameterGroup=Experiment_13,Vector=Fitted Points[0],Reference=Measured Value"/>
          </ListOfChannels>
        </PlotItem>
        <PlotItem name="Experiment_13,[Ru-imine](Fitted Value)" type="Curve2D">
          <Parameter name="Line type" type="unsignedInteger" value="0"/>
          <Parameter name="Line subtype" type="unsignedInteger" value="0"/>
          <Parameter name="Line width" type="unsignedFloat" value="1.2"/>
          <Parameter name="Symbol subtype" type="unsignedInteger" value="0"/>
          <Parameter name="Color" type="string" value="#00BEF0"/>
          <Parameter name="Recording Activity" type="string" value="after"/>
          <ListOfChannels>
            <ChannelSpec cn="CN=Root,Vector=TaskList[Parameter Estimation],Problem=Parameter Estimation,ParameterGroup=Experiment Set,ParameterGroup=Experiment_13,Vector=Fitted Points[0],Reference=Independent Value"/>
            <ChannelSpec cn="CN=Root,Vector=TaskList[Parameter Estimation],Problem=Parameter Estimation,ParameterGroup=Experiment Set,ParameterGroup=Experiment_13,Vector=Fitted Points[0],Reference=Fitted Value"/>
          </ListOfChannels>
        </PlotItem>
        <PlotItem name="Experiment_14,[Ru-imine](Measured Value)" type="Curve2D">
          <Parameter name="Line type" type="unsignedInteger" value="3"/>
          <Parameter name="Line subtype" type="unsignedInteger" value="1"/>
          <Parameter name="Line width" type="unsignedFloat" value="1.2"/>
          <Parameter name="Symbol subtype" type="unsignedInteger" value="1"/>
          <Parameter name="Color" type="string" value="#F000FF"/>
          <Parameter name="Recording Activity" type="string" value="after"/>
          <ListOfChannels>
            <ChannelSpec cn="CN=Root,Vector=TaskList[Parameter Estimation],Problem=Parameter Estimation,ParameterGroup=Experiment Set,ParameterGroup=Experiment_14,Vector=Fitted Points[0],Reference=Independent Value"/>
            <ChannelSpec cn="CN=Root,Vector=TaskList[Parameter Estimation],Problem=Parameter Estimation,ParameterGroup=Experiment Set,ParameterGroup=Experiment_14,Vector=Fitted Points[0],Reference=Measured Value"/>
          </ListOfChannels>
        </PlotItem>
        <PlotItem name="Experiment_14,[Ru-imine](Fitted Value)" type="Curve2D">
          <Parameter name="Line type" type="unsignedInteger" value="0"/>
          <Parameter name="Line subtype" type="unsignedInteger" value="0"/>
          <Parameter name="Line width" type="unsignedFloat" value="1.2"/>
          <Parameter name="Symbol subtype" type="unsignedInteger" value="0"/>
          <Parameter name="Color" type="string" value="#F000FF"/>
          <Parameter name="Recording Activity" type="string" value="after"/>
          <ListOfChannels>
            <ChannelSpec cn="CN=Root,Vector=TaskList[Parameter Estimation],Problem=Parameter Estimation,ParameterGroup=Experiment Set,ParameterGroup=Experiment_14,Vector=Fitted Points[0],Reference=Independent Value"/>
            <ChannelSpec cn="CN=Root,Vector=TaskList[Parameter Estimation],Problem=Parameter Estimation,ParameterGroup=Experiment Set,ParameterGroup=Experiment_14,Vector=Fitted Points[0],Reference=Fitted Value"/>
          </ListOfChannels>
        </PlotItem>
        <PlotItem name="Experiment_15,[Ru-imine](Measured Value)" type="Curve2D">
          <Parameter name="Line type" type="unsignedInteger" value="3"/>
          <Parameter name="Line subtype" type="unsignedInteger" value="1"/>
          <Parameter name="Line width" type="unsignedFloat" value="1.2"/>
          <Parameter name="Symbol subtype" type="unsignedInteger" value="1"/>
          <Parameter name="Color" type="string" value="#F0C800"/>
          <Parameter name="Recording Activity" type="string" value="after"/>
          <ListOfChannels>
            <ChannelSpec cn="CN=Root,Vector=TaskList[Parameter Estimation],Problem=Parameter Estimation,ParameterGroup=Experiment Set,ParameterGroup=Experiment_15,Vector=Fitted Points[0],Reference=Independent Value"/>
            <ChannelSpec cn="CN=Root,Vector=TaskList[Parameter Estimation],Problem=Parameter Estimation,ParameterGroup=Experiment Set,ParameterGroup=Experiment_15,Vector=Fitted Points[0],Reference=Measured Value"/>
          </ListOfChannels>
        </PlotItem>
        <PlotItem name="Experiment_15,[Ru-imine](Fitted Value)" type="Curve2D">
          <Parameter name="Line type" type="unsignedInteger" value="0"/>
          <Parameter name="Line subtype" type="unsignedInteger" value="0"/>
          <Parameter name="Line width" type="unsignedFloat" value="1.2"/>
          <Parameter name="Symbol subtype" type="unsignedInteger" value="0"/>
          <Parameter name="Color" type="string" value="#F0C800"/>
          <Parameter name="Recording Activity" type="string" value="after"/>
          <ListOfChannels>
            <ChannelSpec cn="CN=Root,Vector=TaskList[Parameter Estimation],Problem=Parameter Estimation,ParameterGroup=Experiment Set,ParameterGroup=Experiment_15,Vector=Fitted Points[0],Reference=Independent Value"/>
            <ChannelSpec cn="CN=Root,Vector=TaskList[Parameter Estimation],Problem=Parameter Estimation,ParameterGroup=Experiment Set,ParameterGroup=Experiment_15,Vector=Fitted Points[0],Reference=Fitted Value"/>
          </ListOfChannels>
        </PlotItem>
      </ListOfPlotItems>
    </PlotSpecification>
    <PlotSpecification name="Vary Ru-imine, No added PCy3" type="Plot2D" active="1" taskTypes="Scan, Parameter Estimation">
      <Parameter name="log X" type="bool" value="0"/>
      <Parameter name="log Y" type="bool" value="0"/>
      <Parameter name="plot engine" type="string" value="QCustomPlot"/>
      <Parameter name="x axis" type="string" value=""/>
      <Parameter name="y axis" type="string" value=""/>
      <Parameter name="z axis" type="string" value=""/>
      <ListOfPlotItems>
        <PlotItem name="Experiment,[Ru-imine](Measured Value)" type="Curve2D">
          <Parameter name="Line type" type="unsignedInteger" value="3"/>
          <Parameter name="Line subtype" type="unsignedInteger" value="1"/>
          <Parameter name="Line width" type="unsignedFloat" value="1.2"/>
          <Parameter name="Symbol subtype" type="unsignedInteger" value="1"/>
          <Parameter name="Color" type="string" value="#FF0000"/>
          <Parameter name="Recording Activity" type="string" value="after"/>
          <ListOfChannels>
            <ChannelSpec cn="CN=Root,Vector=TaskList[Parameter Estimation],Problem=Parameter Estimation,ParameterGroup=Experiment Set,ParameterGroup=Experiment,Vector=Fitted Points[0],Reference=Independent Value"/>
            <ChannelSpec cn="CN=Root,Vector=TaskList[Parameter Estimation],Problem=Parameter Estimation,ParameterGroup=Experiment Set,ParameterGroup=Experiment,Vector=Fitted Points[0],Reference=Measured Value"/>
          </ListOfChannels>
        </PlotItem>
        <PlotItem name="Experiment,[Ru-imine](Fitted Value)" type="Curve2D">
          <Parameter name="Line type" type="unsignedInteger" value="0"/>
          <Parameter name="Line subtype" type="unsignedInteger" value="0"/>
          <Parameter name="Line width" type="unsignedFloat" value="1.2"/>
          <Parameter name="Symbol subtype" type="unsignedInteger" value="0"/>
          <Parameter name="Color" type="string" value="#FF0000"/>
          <Parameter name="Recording Activity" type="string" value="after"/>
          <ListOfChannels>
            <ChannelSpec cn="CN=Root,Vector=TaskList[Parameter Estimation],Problem=Parameter Estimation,ParameterGroup=Experiment Set,ParameterGroup=Experiment,Vector=Fitted Points[0],Reference=Independent Value"/>
            <ChannelSpec cn="CN=Root,Vector=TaskList[Parameter Estimation],Problem=Parameter Estimation,ParameterGroup=Experiment Set,ParameterGroup=Experiment,Vector=Fitted Points[0],Reference=Fitted Value"/>
          </ListOfChannels>
        </PlotItem>
        <PlotItem name="Experiment_1,[Ru-imine](Measured Value)" type="Curve2D">
          <Parameter name="Line type" type="unsignedInteger" value="3"/>
          <Parameter name="Line subtype" type="unsignedInteger" value="1"/>
          <Parameter name="Line width" type="unsignedFloat" value="1.2"/>
          <Parameter name="Symbol subtype" type="unsignedInteger" value="1"/>
          <Parameter name="Color" type="string" value="#0000FF"/>
          <Parameter name="Recording Activity" type="string" value="after"/>
          <ListOfChannels>
            <ChannelSpec cn="CN=Root,Vector=TaskList[Parameter Estimation],Problem=Parameter Estimation,ParameterGroup=Experiment Set,ParameterGroup=Experiment_1,Vector=Fitted Points[0],Reference=Independent Value"/>
            <ChannelSpec cn="CN=Root,Vector=TaskList[Parameter Estimation],Problem=Parameter Estimation,ParameterGroup=Experiment Set,ParameterGroup=Experiment_1,Vector=Fitted Points[0],Reference=Measured Value"/>
          </ListOfChannels>
        </PlotItem>
        <PlotItem name="Experiment_1,[Ru-imine](Fitted Value)" type="Curve2D">
          <Parameter name="Line type" type="unsignedInteger" value="0"/>
          <Parameter name="Line subtype" type="unsignedInteger" value="0"/>
          <Parameter name="Line width" type="unsignedFloat" value="1.2"/>
          <Parameter name="Symbol subtype" type="unsignedInteger" value="0"/>
          <Parameter name="Color" type="string" value="#0000FF"/>
          <Parameter name="Recording Activity" type="string" value="after"/>
          <ListOfChannels>
            <ChannelSpec cn="CN=Root,Vector=TaskList[Parameter Estimation],Problem=Parameter Estimation,ParameterGroup=Experiment Set,ParameterGroup=Experiment_1,Vector=Fitted Points[0],Reference=Independent Value"/>
            <ChannelSpec cn="CN=Root,Vector=TaskList[Parameter Estimation],Problem=Parameter Estimation,ParameterGroup=Experiment Set,ParameterGroup=Experiment_1,Vector=Fitted Points[0],Reference=Fitted Value"/>
          </ListOfChannels>
        </PlotItem>
        <PlotItem name="Experiment_2,[Ru-imine](Measured Value)" type="Curve2D">
          <Parameter name="Line type" type="unsignedInteger" value="3"/>
          <Parameter name="Line subtype" type="unsignedInteger" value="1"/>
          <Parameter name="Line width" type="unsignedFloat" value="1.2"/>
          <Parameter name="Symbol subtype" type="unsignedInteger" value="1"/>
          <Parameter name="Color" type="string" value="#00E600"/>
          <Parameter name="Recording Activity" type="string" value="after"/>
          <ListOfChannels>
            <ChannelSpec cn="CN=Root,Vector=TaskList[Parameter Estimation],Problem=Parameter Estimation,ParameterGroup=Experiment Set,ParameterGroup=Experiment_2,Vector=Fitted Points[0],Reference=Independent Value"/>
            <ChannelSpec cn="CN=Root,Vector=TaskList[Parameter Estimation],Problem=Parameter Estimation,ParameterGroup=Experiment Set,ParameterGroup=Experiment_2,Vector=Fitted Points[0],Reference=Measured Value"/>
          </ListOfChannels>
        </PlotItem>
        <PlotItem name="Experiment_2,[Ru-imine](Fitted Value)" type="Curve2D">
          <Parameter name="Line type" type="unsignedInteger" value="0"/>
          <Parameter name="Line subtype" type="unsignedInteger" value="0"/>
          <Parameter name="Line width" type="unsignedFloat" value="1.2"/>
          <Parameter name="Symbol subtype" type="unsignedInteger" value="0"/>
          <Parameter name="Color" type="string" value="#00E600"/>
          <Parameter name="Recording Activity" type="string" value="after"/>
          <ListOfChannels>
            <ChannelSpec cn="CN=Root,Vector=TaskList[Parameter Estimation],Problem=Parameter Estimation,ParameterGroup=Experiment Set,ParameterGroup=Experiment_2,Vector=Fitted Points[0],Reference=Independent Value"/>
            <ChannelSpec cn="CN=Root,Vector=TaskList[Parameter Estimation],Problem=Parameter Estimation,ParameterGroup=Experiment Set,ParameterGroup=Experiment_2,Vector=Fitted Points[0],Reference=Fitted Value"/>
          </ListOfChannels>
        </PlotItem>
      </ListOfPlotItems>
    </PlotSpecification>
  </ListOfPlots>
  <GUI>
  </GUI>
  <ListOfUnitDefinitions>
    <UnitDefinition key="Unit_1" name="meter" symbol="m">
      <MiriamAnnotation>
<rdf:RDF
xmlns:dcterms="http://purl.org/dc/terms/"
xmlns:rdf="http://www.w3.org/1999/02/22-rdf-syntax-ns#">
<rdf:Description rdf:about="#Unit_0">
</rdf:Description>
</rdf:RDF>
      </MiriamAnnotation>
      <Expression>
        m
      </Expression>
    </UnitDefinition>
    <UnitDefinition key="Unit_5" name="second" symbol="s">
      <MiriamAnnotation>
<rdf:RDF
xmlns:dcterms="http://purl.org/dc/terms/"
xmlns:rdf="http://www.w3.org/1999/02/22-rdf-syntax-ns#">
<rdf:Description rdf:about="#Unit_4">
</rdf:Description>
</rdf:RDF>
      </MiriamAnnotation>
      <Expression>
        s
      </Expression>
    </UnitDefinition>
    <UnitDefinition key="Unit_13" name="Avogadro" symbol="Avogadro">
      <MiriamAnnotation>
<rdf:RDF
xmlns:dcterms="http://purl.org/dc/terms/"
xmlns:rdf="http://www.w3.org/1999/02/22-rdf-syntax-ns#">
<rdf:Description rdf:about="#Unit_12">
</rdf:Description>
</rdf:RDF>
      </MiriamAnnotation>
      <Expression>
        Avogadro
      </Expression>
    </UnitDefinition>
    <UnitDefinition key="Unit_17" name="item" symbol="#">
      <MiriamAnnotation>
<rdf:RDF
xmlns:dcterms="http://purl.org/dc/terms/"
xmlns:rdf="http://www.w3.org/1999/02/22-rdf-syntax-ns#">
<rdf:Description rdf:about="#Unit_16">
</rdf:Description>
</rdf:RDF>
      </MiriamAnnotation>
      <Expression>
        #
      </Expression>
    </UnitDefinition>
    <UnitDefinition key="Unit_35" name="liter" symbol="l">
      <MiriamAnnotation>
<rdf:RDF
xmlns:dcterms="http://purl.org/dc/terms/"
xmlns:rdf="http://www.w3.org/1999/02/22-rdf-syntax-ns#">
<rdf:Description rdf:about="#Unit_34">
</rdf:Description>
</rdf:RDF>
      </MiriamAnnotation>
      <Expression>
        0.001*m^3
      </Expression>
    </UnitDefinition>
    <UnitDefinition key="Unit_41" name="mole" symbol="mol">
      <MiriamAnnotation>
<rdf:RDF
xmlns:dcterms="http://purl.org/dc/terms/"
xmlns:rdf="http://www.w3.org/1999/02/22-rdf-syntax-ns#">
<rdf:Description rdf:about="#Unit_40">
</rdf:Description>
</rdf:RDF>
      </MiriamAnnotation>
      <Expression>
        Avogadro*#
      </Expression>
    </UnitDefinition>
  </ListOfUnitDefinitions>
</COPASI>
